# Supplementary material for: Comparative Proteomic Analysis Reveals That TaCAD-A1 Enhances Resistance of Wheat to Powdery Mildew (Blumeria graminis f. sp. tritici)
Source: Life (Basel). 2026 May 22;16(6):872. doi: 10.3390/life16060872 (PMC13301625; doi:10.3390/life16060872)
Supplement: Supplementary file 1 [file life-16-00872-s001.zip]

Archive with 5 entries (5 files):
- Table S1 Overview of Bgt-infected wheat protein abundance in Yannong37 and Yannong1766.xlsx
- Table S2 Yannong37 and Yannong1766 common differentially abunantant protein in various organelles post-Bgt infection.xlsx
- Table S3 Yannong37 specific differentially abundant proteins post-Bgt infection.xlsx
- Table S4 Yannong37 differentially abundant proteins associated with the classical disease resistance pathway.xlsx
- Table S5 Gene-specific primers .xlsx
