# Supplementary material for: Comparative Proteomic Analysis Reveals That TaCAD-A1 Enhances Resistance of Wheat to Powdery Mildew (Blumeria graminis f. sp. tritici)
Source: Life (Basel). 2026 May 22;16(6):872. doi: 10.3390/life16060872 (PMC13301625; doi:10.3390/life16060872)
Supplement: Supplementary file 1 [file life-16-00872-s001.zip › Table S1 Overview of Bgt-infected wheat protein abundance in Yannong37 and Yannong1766.xlsx]

## Sheet: Proteins
Table S1 Overview of Bgt-infected wheat protein abundance in Yannong37 and Yannong1766
Accession	Description	Abundances (Normalized): F7: Sample, 1766_0h	Abundances (Normalized): F8: Sample, 1766_0h	Abundances (Normalized): F9: Sample, 1766_0h	Abundances (Normalized): F10: Sample, 1766_24h	Abundances (Normalized): F11: Sample, 1766_24h	Abundances (Normalized): F12: Sample, 1766_24h	Abundances (Normalized): F1: Sample, 37_0h	Abundances (Normalized): F2: Sample, 37_0h	Abundances (Normalized): F3: Sample, 37_0h	Abundances (Normalized): F4: Sample, 37_24h	Abundances (Normalized): F5: Sample, 37_24h	Abundances (Normalized): F6: Sample, 37_24h
A0A3B6GU52	Glycine cleavage system P protein OS=Triticum aestivum OX=4565 PE=3 SV=1	2.57591e+09	2.56237e+09	2.50868e+09	2.42188e+09	2.5724e+09	2.43211e+09	2.55202e+09	2.57786e+09	2.5457e+09	2.88689e+09	2.79872e+09	2.78969e+09
A0A077S2R7	Glycine cleavage system P protein OS=Triticum aestivum OX=4565 GN=TRAES_3BF092100100CFD_c1 PE=3 SV=1	1.14875e+08	1.42572e+08	1.23436e+08	1.16553e+08	1.22604e+08	1.1468e+08	1.50633e+08	1.55217e+08	1.28129e+08	1.43922e+08	1.13514e+08	1.37236e+08
A0A2X0S1W6	Genome assembly, chromosome: II OS=Triticum aestivum OX=4565 GN=CAMPLR22A2D_LOCUS1173 PE=3 SV=1	4.41837e+07	4.80807e+07	4.95716e+07	3.79573e+07	5.34707e+07	4.61596e+07	3.79377e+07	3.8159e+07	3.6678e+07	4.47961e+07	4.3017e+07	3.9414e+07
A0A3B6C1F7	Glutamine amidotransferase type-2 domain-containing protein OS=Triticum aestivum OX=4565 PE=3 SV=1	2.01318e+09	2.01796e+09	2.03621e+09	1.87735e+09	1.86931e+09	1.88786e+09	1.44924e+09	1.47446e+09	1.39662e+09	1.9507e+09	1.95474e+09	1.91487e+09
A0A811BUP1	Ribulose bisphosphate carboxylase large chain OS=Triticum aestivum var. vavilovii OX=69995 GN=rbcL PE=3 SV=1	8.06829e+10	7.99472e+10	7.95737e+10	1.10295e+11	1.05775e+11	1.0862e+11	8.61097e+10	8.68999e+10	8.51832e+10	9.49214e+10	9.91313e+10	9.92096e+10
A0A3B6JJ08	Ribulose bisphosphate carboxylase/oxygenase activase, chloroplastic OS=Triticum aestivum OX=4565 PE=3 SV=1	2.02514e+10	2.02427e+10	1.9931e+10	1.66011e+10	1.8685e+10	1.73838e+10	2.40495e+10	2.41582e+10	2.36016e+10	1.57179e+10	1.58409e+10	1.52881e+10
A0A078BQY4	Ribulose bisphosphate carboxylase/oxygenase activase, chloroplastic (Fragment) OS=Triticum aestivum OX=4565 GN=rca2_alpha PE=3 SV=1	1.87648e+07	2.1077e+07	2.24538e+07	1.95831e+07	2.2211e+07	2.29757e+07	4.06345e+07	3.83432e+07	3.75185e+07	2.93113e+07	3.72906e+07	3.66363e+07
P20858	ATP synthase subunit beta, chloroplastic OS=Triticum aestivum OX=4565 GN=atpB PE=3 SV=1	2.34384e+10	2.30451e+10	2.22739e+10	1.79866e+10	1.85284e+10	1.7633e+10	2.2129e+10	2.1632e+10	2.11035e+10	1.50606e+10	1.46693e+10	1.49557e+10
A0A3B6MXH4	Ribulose bisphosphate carboxylase large chain OS=Triticum aestivum OX=4565 PE=3 SV=1	2.976e+07	2.80586e+07	3.28524e+07	2.58468e+07	3.85811e+07	3.19472e+07	2.26159e+07	2.11992e+07	2.08949e+07	3.93868e+07	3.41521e+07	3.01882e+07
A0A3B6KC55	Lipoxygenase OS=Triticum aestivum OX=4565 PE=3 SV=1	2.32477e+09	2.26387e+09	2.23379e+09	2.60508e+09	2.31297e+09	2.77437e+09	7.89658e+08	7.41346e+08	6.9712e+08	1.10849e+09	1.14715e+09	1.09906e+09
A0A3B6MID4	Lipoxygenase OS=Triticum aestivum OX=4565 PE=3 SV=1	3.88589e+07	40772369	4.52555e+07	5.17162e+07	5.40825e+07	5.21626e+07	1.16637e+07	1.40423e+07	1.31548e+07	6.6439e+06	7.71639e+06	6.75727e+06
A0A141KR97	Ribulose bisphosphate carboxylase large chain (Fragment) OS=Triticum aestivum OX=4565 GN=rbcL PE=3 SV=1	8.0116e+07	118745200	9.5588e+07	5.58633e+07	5.06116e+07	5.25208e+07	8.61202e+07	9.3113e+07	8.65386e+07	5.23903e+07	3.97445e+07	4.76711e+07
A0A3B6KF51	Clp R domain-containing protein OS=Triticum aestivum OX=4565 PE=3 SV=1	3.65951e+06	2.88531e+06	2.53623e+06	3.74478e+06	2.72484e+06	3.4072e+06	4.89265e+06	4.72896e+06	4.22466e+06	4.70071e+06	5.81157e+06	4.96513e+06
A0A3B6LIT6	Clp R domain-containing protein OS=Triticum aestivum OX=4565 PE=3 SV=1	2.2996e+07	19701407	2.1657e+07	2.201e+07	2.04426e+07	1.86598e+07	2.249e+07	2.01576e+07	2.02866e+07	2.41864e+07	2.57255e+07	2.50882e+07
A0A0C4BJE5	Serine hydroxymethyltransferase OS=Triticum aestivum OX=4565 PE=3 SV=1	2.69192e+09	2.64033e+09	2.54528e+09	2.05511e+09	1.67824e+09	2.01252e+09	2.17772e+09	2.0734e+09	2.01486e+09	1.86096e+09	1.98237e+09	2.03016e+09
A0A3B6MLS3	Clp R domain-containing protein OS=Triticum aestivum OX=4565 PE=3 SV=1	1.1178e+09	1.10332e+09	1.09025e+09	1.16957e+09	1.27748e+09	1.21996e+09	1.06357e+09	1.08643e+09	1.0422e+09	1.32128e+09	1.23691e+09	1.21872e+09
A0A3B6MJZ2	5-methyltetrahydropteroyltriglutamate--homocysteine S-methyltransferase OS=Triticum aestivum OX=4565 PE=3 SV=1	5.96177e+08	5.8738e+08	5.81506e+08	5.67119e+08	5.63029e+08	5.81241e+08	3.96648e+08	3.79744e+08	3.67022e+08	6.46496e+08	6.35652e+08	6.69431e+08
A0A3B6MPU5	Clathrin heavy chain OS=Triticum aestivum OX=4565 PE=3 SV=1	1.35973e+08	1.36755e+08	1.35858e+08	2.23505e+08	2.22093e+08	2.23919e+08	1.46585e+08	1.51005e+08	1.50727e+08	3.49055e+08	3.55218e+08	3.64913e+08
A0A3B5Z298	Phosphoglycerate kinase OS=Triticum aestivum OX=4565 PE=3 SV=1	9.8139e+09	9.93553e+09	1.00126e+10	8.181e+09	8.33638e+09	8.63483e+09	9.51113e+09	9.19464e+09	8.79796e+09	7.47504e+09	7.26217e+09	7.20889e+09
A0A3B6DE81	ATP synthase subunit beta OS=Triticum aestivum OX=4565 PE=3 SV=1
Q0Q0I7	Heat shock protein 90 OS=Triticum aestivum OX=4565 GN=HSP90-2 PE=2 SV=1	1.77659e+07	1.79745e+07	1.71811e+07	2.36635e+07	1.99181e+07	2.30442e+07	1.57335e+07	1.57258e+07	1.6816e+07	2.81354e+07	3.03518e+07	2.65708e+07
F4Y595	Heat shock protein 90 OS=Triticum aestivum OX=4565 GN=Hsp90.3-A1 PE=2 SV=1	4.79117e+08	5.16112e+08	5.18913e+08	6.00201e+08	6.16714e+08	5.95605e+08	4.61407e+08	4.43214e+08	4.31597e+08	7.84899e+08	7.822e+08	7.68865e+08
A0A3B6LF12	Lipoxygenase OS=Triticum aestivum OX=4565 PE=3 SV=1	1.03339e+08	1.02581e+08	9.84701e+07	1.09992e+08	1.04076e+08	1.15478e+08	3.81819e+07	3.67502e+07	3.60998e+07	2.8937e+07	2.87504e+07	2.81049e+07
A0A3B5Y3H2	Phosphoglycerate kinase OS=Triticum aestivum OX=4565 PE=3 SV=1	4.86787e+08	4.93421e+08	5.37622e+08	4.25299e+08	3.43561e+08	3.39396e+08	4.72081e+08	4.63102e+08	4.25995e+08	4.24137e+08	4.10195e+08	4.14809e+08
A0A1D5UH61	Genome assembly, chromosome: II OS=Triticum aestivum OX=4565 GN=CAMPLR22A2D_LOCUS2859 PE=3 SV=1	2.77573e+08	2.76784e+08	2.60152e+08	2.95376e+08	2.68996e+08	2.85185e+08	1.94922e+08	1.9211e+08	1.78113e+08	2.22936e+08	2.40666e+08	2.31889e+08
A0A3B6TID0	transketolase OS=Triticum aestivum OX=4565 PE=3 SV=1	3.228e+09	3.21961e+09	3.17254e+09	3.38344e+09	3.28219e+09	3.68728e+09	2.7805e+09	2.79675e+09	2.624e+09	2.9274e+09	3.24797e+09	3.30051e+09
A0A3B6HT79	Clathrin heavy chain OS=Triticum aestivum OX=4565 PE=3 SV=1	5.47384e+07	5.49577e+07	5.53578e+07	5.26024e+07	6.24824e+07	5.48532e+07	4.0584e+07	4.00488e+07	4.0709e+07	4.53741e+07	5.80066e+07	4.12026e+07
C6YBD7	Ribulose bisphosphate carboxylase/oxygenase activase, chloroplastic (Fragment) OS=Triticum aestivum OX=4565 PE=2 SV=1	4.9718e+08	4.86481e+08	4.88201e+08	3.93838e+08	5.12117e+08	4.10314e+08	5.38814e+08	5.61825e+08	5.27876e+08	4.60097e+08	4.19421e+08	4.4038e+08
A0A3B6LDV5	5-methyltetrahydropteroyltriglutamate--homocysteine S-methyltransferase OS=Triticum aestivum OX=4565 PE=3 SV=1	1.56203e+07	1.3264e+07	1.4454e+07	1.38776e+07	1.33763e+07	1.47389e+07	1.37574e+07	1.32965e+07	1.27672e+07	2.09938e+07	1.97934e+07	2.07316e+07
A0A3B6JFL7	Clathrin heavy chain OS=Triticum aestivum OX=4565 PE=3 SV=1	1.32424e+06	1.07375e+06		1.46119e+06	1.08561e+06	1.51232e+06	1.16216e+06		1.01301e+06		1.51714e+06	1.86659e+06
A0A3B6DPM4	ATP synthase subunit beta OS=Triticum aestivum OX=4565 PE=3 SV=1
A0A3B6NV44	Peptidase M16C associated domain-containing protein OS=Triticum aestivum OX=4565 PE=4 SV=1	1.3508e+07	1.41352e+07	1.7457e+07	1.35695e+07	1.79147e+07	1.712e+07	1.30151e+07	1.31663e+07	1.35282e+07	1.94383e+07	1.88057e+07	2.07672e+07
P83970	Plasma membrane ATPase OS=Triticum aestivum OX=4565 GN=ha1 PE=2 SV=1	4.71778e+08	4.74428e+08	4.62803e+08	6.60176e+08	7.38663e+08	6.74222e+08	4.91208e+08	5.01595e+08	5.01681e+08	9.66396e+08	9.04028e+08	9.18077e+08
A0A3B6PQ08	Peptidase M16C associated domain-containing protein OS=Triticum aestivum OX=4565 PE=4 SV=1	5.25266e+06	4.1582e+06	4.73466e+06	3.71597e+06	3.67962e+06	3.9698e+06	4.24236e+06	2.89904e+06	3.38831e+06	5.09657e+06	5.6684e+06	4.97835e+06
A0A3B6LXC1	Tr-type G domain-containing protein OS=Triticum aestivum OX=4565 PE=3 SV=1	9.94949e+06	1.70889e+07	1.98073e+07	1.21434e+07	1.01719e+07	8.38027e+06	2.45903e+07	1.54274e+07	2.42722e+07	2.16028e+07	2.18387e+07	3.00833e+07
A0A341Y4U2	V-type proton ATPase catalytic subunit A OS=Triticum aestivum OX=4565 PE=3 SV=1	3.42245e+07	32028563	3.36337e+07	3.7963e+07	3.27805e+07	3.97954e+07	3.16406e+07	2.88369e+07	2.32109e+07	4.50048e+07	4.43108e+07	4.50898e+07
A0A3B6PJ16	Lipoxygenase OS=Triticum aestivum OX=4565 PE=3 SV=1	3.68742e+07	3.95877e+07	3.58684e+07	5.78732e+07	6.44089e+07	6.04063e+07	1.24139e+07	7.11095e+06	1.33079e+07	2.61673e+07	2.57131e+07	2.67668e+07
A0A3B6SRR2	V-type proton ATPase catalytic subunit A OS=Triticum aestivum OX=4565 PE=3 SV=1	7.73027e+08	7.75567e+08	7.85093e+08	8.85744e+08	9.29407e+08	8.80351e+08	7.63517e+08	7.75001e+08	7.83714e+08	9.60533e+08	9.55454e+08	9.16405e+08
Q41534	ATP synthase subunit beta OS=Triticum aestivum OX=4565 GN=atp2 PE=2 SV=1	2.56539e+09	2.64957e+09	2.60864e+09	2.16153e+09	2.20581e+09	2.15547e+09	2.70892e+09	2.66149e+09	2.57012e+09	2.60153e+09	2.48295e+09	2.46101e+09
A0A3B6QKG3	Peptidase M16C associated domain-containing protein OS=Triticum aestivum OX=4565 PE=4 SV=1	4.93428e+08	5.08038e+08	4.2943e+08	4.23691e+08	4.07463e+08	4.84054e+08	4.38569e+08	5.46781e+08	5.3115e+08	4.88657e+08	4.7309e+08	5.11673e+08
A0A3B6RQD1	Tr-type G domain-containing protein OS=Triticum aestivum OX=4565 PE=3 SV=1	2.66531e+07	2.72252e+07	2.40004e+07	3.39549e+07	1.58803e+07	3.33071e+07	1.33516e+07	1.37373e+07	1.35141e+07	2.50538e+07	4.58828e+07	4.11936e+07
A0A3B6TWP7	Tr-type G domain-containing protein OS=Triticum aestivum OX=4565 PE=3 SV=1										2.20678e+06
A0A3B6LFK9	5-methyltetrahydropteroyltriglutamate--homocysteine S-methyltransferase OS=Triticum aestivum OX=4565 PE=3 SV=1	5.00992e+07	61093008	5.76361e+07	4.6408e+07	6.19081e+07	5.12386e+07	5.01955e+07	4.69343e+07	4.35544e+07	5.35709e+07	4.82817e+07	5.0014e+07
C7DPL0	Glutamine synthetase OS=Triticum aestivum OX=4565 GN=GS2 PE=2 SV=1	3.90732e+09	3.95602e+09	4.03574e+09	3.52492e+09	3.68575e+09	3.40058e+09	4.80302e+09	4.8218e+09	4.80315e+09	4.087e+09	3.92402e+09	4.0068e+09
A0A341WW51	Lipoxygenase OS=Triticum aestivum OX=4565 PE=3 SV=1	6.02534e+08	5.84685e+08	5.56323e+08	1.09705e+09	8.11948e+08	1.1137e+09	1.60014e+08	1.93127e+08	1.51049e+08	3.55006e+08	4.4346e+08	4.56578e+08
A0A3B6I318	Tr-type G domain-containing protein OS=Triticum aestivum OX=4565 PE=3 SV=1	6.44986e+08	4.59215e+08	6.08815e+08	7.38374e+08	6.3964e+08	6.21868e+08	4.68532e+08	5.78839e+08	4.44621e+08	9.45308e+08	8.017e+08	8.2748e+08
A0A3B6MJF5	Ribulose bisphosphate carboxylase large chain OS=Triticum aestivum OX=4565 PE=3 SV=1	4.08383e+06	2.61766e+06	4.81531e+06	3.22132e+06	1.68681e+07	8.66654e+06	4.51137e+06	9.05891e+06	3.4741e+06	2.10664e+07	4.23648e+06
A0A3B6QHG3	Elongation factor Tu OS=Triticum aestivum OX=4565 PE=3 SV=1	1.8649e+09	1.90398e+09	1.98925e+09	1.7596e+09	1.79012e+09	1.78804e+09	1.90133e+09	1.79493e+09	1.86125e+09	1.56737e+09	1.44123e+09	1.49121e+09
A0A3B6KEP5	Uncharacterized protein OS=Triticum aestivum OX=4565 PE=3 SV=1	1.18786e+09	1.19916e+09	1.11824e+09	9.72594e+08	9.0888e+08	9.60919e+08	1.18255e+09	1.15873e+09	1.10848e+09	9.42959e+08	9.27046e+08	8.74199e+08
C7ENF7	70 kDa heat shock protein OS=Triticum aestivum OX=4565 PE=2 SV=1	5.09196e+06	5.77189e+06	6.26743e+06	1.10612e+07	3.53727e+06	8.00763e+06	4.09805e+06	3.29108e+06	3.60023e+06	167950	1.32395e+06	9.27055e+06
A0A3B6CF89	Lipoxygenase OS=Triticum aestivum OX=4565 PE=3 SV=1	1.24334e+09	1.21881e+09	1.15629e+09	1.14234e+09	9.87045e+08	1.12044e+09	4.31121e+08	4.34069e+08	4.02341e+08	3.73826e+08	3.88359e+08	3.83214e+08
A0A3B6C5R2	alanine transaminase OS=Triticum aestivum OX=4565 PE=3 SV=1	6.05587e+07	6.30187e+07	4.97853e+07	7.1761e+07	5.17938e+07	7.14026e+07	5.36556e+07	5.46039e+07	4.40051e+07	5.94019e+07	6.90578e+07	7.3238e+07
A0A7H4LPR1	Lipoxygenase OS=Triticum aestivum OX=4565 GN=CAMPLR22A2D_LOCUS5233 PE=3 SV=1	3.80759e+08	3.76493e+08	3.69437e+08	3.36231e+08	3.15258e+08	3.48672e+08	1.50818e+08	1.42865e+08	1.44167e+08	1.07437e+08	1.29698e+08	1.30287e+08
A0A3B6U4U3	transketolase OS=Triticum aestivum OX=4565 PE=3 SV=1	4.27722e+06	2.87646e+06	2.78903e+06	4.72718e+06	6.25857e+06	5.34658e+06	4.36783e+06	3.63189e+06	5.46026e+06	3.85945e+06	2.98073e+06	5.57621e+06
A0A3B6AYM5	alanine transaminase OS=Triticum aestivum OX=4565 PE=3 SV=1	9.32939e+08	9.32288e+08	9.40565e+08	9.57431e+08	1.07829e+09	1.00998e+09	8.66065e+08	9.00419e+08	8.87671e+08	9.55551e+08	8.73828e+08	9.14249e+08
C0KTA6	Fructose-bisphosphate aldolase OS=Triticum aestivum OX=4565 GN=AlDP PE=2 SV=1	3.32563e+08	3.41424e+08	3.63516e+08	2.54886e+08	2.65195e+08	2.9308e+08	3.33977e+08	2.97881e+08	3.07262e+08	2.3233e+08	2.13386e+08	2.05444e+08
A0A3B6R8Q3	transketolase OS=Triticum aestivum OX=4565 PE=3 SV=1	3.73473e+07	3.6464e+07	3.53393e+07	5.12103e+07	5.34084e+07	5.27587e+07	3.37243e+07	3.19546e+07	3.70478e+07	5.96782e+07	5.76614e+07	5.09979e+07
A0A3B6TBW8	RuBisCO large subunit-binding protein subunit beta, chloroplastic OS=Triticum aestivum OX=4565 PE=3 SV=1	1.23242e+09	1.25578e+09	1.13984e+09	9.639e+08	7.89003e+08	9.68157e+08	8.32838e+08	7.84749e+08	7.9092e+08	7.54379e+08	8.4018e+08	8.38948e+08
A0A3B6EIN4	ATP synthase subunit beta OS=Triticum aestivum OX=4565 PE=3 SV=1	5.25172e+07	5.90342e+07	5.35299e+07	4.35752e+07	4.70051e+07	4.25584e+07	5.74125e+07	5.62484e+07	4.88096e+07	5.11852e+07	5.1623e+07	5.5018e+07
A0A3B6SIU4	AAA+ ATPase domain-containing protein OS=Triticum aestivum OX=4565 PE=3 SV=1
A0A3B6JIR3	Heat shock cognate 70 kDa protein OS=Triticum aestivum OX=4565 PE=3 SV=1	7.67792e+08	7.74979e+08	7.69732e+08	7.69807e+08	8.03015e+08	7.62301e+08	7.93922e+08	8.16929e+08	8.0967e+08	1.12583e+09	1.0911e+09	1.04775e+09
A0A3B6U2Z7	RuBisCO large subunit-binding protein subunit alpha, chloroplastic OS=Triticum aestivum OX=4565 PE=3 SV=1	1.21056e+09	1.19881e+09	1.17724e+09	8.22461e+08	8.73207e+08	8.31819e+08	8.51555e+08	8.3441e+08	8.15679e+08	6.95516e+08	6.74924e+08	6.91813e+08
A0A3B6RSZ0	AAA+ ATPase domain-containing protein OS=Triticum aestivum OX=4565 PE=3 SV=1	7.4976e+08	7.10481e+08	7.32127e+08	7.46924e+08	7.10665e+08	7.81502e+08	6.67625e+08	6.43391e+08	6.36535e+08	8.96914e+08	9.01443e+08	8.49091e+08
W5AQE7	Genome assembly, chromosome: II OS=Triticum aestivum OX=4565 GN=CAMPLR22A2D_LOCUS2439 PE=3 SV=1	2.02439e+10	2.08081e+10	1.89922e+10	1.43348e+10	1.46993e+10	1.46643e+10	2.25121e+10	2.2289e+10	2.17206e+10	1.20058e+10	1.19344e+10	1.15315e+10
A0A3B6FP86	ATP synthase subunit beta OS=Triticum aestivum OX=4565 PE=3 SV=1	1.15251e+06				1.53006e+06	1.57205e+06	1.64468e+06		1.93185e+06	2.20541e+06		2.09322e+06
A0A3B6PLX2	Clp R domain-containing protein OS=Triticum aestivum OX=4565 PE=3 SV=1	2.60724e+07	2.60821e+07	2.39661e+07	2.41033e+07	2.81808e+07	2.69313e+07	1.78856e+07	1.87649e+07	1.79906e+07	1.65121e+07	1.50518e+07	1.45261e+07
A0A3B6I483	RuBisCO large subunit-binding protein subunit beta, chloroplastic OS=Triticum aestivum OX=4565 PE=3 SV=1	2.74205e+07	31114830	2.06275e+07	2.42271e+07	1.38835e+07	2.58399e+07	1.67908e+07	1.99752e+07	2.07977e+07	1.72093e+07	2.44837e+07	2.34551e+07
A0A3B6JNP8	Uncharacterized protein OS=Triticum aestivum OX=4565 PE=4 SV=1	2.60174e+08	2.50515e+08	2.58479e+08	2.89929e+08	3.14992e+08	3.01511e+08	2.33772e+08	2.54593e+08	2.46133e+08	3.80378e+08	3.7889e+08	4.10203e+08
A0A3B6TSM7	AAA+ ATPase domain-containing protein OS=Triticum aestivum OX=4565 PE=3 SV=1	2.54835e+07	3.43509e+07	2.48348e+07	3.87675e+07	7.00032e+06	4.35334e+06	1.17747e+07	4.47946e+06	9.46583e+06	1.0423e+07	1.5679e+07	1.94583e+07
A0A3B6RQM8	AAA+ ATPase domain-containing protein OS=Triticum aestivum OX=4565 PE=3 SV=1	9.52383e+08	9.96041e+08	9.78457e+08	1.0402e+09	1.04872e+09	9.90906e+08	1.07269e+09	9.86786e+08	1.0114e+09	1.05056e+09	1.04982e+09	1.02428e+09
S4Z3F2	ATP synthase subunit alpha, chloroplastic OS=Triticum aestivum OX=4565 GN=atpA PE=3 SV=1	1.44631e+10	1.44131e+10	1.414e+10	1.21026e+10	1.27336e+10	1.24566e+10	9.93262e+09	1.00039e+10	9.67668e+09	1.04196e+10	1.02268e+10	1.02905e+10
A0A3B6CFK1	Aminomethyltransferase OS=Triticum aestivum OX=4565 PE=3 SV=1	1.45377e+09	1.44946e+09	1.43951e+09	1.26233e+09	1.20676e+09	1.23326e+09	1.28858e+09	1.28881e+09	1.27201e+09	1.32369e+09	1.29492e+09	1.25721e+09
A0A3B6B7P9	Lipoxygenase OS=Triticum aestivum OX=4565 PE=3 SV=1	2.63388e+08	2.44162e+08	2.34135e+08	2.05813e+08	1.98376e+08	2.07803e+08	9.67072e+07	9.91093e+07	1.02122e+08	6.59194e+07	6.55979e+07	6.47837e+07
A0A3B5XZJ7	Chloroplast inner envelope protein OS=Triticum aestivum OX=4565 PE=4 SV=1	2.43781e+07	2.33752e+07	2.55551e+07	2.49062e+07	2.77723e+07	2.6282e+07	1.79104e+07	2.32371e+07	1.91787e+07	3.163e+07	3.28332e+07	2.84367e+07
A0A3B6C5N4	alanine transaminase OS=Triticum aestivum OX=4565 PE=3 SV=1
A0A866W234	Glutamine synthetase OS=Triticum aestivum OX=4565 GN=GS2-D PE=2 SV=1	3.60938e+07	3.9532e+07	4.11583e+07	2.50354e+07	2.86151e+07	2.64862e+07	3.83549e+07	3.02543e+07	3.34093e+07	3.23001e+07	3.87277e+07	3.7471e+07
A0A3B6KT79	Aconitate hydratase OS=Triticum aestivum OX=4565 PE=3 SV=1	3.95039e+08	3.87675e+08	3.81938e+08	4.38735e+08	4.73289e+08	4.32409e+08	2.99779e+08	2.99449e+08	2.91551e+08	4.4332e+08	4.26569e+08	4.47511e+08
A0A1D5UV66	Genome assembly, chromosome: II OS=Triticum aestivum OX=4565 GN=CAMPLR22A2D_LOCUS410 PE=3 SV=1	3.30854e+07	2.99914e+07	3.69435e+07	2.22786e+07	2.5758e+07	2.01444e+07	2.2206e+07	2.40763e+07	2.4338e+07	1.8307e+07	1.9661e+07	2.26384e+07
A0A3B6PNC7	Phosphoribulokinase OS=Triticum aestivum OX=4565 PE=3 SV=1	4.06969e+09	4.04056e+09	3.99106e+09	3.5015e+09	3.45036e+09	3.48994e+09	3.42374e+09	3.3077e+09	3.38511e+09	2.94089e+09	2.98122e+09	2.88455e+09
A0A1D5TTT2	Glyceraldehyde-3-phosphate dehydrogenase OS=Triticum aestivum OX=4565 PE=3 SV=1	5.31974e+09	5.20622e+09	5.11605e+09	4.71806e+09	4.62765e+09	4.84495e+09	5.24339e+09	5.36595e+09	4.93293e+09	5.38693e+09	4.90184e+09	4.66077e+09
A0A3B6KBM4	Elongation factor Ts, mitochondrial OS=Triticum aestivum OX=4565 GN=EFTS PE=3 SV=1	1.6447e+07	1.32126e+07	1.69212e+07	8.68589e+06	1.19093e+07	7.36017e+06	8.84568e+06	7.35242e+06	3.70588e+06	4.9644e+06	1.33841e+06	7.13189e+06
A0A3B6LHX9	Elongation factor Ts, mitochondrial OS=Triticum aestivum OX=4565 GN=EFTS PE=3 SV=1	3.82497e+08	3.76979e+08	3.51218e+08	2.77051e+08	2.53971e+08	2.79146e+08	2.34159e+08	2.3499e+08	2.40226e+08	2.1375e+08	2.12023e+08	2.13753e+08
A0A3B6B1C5	Glyceraldehyde-3-phosphate dehydrogenase OS=Triticum aestivum OX=4565 PE=3 SV=1	1.18556e+09	1272617350	1.17463e+09	9.29354e+08	1.05601e+09	9.13571e+08	1.21236e+09	1.13339e+09	1.00192e+09	8.33236e+08	7.74774e+08	7.75159e+08
D8L9G6	Alpha-1,4 glucan phosphorylase OS=Triticum aestivum OX=4565 GN=TAA_ctg0079b.00040.1 PE=3 SV=1	2.63101e+08	2.71444e+08	2.53891e+08	3.53392e+08	3.13976e+08	3.82996e+08	9.30311e+07	9.66311e+07	8.88944e+07	1.4853e+08	1.56538e+08	1.74432e+08
A0A3B6IUS6	Uncharacterized protein OS=Triticum aestivum OX=4565 PE=3 SV=1	7.67758e+06	6.24617e+06	5.90396e+06	8.80286e+06	2.30193e+06	9.22341e+06	3.1399e+06	3.7886e+06	3.5933e+06	3.6062e+06	1.15322e+07	1.24096e+07
Q9FRZ5	Ribulose bisphosphate carboxylase small subunit, chloroplastic OS=Triticum aestivum OX=4565 GN=rbcS PE=3 SV=1	6.62098e+10	6.73385e+10	6.56663e+10	7.41723e+10	8.17661e+10	7.20333e+10	7.58838e+10	7.48075e+10	7.20507e+10	6.6493e+10	6.27535e+10	6.2962e+10
A0A7H4LN53	Aminomethyltransferase OS=Triticum aestivum OX=4565 GN=CAMPLR22A2D_LOCUS4669 PE=3 SV=1	1.54355e+08	147429060	1.78773e+08	1.25606e+08	1.41668e+08	1.23719e+08	2.33698e+08	2.11421e+08	1.99848e+08	2.14008e+08	2.04594e+08	2.01265e+08
A0A3B6AZG4	oxoglutarate dehydrogenase (succinyl-transferring) OS=Triticum aestivum OX=4565 PE=3 SV=1	1.25275e+08	1.27162e+08	1.31883e+08	1.51449e+08	1.50278e+08	1.65494e+08	1.40009e+08	1.54342e+08	1.52818e+08	2.44025e+08	2.44569e+08	2.36077e+08
A0A3B6H1W1	Alpha-1,4 glucan phosphorylase OS=Triticum aestivum OX=4565 PE=3 SV=1	1.13438e+07	1.34646e+07	1.21107e+07	1.70969e+07	6.90331e+06	2.04273e+07	1.65436e+06	1.55245e+06	786694	2.36964e+06	1.6117e+06	2.327e+06
A0A3B5ZT18	Chloroplast inner envelope protein OS=Triticum aestivum OX=4565 PE=4 SV=1	6.47978e+08	6.64715e+08	6.57789e+08	7.08597e+08	7.70819e+08	7.16499e+08	5.61551e+08	5.69815e+08	5.54244e+08	7.2297e+08	7.25161e+08	6.96723e+08
A0A3B6HS31	Uncharacterized protein OS=Triticum aestivum OX=4565 PE=4 SV=1	3.25125e+06	3.56199e+06	3.94467e+06	3.64427e+06	3.72029e+06	3.53658e+06	4.23253e+06	3.62438e+06	3.03921e+06	4.35341e+06	4.75224e+06	3.71465e+06
A0A3B6C6P4	oxoglutarate dehydrogenase (succinyl-transferring) OS=Triticum aestivum OX=4565 PE=3 SV=1		1.66349e+06		1.50268e+06	1.30372e+06	1.25942e+06				2.09357e+06	2.45842e+06
W5FL09	Fructose-bisphosphate aldolase OS=Triticum aestivum OX=4565 GN=FBA8 PE=3 SV=1	8.77724e+09	8.86859e+09	8.05138e+09	6.73785e+09	6.86603e+09	6.74332e+09	6.66278e+09	6.8794e+09	6.73792e+09	5.32744e+09	5.48204e+09	5.58108e+09
H9ZX09	Phosphoglycerate kinase (Fragment) OS=Triticum aestivum OX=4565 GN=Pgk-1 PE=3 SV=1
A0A3B6MII9	phosphopyruvate hydratase OS=Triticum aestivum OX=4565 PE=3 SV=1	6.93493e+08	7.69917e+08	7.56112e+08	6.29074e+08	6.59957e+08	6.58321e+08	6.58839e+08	6.75262e+08	6.24126e+08	7.54122e+08	7.48186e+08	7.39796e+08
A0A3B6LEZ6	phosphopyruvate hydratase OS=Triticum aestivum OX=4565 PE=3 SV=1	7.73185e+07	8.37965e+07	8.66049e+07	5.20209e+07	6.73314e+07	6.02704e+07	7.73735e+07	6.81188e+07	6.49202e+07	8.04847e+07	8.09632e+07	7.98123e+07
A0A3B6PG71	Ferredoxin--NADP reductase, chloroplastic OS=Triticum aestivum OX=4565 PE=3 SV=1	7.57889e+07	7.94915e+07	7.63859e+07	6.11017e+07	7.01251e+07	6.24321e+07	4.78612e+07	5.22619e+07	5.66145e+07	6.08527e+07	5.47455e+07	5.89489e+07
A0A068C624	Phosphoglycerate kinase (Fragment) OS=Triticum aestivum subsp. yunnanense OX=425487 GN=Pgk-1 PE=3 SV=1	1.67506e+06	1.52154e+06	1.69327e+06	1.68137e+06	2.16319e+06	1.43823e+06	2.41285e+06	2.97949e+06	2.33628e+06	1.74525e+06	1.52656e+06	1.68026e+06
A0A3B6KAJ3	phosphopyruvate hydratase OS=Triticum aestivum OX=4565 PE=3 SV=1	1.65332e+07	1.73155e+07	1.78507e+07	1.45209e+07	1.89815e+07	1.49194e+07	1.69904e+07	1.82872e+07	1.6501e+07	1.78976e+07	1.61371e+07	1.55189e+07
A0A068C9Y6	Phosphoglycerate kinase (Fragment) OS=Triticum aestivum subsp. yunnanense OX=425487 GN=Pgk-1 PE=3 SV=1	7.04161e+06	6.37332e+06	6.98479e+06	5.5941e+06	7.00579e+06	7.68826e+06	5.6471e+06	5.23249e+06	3.82849e+06	4.98388e+06	5.6541e+06	5.09712e+06
A0A1D5YF62	Uncharacterized protein OS=Triticum aestivum OX=4565 PE=3 SV=1	1.60291e+08	1.53008e+08	7.28795e+09	1.74754e+08	2.06152e+08	1.94085e+08	1.38607e+08	1.27586e+08	8.95449e+09	2.25502e+08	2.26633e+08	2.17626e+08
A0A3B6CCP7	Elongation factor G, chloroplastic OS=Triticum aestivum OX=4565 PE=3 SV=1	4.80408e+08	4.78337e+08	4.6026e+08	3.68768e+08	4.01879e+08	3.61817e+08	3.29804e+08	3.2539e+08	3.27643e+08	3.57283e+08	3.41488e+08	3.31477e+08
F4Y592	Heat shock protein 90 OS=Triticum aestivum OX=4565 GN=Hsp90.2-A1 PE=2 SV=1
A0A3B5YVW2	Chloroplast inner envelope protein OS=Triticum aestivum OX=4565 PE=4 SV=1	1.25489e+07	1.60796e+07	1.41876e+07	1.63175e+07	7.38232e+06	1.46186e+07	9.01076e+06	6.47852e+06	7.26618e+06	1.81512e+07	1.90936e+07	1.79478e+07
A0A3B5XX47	Uncharacterized protein OS=Triticum aestivum OX=4565 PE=3 SV=1	1.4019e+07	14411879	1.53719e+07	1.36604e+07	1.14719e+07	1.11181e+07	2.32984e+07	2.34105e+07	1.37663e+07	1.35652e+07	1.31579e+07	1.20657e+07
W5EDL3	Fructose-bisphosphate aldolase OS=Triticum aestivum OX=4565 GN=FBA5 PE=3 SV=1	4.63187e+09	4.65928e+09	4.60514e+09	3.13144e+09	3.33416e+09	3.09321e+09	3.661e+09	3.72089e+09	3.46787e+09	2.80026e+09	2.7392e+09	2.68584e+09
A0A3B6Q8P5	Ferredoxin--NADP reductase, chloroplastic OS=Triticum aestivum OX=4565 PE=3 SV=1	2.14255e+07	2.29947e+07	2.2071e+07	1.92893e+07	2.56494e+07	1.78802e+07	1.08594e+07	1.21067e+07	1.18234e+07	1.49053e+07	1.47908e+07	1.5482e+07
A0A3B6EMA3	Alpha-1,4 glucan phosphorylase OS=Triticum aestivum OX=4565 PE=3 SV=1	1.22789e+06	1.292e+06	856184	1.66863e+06	1.87154e+06	1.64777e+06	1.11585e+06	1.20275e+06	1.02052e+06	1.19848e+06	1.38348e+06	1.30694e+06
A0A3B5ZSZ8	Uncharacterized protein OS=Triticum aestivum OX=4565 PE=3 SV=1	4.77887e+08	4.69652e+08	4.72434e+08	3.76731e+08	4.13485e+08	3.78837e+08	4.89125e+08	5.16264e+08	4.92132e+08	4.1633e+08	3.83675e+08	3.9924e+08
A0A3B6LUD5	(S)-2-hydroxy-acid oxidase OS=Triticum aestivum OX=4565 PE=3 SV=1	1.44439e+08	1.37526e+08	1.38759e+08	1.07716e+08	1.11566e+08	1.05751e+08	1.13361e+08	1.04312e+08	1.00684e+08	9.82765e+07	9.68795e+07	8.55506e+07
A0A811BSZ4	Photosystem I P700 chlorophyll a apoprotein A2 OS=Triticum aestivum var. vavilovii OX=69995 GN=psaB PE=3 SV=1	9.44302e+08	9.51375e+08	9.48917e+08	1.57924e+09	1.71925e+09	1.56498e+09	8.46318e+08	8.64094e+08	8.42703e+08	3.42749e+09	3.21127e+09	3.18451e+09
F4Y594	Heat shock protein 90 OS=Triticum aestivum OX=4565 GN=Hsp90.2-D1 PE=2 SV=1	3.42257e+06	3.94543e+06	3.87207e+06	3.1448e+06	3.72819e+06	3.33279e+06	3.69791e+06	3.97248e+06	4.35262e+06	4.7869e+06	5.17618e+06	4.25932e+06
A0A341Q4P7	Oxygen evolving enhancer protein OS=Triticum aestivum OX=4565 PE=3 SV=1		247106				482897
A0A3B6MNX0	Elongation factor Ts, mitochondrial OS=Triticum aestivum OX=4565 GN=EFTS PE=3 SV=1	9.76235e+06	9202402	8.25643e+06	6.58312e+06	4.05727e+06	6.64078e+06	5.45158e+06	5.019e+06	4.10245e+06	5.3811e+06	3.34128e+06	4.37591e+06
A0A3B6KNX6	(S)-2-hydroxy-acid oxidase OS=Triticum aestivum OX=4565 PE=3 SV=1	2.62901e+09	2.68667e+09	2.61149e+09	2.48018e+09	2.28266e+09	2.38134e+09	1.96726e+09	1.95063e+09	1.89697e+09	2.04492e+09	2.0223e+09	2.15432e+09
A0A3B6FPR7	Aconitate hydratase OS=Triticum aestivum OX=4565 PE=3 SV=1	1.64427e+08	1.60343e+08	1.5704e+08	2.07082e+08	2.24439e+08	2.07542e+08	1.82734e+08	1.75812e+08	1.56048e+08	2.26714e+08	2.10703e+08	2.18332e+08
A0A3B6NH85	Ferredoxin--NADP reductase, chloroplastic OS=Triticum aestivum OX=4565 PE=3 SV=1	1.88999e+09	1.8814e+09	1.77278e+09	1.65205e+09	1.68452e+09	1.64983e+09	1.34212e+09	1.31952e+09	1.32245e+09	1.4443e+09	1.45836e+09	1.45524e+09
A0A3B6SHQ4	alanine--glyoxylate transaminase OS=Triticum aestivum OX=4565 PE=3 SV=1	1.40501e+09	1.40905e+09	1.40486e+09	1.38413e+09	1.37815e+09	1.43509e+09	1.32832e+09	1.33288e+09	1.26685e+09	1.6637e+09	1.6305e+09	1.63438e+09
W5GLX4	Heat shock cognate 70 kDa protein OS=Triticum aestivum OX=4565 PE=3 SV=1	1.70367e+07	1.62028e+07	1.67574e+07	1.6602e+07	1.75372e+07	1.76613e+07	1.43357e+07	1.72298e+07	1.54339e+07	2.17706e+07	1.9874e+07	1.95134e+07
A0A3B5YUN2	Uncharacterized protein OS=Triticum aestivum OX=4565 PE=3 SV=1	6.01671e+06	5723987	9.1777e+06	3.59851e+06	4.4361e+06	4.03015e+06	5.95307e+06	2.20081e+06	3.38499e+06	2.61316e+06	3.12709e+06	1.72328e+06
A0A3B6R6V9	Ferredoxin--NADP reductase, chloroplastic OS=Triticum aestivum OX=4565 PE=3 SV=1	9.21348e+08	9.04655e+08	8.19524e+08	8.23907e+08	7.76865e+08	8.09418e+08	6.58408e+08	6.15567e+08	6.38161e+08	6.78137e+08	7.85559e+08	7.66143e+08
A0A3B6TYS2	Histidine kinase/HSP90-like ATPase domain-containing protein OS=Triticum aestivum OX=4565 PE=3 SV=1	7.59624e+08	2.72231e+08	2.56645e+08	2.57687e+08	2.53194e+08	2.63963e+08	3.50951e+08	7.51824e+08	3.58738e+08	4.02134e+08	3.80077e+08	3.90292e+08
A0A3B6RS92	Histidine kinase/HSP90-like ATPase domain-containing protein OS=Triticum aestivum OX=4565 PE=3 SV=1	4.38221e+06	3.92644e+06	4.08589e+06	1.45433e+06	2.66754e+06	2.93249e+06	6.43471e+06	6.7834e+06	6.90219e+06	6.77282e+06	6.92195e+06	5.92284e+06
A0A3B5ZUP0	Chloroplast inner envelope protein OS=Triticum aestivum OX=4565 PE=4 SV=1	7.09751e+08	7.26456e+08	7.30643e+08	7.03098e+08	7.35499e+08	7.14703e+08	5.80387e+08	5.80555e+08	5.85294e+08	6.12172e+08	5.78384e+08	5.84408e+08
A0A3B6MT71	Histidine kinase/HSP90-like ATPase domain-containing protein OS=Triticum aestivum OX=4565 PE=3 SV=1	2.03024e+08	1.92346e+08	1.88202e+08	1.51854e+08	1.57181e+08	1.54089e+08	1.30502e+08	1.09503e+08	1.28186e+08	1.48772e+08	1.27664e+08	1.37015e+08
A0A3B6RJK8	Fructose-bisphosphate aldolase OS=Triticum aestivum OX=4565 PE=3 SV=1	1.33328e+09	1.30611e+09	1.302e+09	1.05293e+09	1.0712e+09	1.07203e+09	1.29709e+09	1.27256e+09	1.23387e+09	1.11842e+09	1.12514e+09	1.07744e+09
F4Y593	Heat shock protein 90 OS=Triticum aestivum OX=4565 GN=Hsp90.2-B1 PE=2 SV=1	5.1454e+07	5.55901e+07	5.56694e+07	6.08639e+07	5.39987e+07	5.1702e+07	6.17818e+07	6.59599e+07	6.12608e+07	9.59003e+07	8.9516e+07	9.45211e+07
W5CQC7	6-phosphogluconate dehydrogenase, decarboxylating OS=Triticum aestivum OX=4565 GN=TRAES_3BF052700140CFD_c1 PE=3 SV=1	1.06442e+07	9.61078e+06	8.82039e+06	9.61454e+06	1.17769e+07	1.12359e+07	5.69035e+06	6.27364e+06	8.26376e+06	1.15086e+07	1.34078e+07	1.10859e+07
A0A3B6H679	6-phosphogluconate dehydrogenase, decarboxylating OS=Triticum aestivum OX=4565 PE=3 SV=1	3.71376e+08	3.64997e+08	3.61793e+08	3.98015e+08	4.36098e+08	4.23756e+08	3.073e+08	3.14858e+08	3.06007e+08	5.23166e+08	5.37159e+08	5.06101e+08
A0A3B6HXB3	5-methyltetrahydropteroyltriglutamate--homocysteine S-methyltransferase OS=Triticum aestivum OX=4565 PE=3 SV=1	2.8893e+07	3.1243e+07	3.21558e+07	3.11894e+07	3.98546e+07	3.36705e+07	2.39457e+07	2.37733e+07	2.37217e+07	5.42341e+07	4.95707e+07	4.52169e+07
A0A3B6MM33	Heat shock cognate 70 kDa protein OS=Triticum aestivum OX=4565 PE=3 SV=1	1.79888e+08	1.68081e+08	1.76968e+08	1.71809e+08	1.98097e+08	1.69977e+08	1.5197e+08	1.58629e+08	1.57552e+08	2.21617e+08	2.20226e+08	1.96141e+08
A0A3B6I733	Ferredoxin--NADP reductase, chloroplastic OS=Triticum aestivum OX=4565 PE=3 SV=1	1.86781e+08	1.78758e+08	1.636e+08	1.59069e+08	1.61189e+08	1.6647e+08	1.16727e+08	1.20316e+08	1.17342e+08	1.32336e+08	1.39936e+08	1.37257e+08
W5FAY5	Actin OS=Triticum aestivum OX=4565 PE=2 SV=1	1.57423e+08	1.55578e+08	1.60031e+08	2.06968e+08	2.29958e+08	2.1287e+08	1.71057e+08	1.72003e+08	1.67985e+08	2.44474e+08	2.39565e+08	2.42441e+08
A0A3B6NVD9	Aconitate hydratase OS=Triticum aestivum OX=4565 PE=3 SV=1	1.28448e+08	1.28007e+08	1.23352e+08	1.40693e+08	1.41243e+08	1.36794e+08	1.60376e+08	1.49263e+08	1.48144e+08	2.21597e+08	2.24872e+08	2.18306e+08
A0A3B6KJX5	Histidine kinase/HSP90-like ATPase domain-containing protein OS=Triticum aestivum OX=4565 PE=3 SV=1	2.60955e+06	3.90533e+06	4.14283e+06	1.59526e+06	3.89848e+06	3.5315e+06	1.90403e+06	2.19727e+06	2.0404e+06	2.97174e+06	2.8655e+06	2.23514e+06
A0A3B5Y1F9	Pyruvate, phosphate dikinase OS=Triticum aestivum OX=4565 PE=3 SV=1	2.68244e+08	2.68475e+08	2.80617e+08	3.06084e+08	3.38274e+08	3.1288e+08	2.66481e+08	2.88944e+08	2.91092e+08	3.5164e+08	3.43604e+08	3.51382e+08
A0A068CAS6	Phosphoglycerate kinase (Fragment) OS=Triticum aestivum subsp. tibeticum OX=231718 GN=Pgk-1 PE=3 SV=1	2.27681e+07	1.97117e+07	2.57252e+07	2.12571e+07	1.50628e+07	2.63236e+07	1.62013e+07	1.36008e+07	1.49349e+07	1.50892e+07	2.27906e+07	1.5846e+07
A0A2I4R1U4	Photosystem II CP47 reaction center protein OS=Triticum aestivum subsp. tibeticum OX=231718 GN=psbB PE=3 SV=1	4.86376e+09	4.52237e+09	4.77162e+09	4.67941e+09	5.27089e+09	5.24222e+09	3.71169e+09	3.57e+09	3.46041e+09	5.9829e+09	5.58481e+09	5.73326e+09
A0A3B6QIX7	tripeptidyl-peptidase II OS=Triticum aestivum OX=4565 PE=3 SV=1	8.62209e+06	7.52455e+06	8.47307e+06	1.00309e+07	1.06174e+07	1.44233e+07	7.82862e+06	8.60879e+06	8.62688e+06	1.32454e+07	1.15759e+07	1.10412e+07
A0A3B6TMY1	Fructose-bisphosphate aldolase OS=Triticum aestivum OX=4565 PE=3 SV=1	9.26202e+06	1.01931e+07	8.67255e+06	5.44362e+06	7.76653e+06	6.12774e+06	8.42831e+06	6.89486e+06	6.83477e+06	1.05166e+07	9.34523e+06	9.09417e+06
A0A3B6NRW7	tripeptidyl-peptidase II OS=Triticum aestivum OX=4565 PE=3 SV=1	1.94993e+08	2.06115e+08	1.94484e+08	2.04609e+08	1.31799e+08	2.13879e+08	1.85324e+08	1.40602e+08	1.22278e+08	2.43736e+08	2.6673e+08	2.62675e+08
A0A3B5XYP5	Chloroplast inner envelope protein OS=Triticum aestivum OX=4565 PE=4 SV=1	1.741e+08	1.77722e+08	1.6463e+08	1.42334e+08	1.63698e+08	1.53479e+08	1.20404e+08	1.17579e+08	1.1092e+08	1.35693e+08	1.34552e+08	1.32373e+08
A0A3B5YYS5	Pyruvate, phosphate dikinase OS=Triticum aestivum OX=4565 PE=3 SV=1	5.44771e+06	5.72551e+06	4.49294e+06	5.50281e+06	5.89094e+06	5.76237e+06	6.3833e+06	6.18912e+06	6.09698e+06	6.56547e+06	5.75819e+06	7.16774e+06
W5H1G1	Vacuolar proton pump subunit B OS=Triticum aestivum OX=4565 PE=3 SV=1	4.76711e+08	4.75999e+08	4.72965e+08	4.74743e+08	4.74793e+08	4.9197e+08	5.13102e+08	5.01527e+08	4.84167e+08	5.30057e+08	5.13664e+08	5.4289e+08
A0A3B6RM15	Vacuolar proton pump subunit B OS=Triticum aestivum OX=4565 PE=3 SV=1	4.45664e+07	4.34054e+07	4.24224e+07	4.02773e+07	4.01855e+07	4.2473e+07	5.15286e+07	4.85682e+07	4.46163e+07	5.08325e+07	5.14102e+07	5.05479e+07
Q9SAU8	HSP70 OS=Triticum aestivum OX=4565 GN=TaHSP70d PE=2 SV=1	3.3164e+07	3.70509e+07	3.83102e+07	7.82917e+07	9.77284e+07	3.11251e+07	4.83708e+07	4.70545e+07	5.26718e+07	6.53729e+07	5.36949e+07	5.49882e+07
A0A3B6GS53	Aconitate hydratase OS=Triticum aestivum OX=4565 PE=3 SV=1	5.32243e+06	3.80395e+06	4.36915e+06	4.59279e+06	5.71492e+06	4.83755e+06	7.04921e+06	4.51748e+06	4.08221e+06	7.0252e+06	5.30426e+06	7.14231e+06
A0A3B6QER6	Lipoxygenase OS=Triticum aestivum OX=4565 PE=3 SV=1						1.26082e+07
A0A3B6Q9G0	NAD-dependent epimerase/dehydratase domain-containing protein OS=Triticum aestivum OX=4565 PE=4 SV=1	9.67798e+08	9.62434e+08	9.63235e+08	9.02754e+08	8.22494e+08	9.08613e+08	7.0012e+08	6.72591e+08	6.89541e+08	6.99672e+08	6.83435e+08	6.52283e+08
A0A3B6KSW8	Glyceraldehyde-3-phosphate dehydrogenase OS=Triticum aestivum OX=4565 PE=3 SV=1	1.33831e+08	127051682	1.39358e+08	1.27679e+08	1.29826e+08	1.30106e+08	1.44211e+08	1.51432e+08	1.43055e+08	1.47587e+08	1.41975e+08	1.33514e+08
A0A1D6S518	UTP--glucose-1-phosphate uridylyltransferase OS=Triticum aestivum OX=4565 PE=3 SV=1	7.28832e+08	7.1595e+08	7.22932e+08	6.51198e+08	7.32009e+08	6.53675e+08	6.39533e+08	6.38241e+08	6.22776e+08	6.95398e+08	6.77508e+08	6.47521e+08
A0A1D5XDB6	Elongation factor 1-alpha OS=Triticum aestivum OX=4565 PE=3 SV=1	1.31858e+06	1725400	1.94074e+06	2.24786e+06	2.75096e+06	1.1954e+06	1.09708e+06	1.5628e+06	1.48593e+06	2.09154e+06	2.9501e+06	2.5436e+06
A0A3B6SGH3	Fructose-bisphosphate aldolase OS=Triticum aestivum OX=4565 PE=3 SV=1	3.69392e+08	3.95745e+08	3.76934e+08	2.87148e+08	3.05905e+08	2.9474e+08	2.67686e+08	2.87091e+08	2.65722e+08	2.29573e+08	2.34143e+08	2.27514e+08
A0A3B6PSA8	Cytosol aminopeptidase domain-containing protein OS=Triticum aestivum OX=4565 PE=3 SV=1	2.92955e+07	3.26587e+07	3.42844e+07	2.31798e+07	3.08917e+07	2.82398e+07	3.49014e+07	3.20009e+07	3.09921e+07	3.92765e+07	4.03777e+07	3.57529e+07
A0A3B6NVL0	Cytosol aminopeptidase domain-containing protein OS=Triticum aestivum OX=4565 PE=3 SV=1	4.08354e+08	4.01695e+08	4.04962e+08	3.74076e+08	3.75902e+08	3.81956e+08	4.10439e+08	3.99733e+08	3.81531e+08	4.82284e+08	4.84541e+08	4.6611e+08
Q8VX48	phosphoglucomutase (alpha-D-glucose-1,6-bisphosphate-dependent) (Fragment) OS=Triticum aestivum OX=4565 GN=PGM PE=2 SV=1	4.72869e+07	49998817	4.85461e+07	4.98564e+07	5.57526e+07	5.29628e+07	4.80472e+07	4.54082e+07	4.72221e+07	4.93457e+07	5.00885e+07	5.08479e+07
A0A3B6EEL3	Phospholipase D OS=Triticum aestivum OX=4565 PE=3 SV=1	5.71832e+06	5.18622e+06	6.23406e+06	6.16445e+06	6.54679e+06	5.62203e+06	5.07277e+06	3.65885e+06	4.09542e+06	6.79991e+06	6.5968e+06	6.66422e+06
A0A3B6ST62	Histidine kinase/HSP90-like ATPase domain-containing protein OS=Triticum aestivum OX=4565 PE=3 SV=1	2.32665e+06	1.81522e+06	2.35588e+06	1.99968e+06	2.60237e+06	1.80792e+06
A0A341QMC1	Uncharacterized protein OS=Triticum aestivum OX=4565 PE=3 SV=1	1.96686e+09	1.85677e+09	1.92183e+09	1.69307e+09	1.79244e+09	1.76219e+09	1.42367e+09	1.47684e+09	1.44025e+09	1.6483e+09	1.59329e+09	1.49282e+09
A0A3B6JMT4	Glyceraldehyde-3-phosphate dehydrogenase OS=Triticum aestivum OX=4565 PE=3 SV=1	4.35322e+07	46049702	4.32103e+07	2.78081e+07	3.41008e+07	3.19996e+07	6.63454e+07	5.59578e+07	5.5752e+07	5.02503e+07	4.99196e+07	5.16107e+07
A0A3B6PPY5	tripeptidyl-peptidase II OS=Triticum aestivum OX=4565 PE=3 SV=1	2.22646e+06	5.44011e+06	3.82636e+06	4.10151e+06	6.71757e+06	6.13108e+06	3.9259e+06	5.48348e+06	4.45234e+06	1.10871e+07	9.35836e+06	9.70915e+06
A0A3B6FK11	ATP synthase subunit beta OS=Triticum aestivum OX=4565 PE=3 SV=1	6.76586e+06	10870971	7.1477e+06	1.1552e+07	1.05173e+07	8.46376e+06	1.71721e+07	1.88934e+07	1.65329e+07	1.98239e+07	1.75515e+07	1.3626e+07
A0A3B6EK73	phosphoglycerate mutase (2,3-diphosphoglycerate-independent) OS=Triticum aestivum OX=4565 PE=3 SV=1	1.45462e+07	1.30695e+07	1.30943e+07	1.31706e+07	1.32984e+07	1.55025e+07	9.64771e+06	1.56007e+07	1.31964e+07	1.69368e+07	1.85239e+07	2.31156e+07
A0A3B6ELF1	NAD(P)-binding domain-containing protein OS=Triticum aestivum OX=4565 PE=4 SV=1	2.96888e+08	2.81425e+08	2.85475e+08	2.22364e+08	2.43012e+08	2.28567e+08	2.75683e+08	2.78665e+08	2.69285e+08	1.83511e+08	1.74524e+08	1.74249e+08
A0A3B6IY26	Glyceraldehyde-3-phosphate dehydrogenase OS=Triticum aestivum OX=4565 PE=3 SV=1	5.98183e+09	6.02416e+09	6.17266e+09	5.94004e+09	6.13133e+09	6.22614e+09	6.17756e+09	6.17436e+09	5.96268e+09	5.77989e+09	5.73373e+09	5.57083e+09
A0A7H4LBG6	Ribulose bisphosphate carboxylase small subunit OS=Triticum aestivum OX=4565 GN=CAMPLR22A2D_LOCUS546 PE=3 SV=1	3.17336e+09	3.12793e+09	3.68431e+09	3.24646e+09	3.62337e+09	3.04544e+09	3.33632e+09	3.52452e+09	3.44155e+09	2.57286e+09	2.70501e+09	2.58708e+09
W5G255	MBD6-5DS OS=Triticum aestivum OX=4565 PE=2 SV=1	1.98744e+08	1.85762e+08	1.85052e+08	1.56293e+08	1.18756e+08	1.61659e+08	2.08981e+08	1.94899e+08	1.91919e+08	1.47109e+08	1.58298e+08	1.58512e+08
Q03033	Elongation factor 1-alpha OS=Triticum aestivum OX=4565 GN=TEF1 PE=2 SV=1	1.72974e+09	1.76133e+09	1.66917e+09	2.01287e+09	1.84115e+09	1.99672e+09	1.64881e+09	1.64635e+09	1.62805e+09	2.28052e+09	2.36717e+09	2.50322e+09
A0A3B6PT84	Aconitate hydratase OS=Triticum aestivum OX=4565 PE=3 SV=1	8.35283e+06	8.31266e+06	7.79893e+06	9.36474e+06	1.15647e+07	9.5406e+06	9.99666e+06	1.10523e+07	8.64541e+06	1.44684e+07	1.3059e+07	1.26288e+07
A0A3B6QMZ5	Cytosol aminopeptidase domain-containing protein OS=Triticum aestivum OX=4565 PE=3 SV=1	3.50002e+07	3.2651e+07	3.50316e+07	3.05692e+07	3.35617e+07	3.12391e+07	3.93238e+07	3.64101e+07	3.95365e+07	4.66058e+07	4.28669e+07	4.06743e+07
A0A3B6NK30	NAD-dependent epimerase/dehydratase domain-containing protein OS=Triticum aestivum OX=4565 PE=4 SV=1	1.57284e+07	1.70728e+07	1.56765e+07	1.10145e+07	1.43727e+07	1.25272e+07
A0A3B6PF16	NAD-dependent epimerase/dehydratase domain-containing protein OS=Triticum aestivum OX=4565 PE=4 SV=1	1.70104e+07	16266695	2.1138e+07	1.05726e+07	1.64336e+07	1.84844e+07
A0A3B6GV04	NAD(P)-binding domain-containing protein OS=Triticum aestivum OX=4565 PE=4 SV=1	1.46604e+09	1.47033e+09	1.36497e+09	1.20665e+09	1.2757e+09	1.21537e+09	1.55399e+09	1.60966e+09	1.55594e+09	1.00383e+09	1.02618e+09	1.02925e+09
Q8RVZ9	Ferredoxin--NADP reductase, chloroplastic OS=Triticum aestivum OX=4565 GN=fnr PE=2 SV=1
W5C050	Genome assembly, chromosome: II OS=Triticum aestivum OX=4565 GN=CAMPLR22A2D_LOCUS3486 PE=4 SV=1	6.3058e+08	6.45482e+08	6.23384e+08	4.96005e+08	5.41495e+08	5.14766e+08	5.10375e+08	4.99749e+08	5.04418e+08	5.10271e+08	4.88615e+08	4.75182e+08
A0A3B6HV99	Sucrose-phosphate synthase OS=Triticum aestivum OX=4565 PE=3 SV=1	2.41069e+06	3.72918e+06	1.85836e+06	2.28363e+06	4.22664e+06	5.84013e+06	972894	2.57596e+06	3.03153e+06	2.43932e+06	6.11791e+06	5.47253e+06
A0A3B5YX09	Chloroplast inner envelope protein OS=Triticum aestivum OX=4565 PE=4 SV=1	3.48895e+07	3.54253e+07	3.7292e+07	2.60034e+07	3.03847e+07	2.82956e+07	2.73974e+07	2.59053e+07	2.2826e+07	3.12485e+07	2.38773e+07	2.66894e+07
A0A3B6JE49	Sucrose-phosphate synthase OS=Triticum aestivum OX=4565 PE=3 SV=1	1.48291e+08	1.39458e+08	1.53351e+08	1.95967e+08	1.67117e+08	1.57027e+08	1.40351e+08	1.31877e+08	1.17059e+08	1.88299e+08	2.03553e+08	2.05929e+08
W5D322	phosphoglycerate mutase (2,3-diphosphoglycerate-independent) OS=Triticum aestivum OX=4565 GN=TRAES_3BF013300030CFD_c1 PE=3 SV=1	3.69026e+08	3.40335e+08	3.4117e+08	2.83351e+08	2.83476e+08	2.59375e+08	3.61819e+08	3.53625e+08	3.34934e+08	3.83735e+08	3.8119e+08	3.8703e+08
A0A3B6HVA0	Thioredoxin domain-containing protein OS=Triticum aestivum OX=4565 PE=4 SV=1	2.04283e+08	1.99518e+08	1.1545e+08	2.12331e+08	1.14987e+08	2.14551e+08	1.08242e+08	1.0259e+08	1.06121e+08	1.21737e+08	2.32446e+08	2.28198e+08
Q43206	Catalase-1 OS=Triticum aestivum OX=4565 GN=CAT1 PE=2 SV=1			3.3393e+06		3.35835e+06		3.3182e+06		2.6087e+06		1.85476e+06
A0A3B6JMX0	Catalase OS=Triticum aestivum OX=4565 PE=3 SV=1	5.71685e+07	53629864	5.54624e+07	5.61649e+07	6.51026e+07	5.54939e+07	5.95982e+07	5.71008e+07	6.13249e+07	5.48944e+07	4.94441e+07	4.99129e+07
A0A3B6ELU1	glutamate synthase (NADH) OS=Triticum aestivum OX=4565 PE=3 SV=1	5.98162e+07	5.62751e+07	5.6746e+07	7.47116e+07	7.7352e+07	7.79711e+07	4.50022e+07	4.16587e+07	3.92861e+07	9.90975e+07	1.01821e+08	1.01999e+08
A0A3B6PHD6	Catalase OS=Triticum aestivum OX=4565 PE=3 SV=1	1.20137e+08	1.15872e+08	7.37614e+07	1.82008e+08	1.25747e+08	2.15036e+08	1.25201e+08	1.226e+08	1.23618e+08	4.08991e+08	4.75349e+08	4.85665e+08
F1DKC1	Catalase OS=Triticum aestivum OX=4565 GN=CAT3 PE=2 SV=1	1.35209e+06	1.47737e+06	99954.4	3.08046e+06	37822.5	2.95909e+06	40566.5	127842		650127	8.25797e+06	8.35278e+06
A0A1D5WMF1	Fructose-bisphosphate aldolase OS=Triticum aestivum OX=4565 GN=FBA14 PE=3 SV=1	4.59299e+06	5.13024e+06	5.34556e+06	4.71395e+06	6.53331e+06	5.46939e+06	5.20639e+06	5.74216e+06	6.15676e+06	7.41365e+06	7.97247e+06	7.15483e+06
A0A3B6HW60	phosphoglucomutase (alpha-D-glucose-1,6-bisphosphate-dependent) OS=Triticum aestivum OX=4565 PE=3 SV=1	4.53114e+08	4.78129e+08	4.60887e+08	5.01599e+08	4.78638e+08	4.79767e+08	3.50999e+08	3.58289e+08	3.65261e+08	4.66519e+08	4.89191e+08	4.89872e+08
W5D4Q6	Phospholipase D OS=Triticum aestivum OX=4565 GN=TRAES_3BF048200040CFD_c1 PE=3 SV=1	6.57233e+06	8.62668e+06	5.74638e+06	8.621e+06	8.20827e+06	7.40622e+06	4.814e+06	6.12509e+06	5.93396e+06	1.08382e+07	1.38723e+07	9.41493e+06
P12783	Phosphoglycerate kinase, cytosolic OS=Triticum aestivum OX=4565 PE=2 SV=1	1.46544e+07	1.55102e+07	1.44036e+07	1.59506e+07	1.53794e+07	1.61767e+07	1.35936e+07	1.38404e+07	1.46711e+07	1.84786e+07	1.91697e+07	1.72288e+07
A0A3B6IN96	Uncharacterized protein OS=Triticum aestivum OX=4565 PE=3 SV=1	2.20103e+07	2.40752e+07	2.32327e+07	2.53007e+07	2.24148e+07	2.11621e+07	1.56242e+07	1.7887e+07	1.56084e+07	2.59846e+07	2.69206e+07	2.2936e+07
A0A096ULI5	(S)-2-hydroxy-acid oxidase OS=Triticum aestivum OX=4565 PE=3 SV=1	8.99683e+08	8.37949e+08	8.60232e+08	7.09279e+08	7.11849e+08	6.95945e+08	5.61747e+08	5.61584e+08	5.28187e+08	5.26145e+08	5.1111e+08	5.08158e+08
A0A1D6B308	S-adenosylmethionine synthase OS=Triticum aestivum OX=4565 PE=3 SV=1	1.05905e+08	1.04373e+08	1.0383e+08	9.60788e+07	1.0362e+08	1.03948e+08	9.17874e+07	9.00639e+07	9.75441e+07	1.25099e+08	1.18786e+08	1.08987e+08
A0A341WSR4	Glycerate dehydrogenase OS=Triticum aestivum OX=4565 PE=3 SV=1	9.89004e+08	1.02615e+09	9.61251e+08	9.18048e+08	8.07957e+08	9.32426e+08	8.1952e+08	8.31156e+08	7.82938e+08	8.92298e+08	9.21587e+08	9.26241e+08
A0A811BWA7	Photosystem II CP43 reaction center protein OS=Triticum aestivum var. vavilovii OX=69995 GN=psbC PE=3 SV=1	2.26323e+09	2.33628e+09	2.21854e+09	3.40039e+09	3.52047e+09	3.28341e+09	1.8634e+09	1.86091e+09	1.77844e+09	6.21646e+09	6.09687e+09	6.0321e+09
A0A3B5ZQM6	Dihydrolipoyl dehydrogenase OS=Triticum aestivum OX=4565 PE=3 SV=1	3.50581e+08	3.13268e+08	3.24082e+08	2.68034e+08	2.5754e+08	2.58729e+08	3.08018e+08	3.04788e+08	2.98089e+08	3.38632e+08	3.23712e+08	3.1725e+08
A0A3B6GQ57	Phospholipase D OS=Triticum aestivum OX=4565 PE=3 SV=1	1.36905e+08	1.38773e+08	1.38212e+08	1.84677e+08	1.96556e+08	1.77813e+08	1.36984e+08	1.24493e+08	1.23363e+08	2.3056e+08	2.29911e+08	2.16297e+08
A0A3B6KQP3	Catalase OS=Triticum aestivum OX=4565 PE=3 SV=1	7.07613e+08	6.88764e+08	6.97418e+08	6.30045e+08	6.72199e+08	6.4622e+08	7.52809e+08	7.71765e+08	7.64567e+08	6.57663e+08	6.54843e+08	6.05553e+08
A0A077RWS5	S-adenosylmethionine synthase OS=Triticum aestivum OX=4565 GN=TRAES_3BF093000020CFD_c1 PE=3 SV=1	3.1513e+08	2.97986e+08	3.14518e+08	2.87557e+08	3.0212e+08	2.86674e+08	2.57067e+08	2.55333e+08	2.63413e+08	3.35075e+08	3.17333e+08	3.24637e+08
A0A3B6DM57	Lipoxygenase OS=Triticum aestivum OX=4565 PE=3 SV=1	2.6444e+06	2.70783e+06	2.5807e+06	2.6005e+06	174229	2.34825e+06	379794	234465	128664	1.27284e+06	1.6709e+06	1.69929e+06
A0A077RU36	NAD(P)-binding domain-containing protein OS=Triticum aestivum OX=4565 GN=TRAES_3BF169900010CFD_c1 PE=4 SV=1	5.35533e+07	5.9111e+07	5.6817e+07	4.74531e+07	5.61193e+07	4.06443e+07	6.46466e+07	7.67148e+07	6.92299e+07	3.95171e+07	3.91913e+07	3.60238e+07
A0A3B6A2J7	Aspartic proteinase OS=Triticum aestivum OX=4565 PE=3 SV=1	2.88179e+08	2.89107e+08	2.72471e+08	2.5181e+08	2.66487e+08	2.80714e+08	2.81164e+08	2.73808e+08	2.68245e+08	2.84811e+08	2.91153e+08	2.93033e+08
A0A3B6TLI0	phosphoenolpyruvate carboxylase OS=Triticum aestivum OX=4565 PE=3 SV=1	1.06481e+08	1.02634e+08	9.74666e+07	9.70554e+07	9.44187e+07	1.03961e+08	8.36929e+07	8.04964e+07	8.52796e+07	1.18469e+08	1.24296e+08	1.24732e+08
A0A3B6ECY0	phosphoenolpyruvate carboxylase OS=Triticum aestivum OX=4565 PE=3 SV=1	1.08257e+08	1.04758e+08	9.81228e+07	1.51648e+08	1.45526e+08	1.45128e+08	8.07977e+07	8.24758e+07	8.01598e+07	1.05158e+08	1.14493e+08	1.38609e+08
A0A3B6EFT9	S-adenosylmethionine synthase OS=Triticum aestivum OX=4565 PE=3 SV=1	4.19881e+07	4.24211e+07	4.32078e+07	4.08528e+07	4.38246e+07	3.47732e+07	3.82247e+07	3.85037e+07	3.49688e+07	5.36668e+07	5.08348e+07	4.94232e+07
A0A3B6QEZ5	Phosphoglycerate kinase OS=Triticum aestivum OX=4565 PE=3 SV=1	4.85947e+08	5.08486e+08	4.79565e+08	4.44814e+08	4.85814e+08	4.5488e+08	4.7e+08	4.56064e+08	4.71168e+08	5.67064e+08	5.44029e+08	5.37973e+08
A0A3B5YTF6	Dihydrolipoyl dehydrogenase OS=Triticum aestivum OX=4565 PE=3 SV=1	2.65002e+06	2.64593e+06	3.31568e+06	2.09051e+06	2.30229e+06	1.79707e+06	2.61303e+06	2.98795e+06	2.564e+06	2.32218e+06	2.34517e+06	2.23616e+06
A0A3B5XUT5	Dihydrolipoyl dehydrogenase OS=Triticum aestivum OX=4565 PE=3 SV=1	4.96298e+06	4.72456e+06	4.87791e+06	3.12386e+06	3.61878e+06	3.42741e+06	4.8655e+06	4.65021e+06	4.71845e+06	4.27994e+06	4.53307e+06	3.90317e+06
A0A3B6JIP4	Thioredoxin domain-containing protein OS=Triticum aestivum OX=4565 PE=4 SV=1	1.01225e+07	1.12447e+07	9.7973e+06	9.35912e+06	8.58688e+06	8.51065e+06	2.99899e+06	7.90591e+06	7.22764e+06	6.55023e+06	3.79522e+06	6.12144e+06
W5AH12	Actin OS=Triticum aestivum OX=4565 PE=3 SV=1	9.65446e+06	8.99439e+06	1.01226e+07	1.3469e+07	1.49451e+07	1.49399e+07	1.20749e+07	1.2407e+07	1.34513e+07	1.73555e+07	1.691e+07	1.82197e+07
A0A3B5YVB8	Uncharacterized protein OS=Triticum aestivum OX=4565 PE=4 SV=1	6.25841e+06	5.78701e+06	6.33276e+06	6.72781e+06	6.03073e+06	6.39407e+06	5.70121e+06	5.33741e+06	5.70811e+06	7.15835e+06	8.28736e+06	6.9043e+06
W5D0E3	Fructose-bisphosphate aldolase OS=Triticum aestivum OX=4565 GN=FBA13 PE=3 SV=1	7.55579e+06	7.68613e+06	6.92965e+06	7.94418e+06	7.32247e+06	8.81802e+06	8.2477e+06	8.85026e+06	8.02087e+06	1.13036e+07	1.14836e+07	1.11555e+07
A0A3B6RKE1	Glyceraldehyde-3-phosphate dehydrogenase OS=Triticum aestivum OX=4565 PE=3 SV=1	1.26451e+09	1.2689e+09	1.21884e+09	1.11013e+09	1.09065e+09	1.09017e+09	1.3799e+09	1.36449e+09	1.31871e+09	1.38371e+09	1.35961e+09	1.33854e+09
A0A2Z6C7Q5	Cytochrome f OS=Triticum aestivum var. ferrugineum OX=2135794 GN=petA PE=3 SV=1	2.27896e+09	2.29088e+09	2.23651e+09	2.27425e+09	2.42792e+09	2.31917e+09	2.33314e+09	2.34439e+09	2.22227e+09	2.55843e+09	2.45046e+09	2.34687e+09
A0A077RRA0	phosphoenolpyruvate carboxylase OS=Triticum aestivum OX=4565 GN=TRAES_3BF117100180CFD_c1 PE=3 SV=1	1.85449e+07	1.81458e+07	1.95542e+07	3.11802e+07	2.43685e+07	2.26835e+07	1.54786e+07	1.6885e+07	1.66744e+07	2.18239e+07	2.07437e+07	1.8741e+07
A0A1D5VD11	Fructose-bisphosphate aldolase OS=Triticum aestivum OX=4565 GN=FBA11 PE=3 SV=1	1.7314e+08	1.75245e+08	1.62803e+08	1.80441e+08	1.63434e+08	1.88759e+08	1.19709e+08	1.17128e+08	1.28891e+08	1.58559e+08	1.53728e+08	1.50009e+08
Q45NB4	Glutamine synthetase OS=Triticum aestivum OX=4565 GN=GS2 PE=2 SV=1	3.24847e+08	2.92488e+08	3.39883e+08	2.17422e+08	2.70423e+08	2.69022e+08	3.48516e+08	3.18392e+08	3.00112e+08	2.7444e+08	2.92477e+08	2.95609e+08
W5DRS3	Glutamate decarboxylase OS=Triticum aestivum OX=4565 PE=3 SV=1	1.37865e+07	1.30976e+07	1.2378e+07	1.54366e+07	1.59198e+07	1.55498e+07	1.24606e+07	1.37331e+07	1.40051e+07	1.39805e+07	1.44576e+07	1.40888e+07
A0A2P1E8S5	Fructose-bisphosphate aldolase OS=Triticum aestivum OX=4565 GN=FBA16 PE=3 SV=1	5.23707e+06	5.48131e+06	4.96384e+06	5.34999e+06	7.77007e+06	5.94385e+06	6.50537e+06	6.69467e+06	6.79761e+06	1.09394e+07	7.99041e+06	9.22524e+06
A0A3B6TRX0	malate dehydrogenase (NADP(+)) OS=Triticum aestivum OX=4565 PE=3 SV=1	3.48952e+08	3.3155e+08	3.22193e+08	2.81862e+08	2.81214e+08	2.89169e+08	2.42317e+08	2.31935e+08	2.31823e+08	2.47621e+08	2.64134e+08	2.77967e+08
A0A3B6NKH5	ATP-dependent RNA helicase OS=Triticum aestivum OX=4565 PE=3 SV=1	2.91983e+08	3.01688e+08	2.92149e+08	3.48776e+08	3.66758e+08	3.48714e+08	2.49698e+08	2.55436e+08	2.59328e+08	4.55737e+08	4.47679e+08	4.25265e+08
Q332R4	ATP synthase subunit alpha OS=Triticum aestivum OX=4565 GN=atp1-1 PE=3 SV=1	1.00912e+09	1.02343e+09	1.00386e+09	1.08416e+09	1.04164e+09	1.04155e+09	1.01674e+09	1.03477e+09	1.01398e+09	1.32184e+09	1.27875e+09	1.33196e+09
A0A3B6IK74	Glutamate decarboxylase OS=Triticum aestivum OX=4565 PE=3 SV=1	2.75083e+08	2.69145e+08	2.5091e+08	3.44479e+08	3.40883e+08	3.43651e+08	2.19038e+08	2.16139e+08	2.23885e+08	3.54516e+08	3.68038e+08	3.71925e+08
A0A3B6SN12	ATP synthase subunit alpha, mitochondrial OS=Triticum aestivum OX=4565 PE=3 SV=1	1.5425e+07	14775055	1.69307e+07	3.10325e+06	1.20721e+07	1.19238e+07	8.04536e+06	1.0159e+07	8.85626e+06	1.0749e+07	1.07369e+07	9.72471e+06
A0A3B5XW54	Dihydrolipoyl dehydrogenase OS=Triticum aestivum OX=4565 PE=3 SV=1	2.47579e+08	2.48332e+08	2.31622e+08	2.21482e+08	2.1247e+08	2.13874e+08	2.47075e+08	2.57692e+08	2.48966e+08	2.88528e+08	3.01013e+08	2.88521e+08
A0A077RZB4	Salt stress root protein RS1 OS=Triticum aestivum OX=4565 GN=TRAES_3BF114000090CFD_c1 PE=4 SV=1	1.22179e+09	1.25037e+09	1.19395e+09	1.15394e+09	1.02341e+09	1.2132e+09	1.51236e+09	1.49259e+09	1.46467e+09	1.05043e+09	1.15497e+09	1.16113e+09
A0A3B5Z5T0	Malate dehydrogenase OS=Triticum aestivum OX=4565 PE=3 SV=1	4.91982e+07	5.43143e+07	5.02922e+07	3.67363e+07	3.04265e+07	3.26892e+07	6.21003e+07	5.95848e+07	5.24302e+07	4.7516e+07	3.82179e+07	3.79484e+07
A0A077RST2	Carbonic anhydrase OS=Triticum aestivum OX=4565 GN=TRAES_3BF026200060CFD_c1 PE=3 SV=1	3.99861e+06	3.97334e+06	3.57114e+06	748500	773956	863254	1.0693e+06	1.29974e+06	951414
A0A3B5ZQY5	Uncharacterized protein OS=Triticum aestivum OX=4565 PE=4 SV=1	1.07268e+08	1.16684e+08	1.08219e+08	1.17237e+08	1.10436e+08	1.22766e+08	1.14023e+08	1.05539e+08	1.00782e+08	1.52793e+08	1.46315e+08	1.42832e+08
A0A1D5WIS4	Fructose-bisphosphate aldolase OS=Triticum aestivum OX=4565 GN=FBA15 PE=3 SV=1	3.09736e+08	3.20404e+08	2.73699e+08	2.92408e+08	2.75968e+08	3.18748e+08	2.37737e+08	2.5314e+08	2.45848e+08	3.16483e+08	3.54633e+08	3.51001e+08
A0A3B5Y6C7	Aspartic proteinase OS=Triticum aestivum OX=4565 PE=3 SV=1	6.16406e+06	7.22635e+06	5.53884e+06	6.56423e+06	5.93403e+06	6.07872e+06	7.35898e+06	7.26888e+06	4.94221e+06	5.00883e+06	5.92513e+06	7.05748e+06
A0A3B6IMZ2	Sucrose-phosphate synthase OS=Triticum aestivum OX=4565 PE=3 SV=1	1.83689e+07	2.20071e+07	2.05707e+07	2.31215e+07	1.95081e+07	4.2303e+07	1.53563e+07	1.22144e+07	1.5065e+07	2.40958e+07	2.78804e+07	2.63482e+07
A0A0C4BKH5	ATP-dependent RNA helicase OS=Triticum aestivum OX=4565 PE=2 SV=1	4.24471e+07	4.30079e+07	3.93345e+07	4.51503e+07	4.6535e+07	4.79361e+07	3.95032e+07	3.98697e+07	3.90915e+07	5.38341e+07	5.60302e+07	5.63531e+07
A0A3B6GT39	Carbonic anhydrase OS=Triticum aestivum OX=4565 PE=3 SV=1	1.13996e+08	1.22886e+08	1.23339e+08	1.15664e+08	2.04615e+08	1.12489e+08	9.6883e+07	8.05283e+07	7.945e+07	1.49301e+08	8.69975e+07	9.09935e+07
Q5EWZ1	Actin OS=Triticum aestivum OX=4565 GN=ACT-1 PE=2 SV=1	5.48604e+08	5.56058e+08	5.13745e+08	7.94548e+08	7.56225e+08	8.07617e+08	6.52232e+08	6.78105e+08	6.48087e+08	8.53975e+08	9.58366e+08	9.40195e+08
A0A3B6AVL4	Aldehyde dehydrogenase domain-containing protein OS=Triticum aestivum OX=4565 PE=3 SV=1	3.67089e+08	3.5717e+08	3.56291e+08	3.28214e+08	3.23521e+08	3.27065e+08	2.69119e+08	2.61604e+08	2.57302e+08	2.86606e+08	2.77501e+08	2.94149e+08
Q8W431	Sucrose:fructan 6-fructosyltransferase OS=Triticum aestivum OX=4565 GN=6-SFT PE=2 SV=1	3.49722e+08	3.72381e+08	3.55144e+08	1.87315e+08	2.1998e+08	2.01918e+08	2.26553e+08	2.25852e+08	2.11899e+08	9.11937e+07	8.34578e+07	8.8507e+07
A0A3B6CGV3	Uncharacterized protein OS=Triticum aestivum OX=4565 PE=3 SV=1	3.07712e+08	3.02094e+08	3.08202e+08	2.3359e+08	2.38875e+08	2.40246e+08	1.17885e+08	1.09826e+08	1.09444e+08	1.1367e+08	1.11767e+08	1.26619e+08
A0A3B6NSH7	S-adenosylmethionine synthase OS=Triticum aestivum OX=4565 PE=3 SV=1	9.69851e+06	7.66459e+06	6.71862e+06	7.66436e+06	7.24351e+06	7.32077e+06	7.2214e+06	4.92337e+06	6.02575e+06	9.1436e+06	7.12244e+06	1.15406e+07
A0A3B6ES56	Fungal lipase-like domain-containing protein OS=Triticum aestivum OX=4565 PE=4 SV=1	6.81317e+07	7.20063e+07	7.34126e+07	9.55646e+07	1.15164e+08	1.05153e+08	2.89888e+07	3.09124e+07	3.18316e+07	3.30478e+07	3.32468e+07	3.2973e+07
A0A3B6H278	Fungal lipase-like domain-containing protein OS=Triticum aestivum OX=4565 PE=4 SV=1	4.9954e+08	4.8618e+08	4.72805e+08	6.90536e+08	6.48237e+08	6.88578e+08	1.77229e+08	1.92468e+08	1.76176e+08	1.87144e+08	1.91083e+08	1.95766e+08
A0A3B6LG11	NAD-dependent epimerase/dehydratase domain-containing protein OS=Triticum aestivum OX=4565 PE=4 SV=1	1.43777e+09	1.44821e+09	1.42521e+09	1.40307e+09	1.46184e+09	1.44321e+09	1.44254e+09	1.43782e+09	1.48571e+09	1.34632e+09	1.25571e+09	1.23682e+09
A0A3B6FNB9	Carbonic anhydrase OS=Triticum aestivum OX=4565 PE=3 SV=1	3.1257e+09	3.34193e+09	3.29497e+09	3.45167e+09	3.64212e+09	3.45319e+09	3.14952e+09	3.34973e+09	3.20098e+09	3.32378e+09	3.38898e+09	3.44769e+09
A0A3B6C475	Uncharacterized protein OS=Triticum aestivum OX=4565 PE=3 SV=1	1.15355e+10	1.14697e+10	1.14322e+10	8.70444e+09	9.10139e+09	8.64265e+09	1.25546e+10	1.29622e+10	1.3114e+10	6.75883e+09	6.38393e+09	6.40629e+09
Q8GZC0	L-ascorbate peroxidase (Fragment) OS=Triticum aestivum OX=4565 PE=2 SV=1	5.68876e+08	5.68138e+08	5.58577e+08	5.51763e+08	5.57427e+08	5.73429e+08	6.00954e+08	6.01932e+08	6.11425e+08	7.10877e+08	6.80106e+08	6.90626e+08
A0A3B6KHJ0	phosphoenolpyruvate carboxylase OS=Triticum aestivum OX=4565 PE=3 SV=1	6.62752e+07	6.35584e+07	5.78247e+07	6.37594e+07	7.57522e+07	6.99496e+07	4.83556e+07	5.14054e+07	5.02538e+07	1.13496e+08	1.00469e+08	1.06623e+08
A0A3B6I0D3	STI1/HOP DP domain-containing protein OS=Triticum aestivum OX=4565 PE=4 SV=1	3.13115e+07	3.06798e+07	2.47133e+07	2.10993e+07	1.7875e+07	2.17654e+07	3.00821e+07	2.97875e+07	2.95993e+07	1.46975e+07	1.69538e+07	1.65467e+07
A0A3B6TVN9	ATP-dependent RNA helicase OS=Triticum aestivum OX=4565 PE=3 SV=1
A0A3B6QIZ3	S-adenosylmethionine synthase OS=Triticum aestivum OX=4565 PE=3 SV=1
A0A125RLL7	MBD6-5BS OS=Triticum aestivum OX=4565 PE=2 SV=1	4.69659e+07	4.99199e+07	4.15891e+07	3.33844e+07	4.13931e+07	3.58674e+07	4.42628e+07	5.18607e+07	4.90901e+07	3.36868e+07	3.37484e+07	3.38328e+07
A0A3B6N140	Alpha-mannosidase OS=Triticum aestivum OX=4565 PE=3 SV=1	2.52291e+08	2.40676e+08	2.34486e+08	2.09953e+08	2.14977e+08	2.13725e+08	2.74507e+08	2.73531e+08	2.78987e+08	2.33939e+08	2.3095e+08	2.25056e+08
A0A1D5X5C6	Actin OS=Triticum aestivum OX=4565 PE=3 SV=1	4.71478e+06	5840362	2.69825e+06	6.5505e+06	5.35062e+06	3.98113e+06	1.33523e+06	4.42439e+06	5.12304e+06	1.1007e+07	1.03692e+07	1.08773e+07
A0A3B5ZUZ3	ATP synthase subunit alpha OS=Triticum aestivum OX=4565 PE=3 SV=1		1.08188e+06	1.15319e+06	1.47103e+06				754838				1.19307e+06
W5CXB0	Heat shock 70 kDa protein, mitochondrial OS=Triticum aestivum OX=4565 GN=TRAES_3BF023000010CFD_c1 PE=3 SV=1	9.77e+06	1.02371e+07	1.15405e+07	1.14929e+07	8.78228e+06	1.18194e+07	1.08225e+07	1.15482e+07	1.07943e+07	9.30666e+06	1.15268e+07	1.12668e+07
A0A3B6DA58	Aldehyde dehydrogenase domain-containing protein OS=Triticum aestivum OX=4565 PE=3 SV=1	2.07134e+07	2.15981e+07	1.84238e+07	1.2222e+07	1.79305e+07	1.86655e+07	1.48301e+07	1.30553e+07	1.36454e+07	1.67102e+07	1.53174e+07	1.33363e+07
A0A3B6ECV5	Uncharacterized protein OS=Triticum aestivum OX=4565 PE=4 SV=1	4.39503e+07	4.31666e+07	4.37747e+07	3.4846e+07	3.3694e+07	3.36088e+07	6.01267e+07	5.77574e+07	5.79037e+07	5.41282e+07	4.65547e+07	4.76925e+07
I0JTT9	Glutamate decarboxylase OS=Triticum aestivum OX=4565 GN=gad1 PE=3 SV=1	2.73582e+08	2.58118e+08	2.55382e+08	2.27397e+08	2.30383e+08	2.37268e+08	3.27005e+08	3.30383e+08	3.1742e+08	4.54185e+08	4.6489e+08	4.76793e+08
A0A077S1D5	Fungal lipase-like domain-containing protein OS=Triticum aestivum OX=4565 GN=TRAES_3BF036000280CFD_c1 PE=4 SV=1	4.28814e+07	4.56043e+07	4.74411e+07	5.51211e+07	6.55947e+07	5.95049e+07	2.37688e+07	2.46722e+07	2.00383e+07	2.50391e+07	2.38083e+07	2.38463e+07
A0A024FR39	Protein disulfide-isomerase OS=Triticum aestivum OX=4565 GN=TaPDIL1-1delta PE=2 SV=1	2.119e+08	2.06178e+08	1.97047e+08	1.94963e+08	1.61118e+08	1.96864e+08	1.89464e+08	1.89493e+08	1.81855e+08	1.75549e+08	1.99094e+08	1.81078e+08
A0A3B6T7D3	Sucrose:fructan 6-fructosyltransferase OS=Triticum aestivum OX=4565 PE=3 SV=1	2.60528e+07	2.67931e+07	2.34694e+07	1.50496e+07	1.64198e+07	1.64256e+07	1.34635e+07	1.39869e+07	1.58899e+07	6.35349e+06	6.35012e+06	4.78088e+06
A0A3B6GZK9	Heat shock 70 kDa protein, mitochondrial OS=Triticum aestivum OX=4565 PE=3 SV=1	2.63816e+08	2.55115e+08	2.49547e+08	2.13199e+08	1.98252e+08	2.15657e+08	2.79798e+08	2.69939e+08	2.63109e+08	2.61894e+08	2.55082e+08	2.49382e+08
B9A8E3	Protein disulfide-isomerase OS=Triticum aestivum OX=4565 GN=pdi2 PE=2 SV=1	2.93458e+07	3.07058e+07	2.66462e+07	3.07814e+07	2.76761e+07	2.90959e+07	2.7908e+07	3.05542e+07	2.80766e+07	2.00825e+07	2.49147e+07	2.59417e+07
A0A3B6JNG4	Mitochondrial processing peptidase beta subunit OS=Triticum aestivum OX=4565 PE=3 SV=1	3.58302e+08	3.26739e+08	3.14797e+08	3.5269e+08	2.99938e+08	3.3992e+08	4.05732e+08	3.90223e+08	3.84574e+08	4.13114e+08	4.08428e+08	4.21097e+08
R9W6A6	ER molecular chaperone OS=Triticum aestivum OX=4565 GN=BiP3 PE=2 SV=1	1.54251e+08	1.4471e+08	1.43242e+08	1.60696e+08	1.34794e+08	1.45602e+08	1.41677e+08	1.55811e+08	1.46846e+08	1.77143e+08	1.69941e+08	1.89756e+08
W5GBW4	S-adenosylmethionine synthase OS=Triticum aestivum OX=4565 PE=3 SV=1	3.03052e+07	2.66511e+07	2.83795e+07	2.8515e+07	2.87526e+07	2.91232e+07	2.75103e+07	1.90491e+07	2.87707e+07	3.75293e+07	3.44021e+07	3.00991e+07
Q45NB6	Glutamine synthetase OS=Triticum aestivum OX=4565 GN=GS1 PE=2 SV=1	2.79182e+08	2.79207e+08	2.579e+08	2.92602e+08	2.89529e+08	3.01125e+08	4.31932e+08	3.9973e+08	3.98273e+08	5.08501e+08	5.14614e+08	5.12518e+08
A0A3B6N401	STI1/HOP DP domain-containing protein OS=Triticum aestivum OX=4565 PE=4 SV=1	2.32718e+08	2.22666e+08	2.18682e+08	1.83773e+08	1.77716e+08	1.84993e+08	2.33769e+08	2.30488e+08	2.244e+08	1.46237e+08	1.50676e+08	1.3911e+08
A0A3B6LSL8	Malate dehydrogenase OS=Triticum aestivum OX=4565 PE=3 SV=1	8.99159e+08	8.79638e+08	7.9102e+08	6.79705e+08	5.90548e+08	6.77358e+08	7.68018e+08	7.7924e+08	7.57873e+08	6.46212e+08	6.33005e+08	6.41688e+08
A0A3B6MY99	Malate dehydrogenase OS=Triticum aestivum OX=4565 PE=3 SV=1	1.69299e+06	1.91262e+06	788329	9.95058e+06	276207	7.27389e+06	413424	621484	284407	869376	3.43629e+06	8.30111e+06
A0A3B6IVK1	Mitochondrial processing peptidase beta subunit OS=Triticum aestivum OX=4565 PE=3 SV=1	2.56103e+07	2.50985e+07	2.47422e+07	1.81182e+07	2.35168e+07	2.14512e+07	2.65547e+07	2.58324e+07	2.81289e+07	2.23223e+07	2.30778e+07	2.35834e+07
D8L9S2	Glutamate decarboxylase OS=Triticum aestivum OX=4565 GN=gad1 PE=3 SV=1	3.33858e+07	3.44053e+07	3.25739e+07	2.87736e+07	1.03956e+07	2.75159e+07	5.36254e+07	5.37354e+07	4.36724e+07	7.70105e+07	9.87776e+07	9.98975e+07
A0A3B6NXL4	oligopeptidase A OS=Triticum aestivum OX=4565 PE=3 SV=1	7.60874e+06	8.33453e+06	5.88112e+06	1.04802e+07	8.76593e+06	1.09675e+07	5.99977e+06	7.36362e+06	6.85442e+06	6.90425e+06	1.21112e+07	1.20411e+07
A0A3B6SN06	Phosphoenolpyruvate carboxylase OS=Triticum aestivum OX=4565 PE=4 SV=1	1.21526e+06	1.08604e+06	1.20364e+06	1.22014e+06	1.32768e+06	1.34335e+06	973766	1.42818e+06	1.35391e+06	1.45724e+06	1.05121e+06	1.07973e+06
A0A3B6KNU7	MBD domain-containing protein OS=Triticum aestivum OX=4565 PE=4 SV=1	2.10799e+08	1.9398e+08	2.01928e+08	1.46155e+08	1.63694e+08	1.59313e+08	2.277e+08	2.52967e+08	2.36605e+08	1.64909e+08	1.58105e+08	1.46364e+08
A0A3B5XWM9	Uncharacterized protein OS=Triticum aestivum OX=4565 PE=4 SV=1	7.03649e+06	7.89455e+06	8.23639e+06	7.99422e+06	6.60062e+06	6.96461e+06	6.90191e+06	3.89494e+06	1.13142e+07	9.17236e+06	9.52852e+06	9.88673e+06
A0A3B6LWN3	Alpha-mannosidase OS=Triticum aestivum OX=4565 PE=3 SV=1	3.11873e+07	3.69087e+07	3.39893e+07	2.96088e+07	2.55322e+07	3.06761e+07	4.3771e+07	4.49439e+07	3.8013e+07	3.08043e+07	2.94312e+07	3.20733e+07
A0A3B6JFJ4	NADH dehydrogenase [ubiquinone] iron-sulfur protein 1, mitochondrial OS=Triticum aestivum OX=4565 PE=3 SV=1	1.34682e+07	9.31992e+06	1.0594e+07	7.91163e+06	8.26484e+06	8.85824e+06	1.23811e+07	1.19225e+07	8.4458e+06	1.45533e+07	1.38457e+07	1.36399e+07
A0A3B6NQQ5	Glyceraldehyde-3-phosphate dehydrogenase OS=Triticum aestivum OX=4565 PE=3 SV=1	5.75695e+08	5.89817e+08	5.76335e+08	6.03595e+08	4.86865e+08	5.51171e+08	6.11198e+08	6.06277e+08	5.76005e+08	6.63456e+08	6.812e+08	7.25581e+08
A0A3B6PW54	oligopeptidase A OS=Triticum aestivum OX=4565 PE=3 SV=1	1.43945e+08	1.39538e+08	1.33877e+08	1.83533e+08	1.79299e+08	1.83907e+08	1.36039e+08	1.29416e+08	1.32047e+08	1.91222e+08	1.94998e+08	2.07757e+08
A0A3B6U6V8	malate dehydrogenase (NADP(+)) OS=Triticum aestivum OX=4565 PE=3 SV=1	1.95583e+07	1.86569e+07	1.84267e+07	1.87893e+07	1.25122e+07	1.71437e+07	1.11186e+07	1.10708e+07	1.08941e+07	1.28714e+07	1.33774e+07	1.31861e+07
A0A3B6IMV7	NADH dehydrogenase [ubiquinone] iron-sulfur protein 1, mitochondrial OS=Triticum aestivum OX=4565 PE=3 SV=1	1.47511e+08	1.477e+08	1.36726e+08	1.40484e+08	1.45975e+08	1.39094e+08	1.67877e+08	1.65864e+08	1.56587e+08	2.08514e+08	2.22241e+08	2.06858e+08
A2IAW9	L-ascorbate peroxidase OS=Triticum aestivum OX=4565 PE=2 SV=1	6.05671e+07	6.48381e+07	6.47476e+07	6.75541e+07	7.49843e+07	6.18131e+07	7.05172e+07	7.87803e+07	7.88617e+07	9.0404e+07	8.16252e+07	7.61779e+07
A0A3B6GWQ4	Uncharacterized protein OS=Triticum aestivum OX=4565 PE=3 SV=1	3.85382e+06	3.54451e+06	3.93637e+06	3.99983e+06	5.3719e+06	4.81767e+06	5.32052e+06	5.28408e+06	5.29123e+06	9.03371e+06	8.53017e+06	8.97162e+06
A0A3B6HQH0	Mitochondrial processing peptidase beta subunit OS=Triticum aestivum OX=4565 PE=3 SV=1	2.17431e+07	2.18233e+07	2.74485e+07	1.77025e+07	2.25684e+07	1.91283e+07	2.524e+07	2.42198e+07	2.70061e+07	2.14337e+07	1.86163e+07	2.20289e+07
A0A0A7NXF0	Ribulose bisphosphate carboxylase large chain (Fragment) OS=Triticum aestivum OX=4565 GN=rbcL PE=3 SV=1	590348	757578	490599	2.54752e+06	746260	1.55425e+06	72247.5	68595.7	100445	86696	762016	565376
A0A3B6GPC9	Uncharacterized protein OS=Triticum aestivum OX=4565 PE=4 SV=1	2.48005e+08	2.4492e+08	2.48757e+08	2.10061e+08	1.67972e+08	2.10929e+08	2.81115e+08	2.57631e+08	2.42588e+08	2.64454e+08	2.72415e+08	2.74861e+08
P46285	Sedoheptulose-1,7-bisphosphatase, chloroplastic OS=Triticum aestivum OX=4565 PE=2 SV=1	2.49197e+09	2.54137e+09	2.53997e+09	2.19643e+09	2.14338e+09	2.22483e+09	2.01635e+09	2.07314e+09	1.98977e+09	1.81837e+09	1.71331e+09	1.68128e+09
A0A3B6B6M7	Adenosylhomocysteinase OS=Triticum aestivum OX=4565 PE=3 SV=1	4.07646e+08	394561180	3.75724e+08	5.3031e+08	4.52209e+08	5.06801e+08	3.39195e+08	3.47913e+08	3.28247e+08	5.97976e+08	6.26478e+08	6.53721e+08
A0A3B6GPT0	Photosystem II CP47 reaction center protein OS=Triticum aestivum OX=4565 PE=4 SV=1	8.57644e+06	7.95088e+06	3.37354e+06	1.33413e+07	1.62883e+07	1.43344e+07	4.72258e+06	7.54494e+06	7.14097e+06	2.4642e+07	4.47564e+07	4.32462e+07
A0A3B5ZZE4	Chlorophyll a-b binding protein, chloroplastic OS=Triticum aestivum OX=4565 PE=3 SV=1	1.77976e+07	1.81547e+07	1.77105e+07	3.73814e+07	3.84223e+07	4.35585e+07	2.82188e+07	2.84053e+07	2.44529e+07	1.17413e+08	1.18372e+08	1.18922e+08
A0A3B6PIU3	Enoyl reductase (ER) domain-containing protein OS=Triticum aestivum OX=4565 PE=3 SV=1	1.95348e+08	1.96241e+08	1.9635e+08	1.35525e+08	1.26233e+08	1.3319e+08	1.81634e+08	1.84818e+08	1.67326e+08	1.04721e+08	1.01234e+08	8.78013e+07
A0A3B6U7M4	Chlorophyll a-b binding protein, chloroplastic OS=Triticum aestivum OX=4565 PE=3 SV=1	1.88047e+08	1.70286e+08	2.19174e+08	3.34333e+08	2.70961e+08	2.95432e+08	2.18088e+08	2.4488e+08	2.18735e+08	1.45106e+09	1.36293e+09	1.47309e+09
A0A3B6GTT8	Salt stress root protein RS1 OS=Triticum aestivum OX=4565 PE=4 SV=1	4.21385e+08	4.27322e+08	4.1155e+08	3.32305e+08	2.711e+08	3.71846e+08	5.56838e+08	5.95898e+08	5.35624e+08	3.63068e+08	3.59801e+08	3.63607e+08
A0A3B6LY68	STI1/HOP DP domain-containing protein OS=Triticum aestivum OX=4565 PE=4 SV=1	3.15402e+07	3.11254e+07	2.8426e+07	2.01272e+07	1.89332e+07	2.0928e+07	2.99528e+07	3.14158e+07	3.25238e+07	1.62279e+07	1.73416e+07	1.5713e+07
A0A3B6GYS8	Sedoheptulose-1,7-bisphosphatase, chloroplastic OS=Triticum aestivum OX=4565 PE=3 SV=1	6.44487e+07	7.03556e+07	5.96089e+07	6.00673e+07	2.26998e+06	6.39857e+07	7.90185e+06	3.90306e+06	2.16094e+06	1.46789e+07	5.03313e+07	4.72653e+07
A0A3B5Y7Z1	Malate dehydrogenase OS=Triticum aestivum OX=4565 PE=3 SV=1	6.70246e+08	6.92462e+08	6.42385e+08	4.90491e+08	4.67998e+08	5.53154e+08	7.43331e+08	6.48749e+08	6.55206e+08	6.37006e+08	6.07156e+08	6.74863e+08
A0A1D6DJ20	Actin OS=Triticum aestivum OX=4565 PE=3 SV=1	9.4655e+06	8.77112e+06	8.46826e+06	1.15576e+07	1.22138e+07	1.21843e+07	7.41912e+06	8.56404e+06	7.2217e+06	1.18677e+07	1.04273e+07	1.1525e+07
A0A3B6GW65	carbamoyl-phosphate synthase (glutamine-hydrolyzing) OS=Triticum aestivum OX=4565 PE=3 SV=1	9.13647e+07	1.24367e+08	1.18467e+08	1.24877e+08	1.35128e+08	1.34455e+08	7.2195e+07	7.77764e+07	9.85532e+07	1.33378e+08	1.20745e+08	1.13014e+08
A0A6B9KZP1	Chlorophyll a-b binding protein, chloroplastic (Fragment) OS=Triticum aestivum OX=4565 PE=3 SV=1	2.13042e+08	1.96344e+08	2.27989e+08	4.65202e+08	4.81055e+08	4.49463e+08	3.11447e+08	3.38415e+08	3.03662e+08	1.30453e+09	1.40942e+09	1.41623e+09
A0A3B6SI60	Elongation factor 1-gamma 2 OS=Triticum aestivum OX=4565 PE=4 SV=1	2.39278e+08	2.26865e+08	2.34205e+08	2.95965e+08	2.65406e+08	2.95277e+08	2.16021e+08	2.1963e+08	2.11569e+08	3.8753e+08	3.8219e+08	3.98303e+08
P09195	Fructose-1,6-bisphosphatase, chloroplastic OS=Triticum aestivum OX=4565 GN=FBP PE=2 SV=1	6.46465e+07	63388200	6.46005e+07	4.71055e+07	6.51225e+07	5.23736e+07	4.21665e+07	4.53876e+07	4.50896e+07	4.52951e+07	4.49554e+07	4.27796e+07
A0A3B6EGA8	carbamoyl-phosphate synthase (glutamine-hydrolyzing) OS=Triticum aestivum OX=4565 PE=3 SV=1	1.33781e+06	978895	991898	647150	986558	1.00797e+06	948204	608641	926486	1.00123e+06	953146	1.02627e+06
A0A3B6MYP1	MBD domain-containing protein OS=Triticum aestivum OX=4565 PE=4 SV=1	4.03812e+07	4.25501e+07	3.34618e+07	3.31744e+07	2.50803e+07	3.12129e+07	3.65231e+07	3.82e+07	3.48949e+07	2.37751e+07	3.33288e+07	3.33524e+07
Q9M4V3	Ribulose bisphosphate carboxylase/oxygenase activase, chloroplastic OS=Triticum aestivum OX=4565 GN=RcaB PE=2 SV=1	5.09169e+06	9.58335e+06	6.3049e+06	1.46449e+06	1.72874e+06	4.73006e+06	3.9544e+07	4.46714e+07	4.2404e+07	2.48865e+07	2.22668e+07	2.28709e+07
A0A3B6RM24	Elongation factor 1-gamma 2 OS=Triticum aestivum OX=4565 PE=4 SV=1	6.41436e+07	6.20294e+07	5.89369e+07	6.59466e+07	6.99841e+07	7.55545e+07	5.69252e+07	6.13344e+07	5.77393e+07	8.64766e+07	8.98733e+07	8.79306e+07
A0A3B6JIX7	fructose-bisphosphatase OS=Triticum aestivum OX=4565 PE=3 SV=1	5.90401e+08	5.76368e+08	5.79327e+08	5.29123e+08	5.64531e+08	5.39205e+08	4.41489e+08	4.63242e+08	4.65473e+08	4.92442e+08	4.6829e+08	4.54481e+08
A0A3B6NMG8	Enoyl reductase (ER) domain-containing protein OS=Triticum aestivum OX=4565 PE=3 SV=1	7.98222e+08	7.84673e+08	7.94289e+08	5.39881e+08	5.9967e+08	5.55822e+08	6.92264e+08	6.85401e+08	6.7174e+08	3.89065e+08	3.63387e+08	3.85757e+08
W5D791	carbamoyl-phosphate synthase (glutamine-hydrolyzing) OS=Triticum aestivum OX=4565 GN=TRAES_3BF042100190CFD_c1 PE=3 SV=1			774253		459864				693139	1.09522e+06	1.71585e+06	1.28197e+06
A0A3B6KHN0	Peptidase M1 leukotriene A4 hydrolase/aminopeptidase C-terminal domain-containing protein OS=Triticum aestivum OX=4565 PE=3 SV=1	9.50212e+07	1.03269e+08	9.81689e+07	1.08007e+08	1.20657e+08	1.02995e+08	8.96586e+07	8.85742e+07	9.30152e+07	1.39656e+08	1.3723e+08	1.37382e+08
A0A3B6MPG9	E1 ubiquitin-activating enzyme OS=Triticum aestivum OX=4565 PE=3 SV=1	1.17227e+08	1.24365e+08	1.13038e+08	1.15279e+08	1.18906e+08	1.10571e+08	9.32433e+07	9.54406e+07	9.68319e+07	1.3628e+08	1.40301e+08	1.29176e+08
A0A0C4BJ55	thioredoxin-dependent peroxiredoxin OS=Triticum aestivum OX=4565 GN=CAMPLR22A2D_LOCUS2968 PE=4 SV=1	2.45141e+08	1.88127e+08	2.39676e+08	1.99747e+08	2.23618e+08	2.02215e+08	2.19094e+08	2.0999e+08	2.07703e+08	1.78392e+08	1.74765e+08	1.73197e+08
A0A3B6TGW7	Aldehyde dehydrogenase domain-containing protein OS=Triticum aestivum OX=4565 PE=3 SV=1	1.74328e+06	3.08579e+06	3.69892e+06	3.00293e+06	3.12649e+06	3.20138e+06	3.71149e+06	2.92663e+06	864676	3.398e+06	5.25726e+06	3.30372e+06
F8THZ6	Protein disulfide-isomerase OS=Triticum aestivum OX=4565 GN=PDI PE=3 SV=1	3.04583e+06	3.33513e+06	3.12913e+06	3.46745e+06	203007	3.39539e+06	3.19824e+06	1.94941e+06	438326	2.62977e+06	3.13263e+06	2.70947e+06
A0A3B6C702	thioredoxin-dependent peroxiredoxin OS=Triticum aestivum OX=4565 PE=4 SV=1	3.19606e+09	3.06177e+09	3.05709e+09	2.32071e+09	2.49748e+09	2.47006e+09	2.51006e+09	2.55434e+09	2.46478e+09	2.21946e+09	2.32837e+09	2.27855e+09
B9W4U7	1,4-alpha-glucan branching enzyme OS=Triticum aestivum OX=4565 GN=sbeiia PE=3 SV=1	7.76812e+06	6.5357e+06	7.02139e+06	8.17613e+06	8.94865e+06	7.42814e+06	4.47288e+06	6.49734e+06	7.54845e+06	8.10996e+06	8.78239e+06	8.24638e+06
A0A3B6DJ27	Uncharacterized protein OS=Triticum aestivum OX=4565 PE=4 SV=1	805892	1273421	1.24454e+06	1.427e+06	1.10612e+06	953138	1.10354e+06	1.30441e+06	143349	1.46301e+06	1.59123e+06	1.81792e+06
A0A3B6KGC3	E1 ubiquitin-activating enzyme OS=Triticum aestivum OX=4565 PE=3 SV=1			478800	751589	686228	1.78e+06				1.53192e+06	3.48012e+06	2.157e+06
A0A3B6RGM5	Aldehyde dehydrogenase domain-containing protein OS=Triticum aestivum OX=4565 PE=3 SV=1	9.55315e+06	9.3887e+06	9.29701e+06	1.70865e+07	9.99138e+06	1.19834e+07	1.23272e+07	1.50842e+07	1.20272e+07	1.04573e+07	1.14767e+07	1.71392e+07
A0A3B6SH91	Aldehyde dehydrogenase domain-containing protein OS=Triticum aestivum OX=4565 PE=3 SV=1	1.8156e+08	1.7904e+08	1.7403e+08	1.58262e+08	1.62316e+08	1.58535e+08	2.27524e+08	2.13353e+08	2.2209e+08	2.40563e+08	2.40366e+08	2.51171e+08
A0A3B6SIC2	glutamate-1-semialdehyde 2,1-aminomutase OS=Triticum aestivum OX=4565 PE=3 SV=1	2.72594e+08	2.76622e+08	2.74081e+08	2.33495e+08	2.48841e+08	2.32318e+08	2.44399e+08	2.45642e+08	2.28059e+08	1.86476e+08	1.83012e+08	1.7747e+08
A0A3B6B478	Plant heme peroxidase family profile domain-containing protein OS=Triticum aestivum OX=4565 PE=3 SV=1	5.92412e+07	56138038	5.71582e+07	6.0889e+07	4.81277e+07	5.32259e+07	5.8685e+07	5.05078e+07	5.45499e+07	4.17874e+07	4.47327e+07	6.03962e+07
A0A3B6MSB3	Chlorophyll a-b binding protein, chloroplastic OS=Triticum aestivum OX=4565 PE=3 SV=1	7.81284e+08	7.51534e+08	7.59395e+08	1.00357e+09	1.09823e+09	9.9321e+08	9.04921e+08	8.44755e+08	8.34149e+08	2.44369e+09	2.20422e+09	2.31896e+09
W5FIZ2	Chlorophyll a-b binding protein, chloroplastic OS=Triticum aestivum OX=4565 PE=3 SV=1	6.44878e+07	6.02737e+07	6.35939e+07	9.99001e+07	9.88204e+07	9.80221e+07	9.85158e+07	8.91881e+07	8.7827e+07	2.29755e+08	2.24467e+08	2.36968e+08
A0A1D5ZLT0	Chlorophyll a-b binding protein, chloroplastic OS=Triticum aestivum OX=4565 PE=3 SV=1	3.20616e+08	2.90249e+08	3.30069e+08	4.37503e+08	5.10002e+08	4.65661e+08	3.12757e+08	3.52342e+08	3.21166e+08	1.80661e+09	1.40516e+09	1.84126e+09
Q36814	Photosystem II D2 protein OS=Triticum aestivum OX=4565 GN=psbD PE=3 SV=2	4.25714e+09	4.27587e+09	4.14967e+09	4.6927e+09	5.29842e+09	4.79916e+09	3.48139e+09	3.59051e+09	3.56209e+09	5.83667e+09	5.67404e+09	5.65031e+09
A0A3B5XWZ1	Uncharacterized protein OS=Triticum aestivum OX=4565 PE=4 SV=1				2.85772e+06			1.04212e+06		1.05814e+06	1.16418e+06	3.305e+06	1.0825e+06
A0A3B6KQ72	Alpha-mannosidase OS=Triticum aestivum OX=4565 PE=3 SV=1	2.05287e+06	1.69498e+06	1.71858e+06	1.34081e+06	1.56948e+06	1.43765e+06	1.46254e+06	1.48495e+06	1.40186e+06	733300	1.00676e+06	1.32439e+06
Q9FUU7	1,4-alpha-glucan branching enzyme OS=Triticum aestivum OX=4565 GN=Sbe2 PE=2 SV=1	7.79316e+07	7.83236e+07	7.59975e+07	1.08089e+08	1.05251e+08	1.10026e+08	6.9335e+07	7.13282e+07	7.3728e+07	9.89668e+07	1.06054e+08	1.07022e+08
A0A3B6MP06	2-isopropylmalate synthase OS=Triticum aestivum OX=4565 PE=3 SV=1	1.03063e+08	1.0782e+08	1.02332e+08	8.40088e+07	8.31311e+07	8.7744e+07	7.71104e+07	8.83341e+07	7.86308e+07	8.80894e+07	8.31327e+07	9.16515e+07
A0A1D5URS1	Adenosylhomocysteinase OS=Triticum aestivum OX=4565 GN=CAMPLR22A2D_LOCUS4880 PE=3 SV=1	1.32671e+07	1.43424e+07	1.388e+07	1.12759e+07	1.5202e+07	1.21027e+07	1.68682e+07	1.91019e+07	1.77846e+07	2.36612e+07	2.35915e+07	2.30492e+07
A0A3B6TQD5	glutamate-1-semialdehyde 2,1-aminomutase OS=Triticum aestivum OX=4565 PE=3 SV=1	4.75798e+07	5.28106e+07	4.7342e+07	4.32708e+07	3.59128e+07	4.75174e+07	4.6704e+07	4.4202e+07	4.15366e+07	3.01051e+07	3.13933e+07	3.22332e+07
A0A3B6IXA3	Glutathione reductase OS=Triticum aestivum OX=4565 PE=3 SV=1	2.05346e+08	1.92284e+08	2.10389e+08	1.67001e+08	1.5556e+08	1.66064e+08	1.45842e+08	1.37698e+08	1.36116e+08	1.37341e+08	1.40954e+08	1.34293e+08
A0A3B6DI12	Plant heme peroxidase family profile domain-containing protein OS=Triticum aestivum OX=4565 PE=3 SV=1	7.84097e+08	8.01179e+08	7.86434e+08	6.32069e+08	6.79674e+08	6.73459e+08	8.50381e+08	8.03937e+08	8.41708e+08	6.55713e+08	6.86836e+08	6.66233e+08
A0A3B6RJE9	peptidylprolyl isomerase OS=Triticum aestivum OX=4565 PE=4 SV=1	6.1591e+07	6.13978e+07	6.78912e+07	3.56022e+07	4.38054e+07	4.15123e+07	7.30733e+07	6.72678e+07	6.58704e+07	4.88886e+07	4.84672e+07	5.00107e+07
A0A3B6CE50	Adenosylhomocysteinase OS=Triticum aestivum OX=4565 PE=3 SV=1	9.60507e+06	6.59645e+06	9.7712e+06	8.83865e+06	1.16367e+07	9.08004e+06	9.52513e+06	7.97576e+06	7.60417e+06	1.64158e+07	1.58191e+07	1.36089e+07
A0A3B6HZM6	Actin OS=Triticum aestivum OX=4565 PE=3 SV=1	8.8832e+06	9004585	7.25159e+06	9.92198e+06	1.0502e+07	1.00271e+07	8.43228e+06	8.84801e+06	8.28792e+06	1.08374e+07	1.13829e+07	1.0214e+07
A0A3B6B781	Adenosylhomocysteinase OS=Triticum aestivum OX=4565 PE=3 SV=1	1.84456e+06	1.95539e+06	1.73401e+06	2.10891e+06	2.67025e+06	2.82406e+06	1.99542e+06	2.24881e+06	2.05303e+06	2.93293e+06	2.3021e+06	2.61594e+06
A0A3B6PN36	STI1 domain-containing protein OS=Triticum aestivum OX=4565 PE=4 SV=1	2.07424e+06	2.17257e+06	2.10972e+06	1.87402e+06	2.05482e+06	1.62298e+06	1.00946e+06	2.08501e+06	2.30715e+06	2.31611e+06	1.5777e+06	1.99923e+06
A0A3B6C600	Importin N-terminal domain-containing protein OS=Triticum aestivum OX=4565 PE=4 SV=1	4.13141e+07	4.62933e+07	4.51736e+07	7.10683e+07	6.33148e+07	7.38406e+07	4.62768e+07	4.53208e+07	4.28403e+07	1.04901e+08	9.26011e+07	9.52793e+07
A0A3B5Z4F2	Chlorophyll a-b binding protein, chloroplastic OS=Triticum aestivum OX=4565 PE=3 SV=1	1.70274e+08	140257697	1.95549e+08	2.40401e+08	2.74128e+08	2.57846e+08	1.93921e+08	1.4036e+08	1.58159e+08	7.54376e+08	7.68401e+08	7.36449e+08
A0A3B6DDM1	1,4-alpha-glucan branching enzyme OS=Triticum aestivum OX=4565 PE=3 SV=1	2.85744e+06	2.19306e+06	2.17515e+06	2.79994e+06	2.50162e+06	2.57156e+06	3.08959e+06	2.48823e+06	2.66012e+06	2.51558e+06	2.71852e+06	2.68107e+06
A0A3B6AWZ1	Chlorophyll a-b binding protein, chloroplastic OS=Triticum aestivum OX=4565 PE=3 SV=1	2.47958e+08	2.48654e+08	2.573e+08	4.55952e+08	3.96716e+08	3.72922e+08	2.80015e+08	2.92453e+08	2.84163e+08	1.08633e+09	1.0243e+09	1.26687e+09
L0GED8	14-3-3 protein OS=Triticum aestivum OX=4565 GN=14R2 PE=2 SV=1	4.19705e+08	4.17291e+08	4.1496e+08	4.76814e+08	4.80603e+08	4.79713e+08	3.90067e+08	4.01159e+08	3.95616e+08	5.84686e+08	5.82866e+08	5.85638e+08
A0A3B5XVY5	AIG1-type G domain-containing protein OS=Triticum aestivum OX=4565 PE=3 SV=1	8.98784e+07	8.36338e+07	8.09276e+07	8.49776e+07	9.10256e+07	8.22298e+07	9.05228e+07	9.2377e+07	9.22077e+07	9.44974e+07	8.43199e+07	8.51952e+07
A0A3B6HMK6	Glutathione reductase OS=Triticum aestivum OX=4565 PE=3 SV=1	3.36972e+06	3.06294e+06	2.78396e+06	2.13394e+06	2.6606e+06	2.50593e+06	2.08449e+06	2.1747e+06	2.12715e+06	1.90427e+06	2.1139e+06	1.8053e+06
A0A3B6QFL1	STI1 domain-containing protein OS=Triticum aestivum OX=4565 PE=4 SV=1	1.54113e+08	1.5035e+08	1.48979e+08	1.26201e+08	1.26645e+08	1.24472e+08	1.66212e+08	1.66633e+08	1.6475e+08	1.49164e+08	1.50922e+08	1.57157e+08
A0A3B6FH82	Mitochondrial processing peptidase alpha subunit OS=Triticum aestivum OX=4565 PE=4 SV=1	2.40441e+07	2.28513e+07	2.48265e+07	2.15423e+07	2.34118e+07	2.50563e+07	2.93975e+07	2.41931e+07	3.20467e+07	2.51698e+07	2.93617e+07	2.63856e+07
A0A3B6ARY9	Elongation factor 1-alpha OS=Triticum aestivum OX=4565 PE=3 SV=1	9.77818e+07	1.01955e+08	9.753e+07	1.03307e+08	1.20068e+08	1.05181e+08	1.03536e+08	1.09479e+08	1.06108e+08	1.57623e+08	1.49843e+08	1.59998e+08
A0A3B6TJG2	Chlorophyll a-b binding protein, chloroplastic OS=Triticum aestivum OX=4565 PE=3 SV=1	2.8146e+08	2.53589e+08	3.3429e+08	3.93175e+08	3.96615e+08	3.86691e+08	2.9147e+08	3.39737e+08	3.02425e+08	2.09511e+09	1.67377e+09	2.07326e+09
A0A3B6RIZ5	Chlorophyll a-b binding protein, chloroplastic OS=Triticum aestivum OX=4565 PE=3 SV=1	4.9385e+07	46885540	4.63359e+07	9.50288e+07	9.30288e+07	9.35001e+07	6.59244e+07	6.86755e+07	7.0075e+07	2.67487e+08	2.90299e+08	2.74168e+08
A0A3B6KFM7	2-isopropylmalate synthase OS=Triticum aestivum OX=4565 PE=3 SV=1	5.64613e+06	3.66868e+06	3.91637e+06	4.25729e+06	3.07919e+06	2.62209e+06	3.28264e+06	3.48998e+06	3.60725e+06	3.71604e+06	5.54841e+06	2.49619e+06
A0A3B6N206	Tr-type G domain-containing protein OS=Triticum aestivum OX=4565 PE=4 SV=1				678184			1.34223e+06	1.42696e+06	876977	3.02077e+06	1.80788e+06	1.29591e+06
A0A3B6SLD5	peptidylprolyl isomerase OS=Triticum aestivum OX=4565 PE=4 SV=1	5.52241e+08	5.55931e+08	5.43165e+08	4.13133e+08	4.48699e+08	4.42315e+08	6.64853e+08	6.48021e+08	6.43595e+08	4.39101e+08	4.07351e+08	3.83159e+08
A0A3B6KRR4	60S ribosomal protein L4 C-terminal domain-containing protein OS=Triticum aestivum OX=4565 PE=3 SV=1	3.31721e+08	3.24775e+08	3.09225e+08	3.15828e+08	3.29175e+08	3.21114e+08	2.69326e+08	2.66851e+08	2.65423e+08	4.52926e+08	4.73919e+08	4.62929e+08
A0A3B5ZUM8	Ribulose bisphosphate carboxylase large chain OS=Triticum aestivum OX=4565 PE=3 SV=1	8.17761e+06	8639705	8.22912e+06	6.87266e+06	8.12487e+06	7.36263e+06	1.01602e+07	1.98764e+06	8.78936e+06	1.60883e+06	1.62386e+06	9.67476e+06
A0A3B6JM67	Glutathione reductase OS=Triticum aestivum OX=4565 PE=3 SV=1	3.20342e+07	3.04877e+07	2.86676e+07	2.87513e+07	2.59421e+07	2.40153e+07	2.24058e+07	2.65216e+07	2.55465e+07	2.14205e+07	2.13783e+07	2.23166e+07
W5EB84	Ribonuclease OS=Triticum aestivum OX=4565 PE=4 SV=1	8.32856e+07	7.87484e+07	7.49915e+07	9.71617e+07	9.53244e+07	1.01553e+08	7.28844e+07	7.44025e+07	8.39412e+07	1.17573e+08	1.1934e+08	1.14968e+08
A0A3B6QH28	phosphoenolpyruvate carboxylase OS=Triticum aestivum OX=4565 PE=3 SV=1	9.24045e+06	1.2609e+07	1.01592e+07	1.41188e+07	1.47009e+07	1.23967e+07	7.64786e+06	6.71446e+06	8.21859e+06	2.08327e+07	2.02922e+07	2.35864e+07
A0A3B6ECS7	PH domain-containing protein OS=Triticum aestivum OX=4565 PE=4 SV=1	1.89026e+08	1.78713e+08	1.82138e+08	1.8447e+08	1.71213e+08	1.92992e+08	1.98676e+08	2.03076e+08	1.99605e+08	1.89863e+08	1.90195e+08	1.90534e+08
A0A3B6PLP6	Lipoxygenase OS=Triticum aestivum OX=4565 PE=3 SV=1	1.36923e+08	1.3481e+08	1.29121e+08	1.22359e+08	1.07128e+08	1.30296e+08	7.38286e+07	6.99607e+07	7.31372e+07	6.72202e+07	6.59822e+07	6.35208e+07
A0A3B6MVX7	Triosephosphate isomerase, chloroplastic OS=Triticum aestivum OX=4565 PE=3 SV=1	8.0593e+08	8.00572e+08	8.07089e+08	7.29342e+08	8.0327e+08	7.27892e+08	6.95316e+08	6.98473e+08	6.63567e+08	6.75489e+08	6.33854e+08	6.43157e+08
A0A3B5ZMV3	NAD(P)-binding domain-containing protein OS=Triticum aestivum OX=4565 PE=4 SV=1								3.99708e+06	4.15189e+06
A0A3B5YQR4	NAD(P)-binding domain-containing protein OS=Triticum aestivum OX=4565 PE=4 SV=1	1.06499e+08	1.01232e+08	1.00153e+08	8.1372e+07	8.46055e+07	7.77081e+07	9.33343e+07	9.25707e+07	9.34103e+07	6.45269e+07	6.34658e+07	6.3926e+07
A0A3B6B4B3	Uncharacterized protein OS=Triticum aestivum OX=4565 PE=4 SV=1	1.30778e+08	1.18823e+08	1.16775e+08	1.01371e+08	8.79815e+07	1.02132e+08	1.11897e+08	1.10752e+08	9.74274e+07	8.6388e+07	9.3458e+07	7.29089e+07
A0A3B6CDW4	Uncharacterized protein OS=Triticum aestivum OX=4565 PE=4 SV=1	4.22951e+07	3.85505e+07	4.09336e+07	3.31793e+07	3.87325e+07	3.4304e+07	5.70029e+07	5.54641e+07	5.76524e+07	3.72288e+07	3.52787e+07	3.62226e+07
A0A3B6RA70	Sucrose:fructan 6-fructosyltransferase OS=Triticum aestivum OX=4565 PE=3 SV=1	2.90384e+06	3071982	2.99182e+06	1.94661e+06	1.60585e+06	2.22537e+06	1.33566e+06	944109	1.0748e+06
A0A3B6QI71	Adenosine kinase OS=Triticum aestivum OX=4565 PE=3 SV=1	3.18004e+06	3.3006e+06	4.03665e+06	3.3229e+06	3.73269e+06	3.54819e+06	5.92929e+06	5.35943e+06	4.91357e+06	7.22271e+06	5.94372e+06	5.14657e+06
A0A3B6LJ00	Peptidase M1 leukotriene A4 hydrolase/aminopeptidase C-terminal domain-containing protein OS=Triticum aestivum OX=4565 PE=3 SV=1	479517	529622			759654		432250	548081	460234			581830
A0A3B5YSL1	Glucose-6-phosphate isomerase OS=Triticum aestivum OX=4565 PE=3 SV=1	1.25117e+08	1.20312e+08	1.09239e+08	1.2314e+08	1.0564e+08	1.26879e+08	1.02083e+08	9.78001e+07	9.60785e+07	1.40072e+08	1.44864e+08	1.40543e+08
A0A3B6DER7	thioredoxin-dependent peroxiredoxin OS=Triticum aestivum OX=4565 PE=4 SV=1	665067	971444	877383	657701	903817	666607	1.20567e+06	1.33515e+06	2.1572e+07	757874		1.33812e+06
W5CUZ3	FVE OS=Triticum aestivum OX=4565 GN=FVE PE=3 SV=1	1.26332e+07	9074389	1.04172e+07	1.14702e+07	1.16799e+07	1.14519e+07	1.1296e+07	1.24391e+07	1.21751e+07	1.40297e+07	1.25076e+07	1.30063e+07
A0A3B6U6K4	Clp R domain-containing protein OS=Triticum aestivum OX=4565 PE=3 SV=1	7.72175e+07	7.51587e+07	7.41732e+07	6.11086e+07	5.38507e+07	6.85856e+07	5.60845e+07	5.17291e+07	4.87935e+07	5.23218e+07	5.57954e+07	5.67268e+07
A0A3B6NS49	STI1 domain-containing protein OS=Triticum aestivum OX=4565 PE=4 SV=1	3.8455e+06	3.68871e+06	3.18942e+06	3.57115e+06	3.63613e+06	3.91702e+06	4.08438e+06	4.08461e+06	4.69664e+06	3.22984e+06	3.45868e+06	3.09505e+06
A0A3B6HQK1	ATP synthase subunit b', chloroplastic OS=Triticum aestivum OX=4565 PE=3 SV=1	1.20335e+09	1.12864e+09	1.12198e+09	1.0217e+09	9.29094e+08	1.00301e+09	9.44391e+08	9.48827e+08	9.56622e+08	9.69137e+08	9.73432e+08	9.26548e+08
A0A3B6NQW1	Adenosine kinase OS=Triticum aestivum OX=4565 PE=3 SV=1	1.14392e+08	1.17502e+08	1.13305e+08	1.20467e+08	3.85697e+07	1.19529e+08	4.98139e+07	4.25285e+07	3.79634e+07	9.49704e+07	1.19916e+08	1.1928e+08
A0A3B6EFP8	Salt stress root protein RS1 OS=Triticum aestivum OX=4565 PE=4 SV=1	1.56316e+08	1.55744e+08	9.48697e+07	1.27922e+08	7.78889e+07	1.2928e+08	1.19611e+08	1.21188e+08	1.20133e+08	8.3108e+07	1.3589e+08	1.30119e+08
A0A3B6RDC1	Pyruvate phosphate dikinase AMP/ATP-binding domain-containing protein OS=Triticum aestivum OX=4565 PE=3 SV=1	6.98161e+07	6.98003e+07	6.86709e+07	8.21029e+07	8.92679e+07	9.24032e+07	6.36163e+07	6.3626e+07	6.70691e+07	9.00293e+07	8.96888e+07	8.48087e+07
A0A3B6H2R9	Carbohydrate kinase PfkB domain-containing protein OS=Triticum aestivum OX=4565 PE=3 SV=1	6.29134e+08	6.38789e+08	6.48813e+08	6.15202e+08	6.54596e+08	6.33107e+08	5.54334e+08	5.50303e+08	5.65973e+08	6.7411e+08	6.65455e+08	6.53857e+08
A0A3B6LSN3	MBD domain-containing protein OS=Triticum aestivum OX=4565 PE=4 SV=1	2.80045e+07	2.60377e+07	2.71624e+07	2.26155e+07	2.16397e+07	1.87864e+07	3.3594e+07	3.76446e+07	3.82589e+07	1.92005e+07	2.0064e+07	1.84353e+07
W5F8Z5	Chlorophyll a-b binding protein, chloroplastic OS=Triticum aestivum OX=4565 PE=3 SV=1	5.22195e+08	5.48378e+08	4.86225e+08	9.52999e+08	8.78116e+08	1.0135e+09	6.98253e+08	7.30434e+08	6.57419e+08	3.05451e+09	3.00958e+09	3.50099e+09
A0A2X0TVI7	Genome assembly, chromosome: II OS=Triticum aestivum OX=4565 GN=CAMPLR22A2D_LOCUS2512 PE=4 SV=1	1.09908e+10	1.11694e+10	1.1179e+10	8.37082e+09	8.91748e+09	8.16278e+09	1.07942e+10	1.08912e+10	1.08699e+10	6.71503e+09	6.53165e+09	6.26502e+09
A0A1D5UXN7	Amine oxidase OS=Triticum aestivum OX=4565 GN=CAMPLR22A2D_LOCUS627 PE=3 SV=1	1.68813e+08	1.61018e+08	1.61349e+08	1.49278e+08	1.64537e+08	1.49842e+08	1.83826e+08	1.8089e+08	1.90827e+08	1.42403e+08	1.33249e+08	1.45333e+08
A0A077S6B3	Carbohydrate kinase PfkB domain-containing protein OS=Triticum aestivum OX=4565 GN=TRAES_3BF078000040CFD_c1 PE=3 SV=1	1.31441e+07	1.25191e+07	1.12814e+07	1.04904e+07	7.06374e+06	9.26397e+06	9.34831e+06	9.57419e+06	8.38964e+06	1.66602e+07	1.56367e+07	1.48052e+07
A0A3B6BYP2	Ribulose bisphosphate carboxylase small subunit, chloroplastic OS=Triticum aestivum OX=4565 GN=RBCS PE=3 SV=1	1.35704e+09	1.38089e+09	1.2891e+09	1.43977e+09	1.54979e+09	1.32698e+09	1.38065e+09	1.42292e+09	1.52567e+09	1.20723e+09	1.13867e+09	1.19769e+09
A0A3B6EMQ5	Actin OS=Triticum aestivum OX=4565 PE=3 SV=1	4.61202e+07	4.36742e+07	4.83463e+07	6.86321e+07	6.98367e+07	7.80586e+07	7.21182e+07	7.81007e+07	7.39376e+07	1.3138e+08	1.21226e+08	1.16147e+08
A0A3B6PKK3	Aminopeptidase OS=Triticum aestivum OX=4565 PE=3 SV=1	2.12192e+08	2.00307e+08	1.89106e+08	2.47517e+08	2.50241e+08	2.46484e+08	2.39606e+08	2.25711e+08	2.25421e+08	2.7838e+08	2.71419e+08	2.98544e+08
A0A3B5YXF2	Major facilitator superfamily (MFS) profile domain-containing protein OS=Triticum aestivum OX=4565 PE=4 SV=1	9.94823e+07	1.04908e+08	9.65022e+07	1.15617e+08	1.13694e+08	1.20004e+08	9.43823e+07	9.52527e+07	9.61931e+07	1.76699e+08	1.60717e+08	1.59688e+08
A0A3B6KRK2	Chlorophyll a-b binding protein, chloroplastic OS=Triticum aestivum OX=4565 PE=3 SV=1	9.34175e+06	1.26668e+07	6.84501e+06	2.49539e+07	2.69928e+07	2.60658e+07	1.59242e+07	1.84043e+07	1.86029e+07	8.66382e+07	9.2199e+07	8.95119e+07
A0A3B6AT88	Thioredoxin reductase OS=Triticum aestivum OX=4565 PE=3 SV=1	9.01654e+07	9.01287e+07	8.39919e+07	8.34688e+07	8.61597e+07	9.81344e+07	7.3959e+07	7.37982e+07	6.62548e+07	1.03876e+08	1.11324e+08	1.07529e+08
A0A3B6LW58	Glucose-1-phosphate adenylyltransferase OS=Triticum aestivum OX=4565 PE=3 SV=1	2.52284e+07	2.44348e+07	2.69189e+07	3.47417e+07	3.38724e+07	4.163e+07	1.88148e+07	1.8371e+07	1.86462e+07	1.04758e+08	9.68087e+07	9.97411e+07
A0A3B6N0E9	Glucose-1-phosphate adenylyltransferase OS=Triticum aestivum OX=4565 PE=3 SV=1	1.605e+07	1.78011e+07	1.6485e+07	2.02115e+07	1.99476e+07	1.9198e+07	1.24911e+07	1.23404e+07	1.27567e+07	1.53363e+07	1.41326e+07	1.33192e+07
A0A3B6NNX3	Lipoxygenase OS=Triticum aestivum OX=4565 PE=3 SV=1	3.30093e+06	2.84321e+06	3.42543e+06	2.62777e+06	3.53243e+06	3.04045e+06	988922	2.0553e+06	672782	1.07334e+06	1.10337e+06	1.72486e+06
G8D5C5	Ribulose bisphosphate carboxylase large chain (Fragment) OS=Triticum aestivum OX=4565 GN=rbcL PE=3 SV=1	1.3316e+09	1.37736e+09	1.07401e+09	1.45647e+09	1.70733e+09	1.91995e+09	1.48744e+09	1.57779e+09	1.71271e+09	1.52097e+09	1.97343e+09	1.64757e+09
A0A3B6HPZ5	Heat shock cognate 70 kDa protein OS=Triticum aestivum OX=4565 PE=3 SV=1	2.3718e+06	2.05127e+06	1.04468e+06	1.54987e+06	726535	2.00235e+06	1.40965e+06	1.46841e+06	1.35247e+06	1.78664e+06	2.91166e+06	3.01897e+06
A0A3B6ENQ4	Carbohydrate kinase PfkB domain-containing protein OS=Triticum aestivum OX=4565 PE=3 SV=1	2.44602e+06	2.18596e+06	837148	2.28974e+06	998078	2.58958e+06	2.00435e+06	1.97242e+06	2.27062e+06	5.34696e+06	5.01177e+06	3.80066e+06
A0A3B6RMJ1	Thiamine thiazole synthase, chloroplastic OS=Triticum aestivum OX=4565 GN=THI1 PE=3 SV=1	4.98665e+08	4.70876e+08	4.75178e+08	1.66692e+08	1.77871e+08	1.65745e+08	3.49635e+08	3.47788e+08	3.43453e+08	1.27453e+08	1.29371e+08	1.18925e+08
A0A3B6AR02	L-ascorbate peroxidase OS=Triticum aestivum OX=4565 PE=3 SV=1	1.13878e+09	1.09007e+09	1.09538e+09	1.13737e+09	1.0399e+09	1.09671e+09	1.21872e+09	1.22073e+09	1.11974e+09	1.30567e+09	1.33182e+09	1.3259e+09
A0A077RSI3	Triose-phosphate isomerase OS=Triticum aestivum OX=4565 GN=TRAES_3BF079100070CFD_c1 PE=3 SV=1	6.91454e+08	6.81461e+08	6.78067e+08	5.57955e+08	6.14292e+08	5.82352e+08	6.43194e+08	6.19646e+08	5.80632e+08	6.45311e+08	6.13232e+08	6.16178e+08
A0A3B6MTB1	Glucose-6-phosphate isomerase OS=Triticum aestivum OX=4565 PE=3 SV=1	1.34174e+08	1.11285e+08	1.24713e+08	1.25427e+08	1.2239e+08	1.24542e+08	8.66175e+07	8.13448e+07	9.27224e+07	1.38811e+08	1.40461e+08	1.19786e+08
A0A3B6LNA8	Glucose-6-phosphate isomerase OS=Triticum aestivum OX=4565 PE=1 SV=1	6.30143e+06	6.65974e+06	5.96004e+06	6.38732e+06	2.12433e+06	8.11592e+06	2.03411e+06	1.6027e+06	1.72159e+06	5.38173e+06	5.32578e+06	5.18305e+06
A0A3B6KSU0	Glucose-1-phosphate adenylyltransferase OS=Triticum aestivum OX=4565 PE=3 SV=1	1.45135e+08	1.38239e+08	1.38414e+08	1.61079e+08	1.48588e+08	1.5246e+08	9.83377e+07	9.81633e+07	1.09168e+08	1.19454e+08	1.26485e+08	1.19426e+08
A0A3B6NJQ4	Chlorophyll a-b binding protein, chloroplastic OS=Triticum aestivum OX=4565 PE=3 SV=1	1.8514e+07	19596034	2.08612e+07	2.12446e+07	3.34276e+07	2.8018e+07	2.56837e+07	2.89231e+07	2.83486e+07	7.59961e+07	6.81509e+07	7.04208e+07
A0A3B5ZP87	ATP synthase subunit alpha OS=Triticum aestivum OX=4565 PE=3 SV=1	1.41983e+07	1.22159e+07	1.29284e+07	1.05222e+07	1.12408e+07	1.02901e+07	1.65292e+07	1.56923e+07	1.58941e+07	1.64023e+07	1.60236e+07	1.65832e+07
A0A3B6H1W2	Actin OS=Triticum aestivum OX=4565 PE=3 SV=1	1.29298e+06	1.42025e+06	1.40853e+06	1.82119e+06	2.34137e+06	1.00246e+06	1.67202e+06	1.88238e+06	1.7412e+06	3.04102e+06	3.07874e+06	3.35797e+06
A0A1D5VCR6	fructose-bisphosphatase OS=Triticum aestivum OX=4565 PE=3 SV=1	5.10739e+08	5.24311e+08	5.19135e+08	5.47382e+08	5.3064e+08	5.30076e+08	4.31341e+08	4.44365e+08	4.37645e+08	4.51002e+08	4.48948e+08	4.73044e+08
A0A3B6QFX0	Lipoxygenase OS=Triticum aestivum OX=4565 PE=3 SV=1	1.52318e+06	1.70146e+06	1.46996e+06	1.34167e+06		1.80174e+06	616149	783918	344799	694467	843841	1.0703e+06
A0A3B6GTM1	Tr-type G domain-containing protein OS=Triticum aestivum OX=4565 PE=3 SV=1	5.94916e+06	6408295	1.24791e+07	3.06021e+06		705563	1.41656e+06	5.70432e+06	2.11497e+06	995847	3.31828e+06	2.59543e+06
A0A068AZX3	FVE OS=Triticum aestivum OX=4565 GN=FVE PE=3 SV=1	8.26927e+07	8.67139e+07	7.10266e+07	1.04327e+08	7.44573e+07	1.06369e+08	7.12669e+07	6.95235e+07	6.59391e+07	1.04887e+08	1.26617e+08	1.29957e+08
A0A3B6GTN3	Isocitrate dehydrogenase [NADP] OS=Triticum aestivum OX=4565 PE=3 SV=1	1.25469e+08	1.29679e+08	1.17618e+08	1.39567e+08	1.63751e+08	1.7214e+08	1.50008e+08	1.4752e+08	1.14421e+08	2.4852e+08	2.47651e+08	2.59221e+08
A0A3B6BZD8	L-ascorbate peroxidase OS=Triticum aestivum OX=4565 PE=3 SV=1	4.18072e+07	44072480	4.41523e+07	2.52337e+07	2.80856e+07	3.083e+07	5.25252e+07	4.60029e+07	3.61073e+07	6.1881e+07	5.44049e+07	6.21272e+07
A0A3B6HS52	Allene oxide synthase OS=Triticum aestivum OX=4565 PE=4 SV=1	1.58622e+08	1.61325e+08	1.59655e+08	2.70464e+08	2.25207e+08	2.57963e+08	8.85823e+07	8.34046e+07	7.38803e+07	1.22e+08	1.16087e+08	1.15699e+08
A0A3B6GQZ6	Triose-phosphate isomerase OS=Triticum aestivum OX=4565 PE=3 SV=1	1.89268e+08	1.87982e+08	1.80044e+08	1.60675e+08	1.01404e+08	1.70704e+08	1.4878e+08	1.48016e+08	1.11931e+08	1.66173e+08	1.64748e+08	1.65754e+08
C3VNF1	Malate dehydrogenase OS=Triticum aestivum OX=4565 PE=2 SV=1	5.19356e+08	5.17658e+08	4.78697e+08	5.31961e+08	4.54085e+08	4.85058e+08	4.85322e+08	4.84787e+08	4.70456e+08	5.31963e+08	5.83262e+08	6.01112e+08
A0A3B6NLY5	26S proteasome non-ATPase regulatory subunit 2 homolog OS=Triticum aestivum OX=4565 PE=3 SV=1	2.43972e+06	2169445	2.12182e+06	3.23486e+06	3.01923e+06	2.58871e+06	2.67733e+06	2.60587e+06	2.22412e+06	3.72709e+06	4.19275e+06	4.10182e+06
W5GFA4	Chlorophyll a-b binding protein, chloroplastic OS=Triticum aestivum OX=4565 PE=3 SV=1	3.25765e+09	3.2141e+09	3.16562e+09	3.31285e+09	3.69428e+09	3.35225e+09	3.90301e+09	3.7181e+09	3.57997e+09	3.77507e+09	3.64687e+09	3.6483e+09
A0A3B6QDH8	26S proteasome non-ATPase regulatory subunit 2 homolog OS=Triticum aestivum OX=4565 PE=3 SV=1	5.28234e+07	5.34581e+07	5.21922e+07	6.2818e+07	7.16678e+07	6.70337e+07	5.3357e+07	5.08007e+07	5.1969e+07	9.18613e+07	9.16442e+07	8.77971e+07
A0A3B6RHL2	Chlorophyll a-b binding protein, chloroplastic OS=Triticum aestivum OX=4565 PE=3 SV=1	5.03194e+06	6.42674e+06	6.92837e+06	1.61528e+07	1.52163e+07	1.48692e+07	9.81472e+06	9.51654e+06	7.26222e+06	4.89438e+07	4.18472e+07	3.91771e+07
A0A3B6JNT4	Uncharacterized protein OS=Triticum aestivum OX=4565 PE=3 SV=1	1.99769e+08	1.98889e+08	2.01172e+08	1.97501e+08	1.78284e+08	1.85146e+08	3.01623e+08	2.97237e+08	2.79252e+08	2.07746e+08	2.09639e+08	2.18052e+08
A0A3B5ZQN7	CBM20 domain-containing protein OS=Triticum aestivum OX=4565 PE=4 SV=1	1.02438e+08	9.28702e+07	8.94625e+07	9.9946e+07	1.16042e+08	1.09437e+08	9.4839e+07	9.43894e+07	9.89875e+07	1.03553e+08	8.54875e+07	9.19681e+07
A0A3B5XWG5	Peroxidase OS=Triticum aestivum OX=4565 PE=3 SV=1	1.92535e+08	2.01492e+08	1.88082e+08	1.74076e+08	2.1111e+08	1.88775e+08	2.06468e+08	1.81501e+08	1.95207e+08	1.88219e+08	1.86502e+08	2.22168e+08
F6LAX4	Protein phosphatase 2A structural subunit OS=Triticum aestivum OX=4565 PE=4 SV=1	4.96962e+07	4.48141e+07	5.23597e+07	6.43026e+07	7.30203e+07	6.30021e+07	5.55013e+07	5.34974e+07	4.67138e+07	1.09665e+08	1.09794e+08	1.0869e+08
A0A3B6KQS0	Uncharacterized protein OS=Triticum aestivum OX=4565 PE=3 SV=1	3.52002e+09	3.5406e+09	3.61938e+09	2.75813e+09	3.51534e+09	2.76442e+09	4.08086e+09	4.02769e+09	4.08319e+09	2.80818e+09	2.57574e+09	2.37214e+09
A0A3B6EHG7	Isocitrate dehydrogenase [NADP] OS=Triticum aestivum OX=4565 PE=3 SV=1	4.80834e+06	4.72705e+06	4.74539e+06	5.81315e+06	5.6269e+06	2.6867e+06	2.72138e+06	5.71944e+06	5.54535e+06	1.08345e+07	9.66474e+06	9.76838e+06
Q45FE7	geranylgeranyl diphosphate reductase OS=Triticum aestivum OX=4565 PE=2 SV=2	2.35493e+08	2.37971e+08	2.34868e+08	6.19928e+09	2.36686e+08	3.53662e+09	1.24004e+08	1.37418e+08	1.4247e+08	1.38581e+08	1.71002e+09	4.51192e+09
A0A2X0SEH1	Genome assembly, chromosome: II OS=Triticum aestivum OX=4565 GN=CAMPLR22A2D_LOCUS1157 PE=4 SV=1	1.33546e+08	1.33172e+08	1.34647e+08	1.11161e+08	1.13783e+08	1.10808e+08	1.2647e+08	1.23528e+08	1.11543e+08	1.27358e+08	1.23568e+08	1.26791e+08
A0A3B5Y7P0	Chlorophyll a-b binding protein, chloroplastic OS=Triticum aestivum OX=4565 PE=3 SV=1	1.89991e+07	1.31368e+07	1.892e+07	1.92565e+07	1.39147e+07	1.87475e+07	1.9561e+07	1.63399e+07	1.6478e+07	1.3569e+08	1.1358e+08	1.33596e+08
A0A3B6IWZ3	Purple acid phosphatase OS=Triticum aestivum OX=4565 PE=3 SV=1	3.76395e+08	3.94623e+08	4.05227e+08	3.90129e+08	3.88759e+08	4.11233e+08	2.74396e+08	2.69765e+08	2.61431e+08	2.17144e+08	2.07795e+08	2.11105e+08
A0A3B6NLQ9	Calnexin OS=Triticum aestivum OX=4565 PE=3 SV=1	2.63829e+08	2.53378e+08	2.53412e+08	2.467e+08	2.43438e+08	2.41518e+08	2.9788e+08	3.1512e+08	2.96518e+08	2.58718e+08	2.60277e+08	2.66427e+08
A0A1D5V1G5	Chlorophyll a-b binding protein, chloroplastic OS=Triticum aestivum OX=4565 GN=CAMPLR22A2D_LOCUS1931 PE=3 SV=1	5.44739e+08	5.4835e+08	5.17205e+08	7.84572e+08	8.55545e+08	7.78678e+08	5.9158e+08	6.35166e+08	5.50706e+08	2.19956e+09	2.03816e+09	2.08686e+09
A0A3B6LWV1	Uncharacterized protein OS=Triticum aestivum OX=4565 PE=3 SV=1	9.31266e+08	9.54637e+08	9.21202e+08	7.74453e+08	1.06538e+09	7.28385e+08	1.12315e+09	1.19948e+09	1.17106e+09	7.00407e+08	6.49291e+08	6.38166e+08
A0A3B6EB15	Cysteine synthase OS=Triticum aestivum OX=4565 PE=3 SV=1	6.01463e+08	6.02154e+08	6.15221e+08	5.08095e+08	5.19853e+08	4.98507e+08	5.02947e+08	5.09556e+08	4.75221e+08	4.99207e+08	5.0135e+08	4.65441e+08
A0A3B6QPP8	L-ascorbate peroxidase OS=Triticum aestivum OX=4565 PE=3 SV=1	2.82389e+06	2.75142e+06	2.90137e+06	3.31817e+06	3.25189e+06	2.65252e+06	3.33571e+06	4.08353e+06	3.68931e+06	3.62948e+06	3.03001e+06	3.49565e+06
A0A3B5XTZ8	NAD(P)-binding domain-containing protein OS=Triticum aestivum OX=4565 PE=4 SV=1	3.02521e+08	2.96463e+08	3.0787e+08	2.22334e+08	2.18842e+08	2.17296e+08	2.86571e+08	3.05946e+08	2.95977e+08	2.21758e+08	2.08584e+08	2.00131e+08
A0A3B6C164	NAD(P)-binding domain-containing protein OS=Triticum aestivum OX=4565 PE=4 SV=1	2.19963e+06	2.43859e+06	2.03455e+06	1.77515e+06	2.7759e+06	2.31576e+06	2.43433e+06	2.3774e+06	1.95628e+06	2.5833e+06	2.49332e+06	2.22947e+06
A0A3B6TMN0	Sucrose synthase OS=Triticum aestivum OX=4565 PE=3 SV=1	823345	1092903	674386	1.08912e+06	1.62012e+06	1.1638e+06	686532	1.11796e+06	1.38017e+06	2.7362e+06	2.14922e+06	2.60621e+06
A0A3B6GMS8	PH domain-containing protein OS=Triticum aestivum OX=4565 PE=4 SV=1	1.61753e+07	1.67981e+07	1.40057e+07	1.33717e+07	1.00493e+07	1.42435e+07	1.0452e+07	1.13586e+07	1.17026e+07	1.23601e+07	1.61238e+07	1.58317e+07
A0A3B6GQY5	Enoyl reductase (ER) domain-containing protein OS=Triticum aestivum OX=4565 PE=4 SV=1	1.42072e+08	1.43327e+08	1.43157e+08	1.62005e+08	1.71174e+08	1.72356e+08	1.09143e+08	9.8431e+07	1.03817e+08	1.20842e+08	1.15223e+08	1.14825e+08
A0A3B5YTX3	AIG1-type G domain-containing protein OS=Triticum aestivum OX=4565 PE=3 SV=1	8.60723e+06	8.05335e+06	9.10345e+06	7.22033e+06	8.81695e+06	8.35995e+06	9.94789e+06	9.8398e+06	9.73982e+06	1.50621e+07	1.44788e+07	1.30073e+07
A0A3B6PM63	Adenosine kinase OS=Triticum aestivum OX=4565 PE=3 SV=1	2.4419e+08	2.45111e+08	2.44763e+08	2.4602e+08	2.63369e+08	2.43569e+08	2.56639e+08	2.5092e+08	2.42367e+08	2.98385e+08	2.87412e+08	2.65203e+08
W5AFW9	Actin OS=Triticum aestivum OX=4565 PE=3 SV=1	1.34287e+07	1.1984e+07	1.25709e+07	2.22452e+07	2.2159e+07	2.13846e+07	1.5819e+07	1.65486e+07	1.51639e+07	2.90785e+07	3.00335e+07	3.38153e+07
A0A3B6QBS7	DUF1995 domain-containing protein OS=Triticum aestivum OX=4565 PE=4 SV=1	1.78027e+08	1.7594e+08	1.75511e+08	1.56329e+08	1.5181e+08	1.52473e+08	1.78841e+08	1.80613e+08	1.83926e+08	1.32039e+08	1.47948e+08	1.46098e+08
A0A3B6FY45	HP domain-containing protein OS=Triticum aestivum OX=4565 PE=3 SV=1	5.53084e+07	5.21724e+07	5.2887e+07	6.12245e+07	7.69168e+07	7.769e+07	8.65277e+07	6.01085e+07	8.07987e+07	8.04891e+07	9.16202e+07	8.867e+07
A0A3B6RH17	peptidylprolyl isomerase OS=Triticum aestivum OX=4565 PE=3 SV=1	5.38818e+08	5.57634e+08	5.22772e+08	4.17522e+08	1.20423e+08	3.4971e+08	5.17751e+08	2.90665e+08	1.73633e+08	5.56512e+08	5.43683e+08	5.54367e+08
A0A811BJE9	Photosystem I P700 chlorophyll a apoprotein A1 OS=Triticum aestivum var. vavilovii OX=69995 GN=psaA PE=3 SV=1	7.96216e+08	7.61813e+08	7.52529e+08	1.42525e+09	9.35359e+08	1.46248e+09	4.9394e+08	4.45606e+08	4.61777e+08	2.38787e+09	2.82072e+09	2.75904e+09
A0A3B6QDR2	Calnexin OS=Triticum aestivum OX=4565 PE=3 SV=1	3.14668e+06	2.86214e+06	3.13641e+06	3.37973e+06	1.32408e+06	4.48797e+06	2.63519e+06	3.08277e+06	1.16708e+06	3.91906e+06	4.40278e+06	4.60811e+06
A0A3B6JIU6	Bacterial surface antigen (D15) domain-containing protein OS=Triticum aestivum OX=4565 PE=4 SV=1	5.31302e+07	5.99631e+07	5.66439e+07	6.75604e+07	7.12033e+07	6.19866e+07	6.28339e+07	6.6309e+07	6.36717e+07	9.47926e+07	9.30675e+07	8.84171e+07
A0A341YEW4	Chlorophyll a-b binding protein, chloroplastic OS=Triticum aestivum OX=4565 PE=3 SV=1	3.19348e+08	3.03864e+08	2.90739e+08	3.82236e+08	3.5161e+08	3.71711e+08	3.82246e+08	3.68736e+08	3.515e+08	7.96439e+08	9.29026e+08	9.11046e+08
A0A3B6HSM9	Aminotransferase class I/classII domain-containing protein OS=Triticum aestivum OX=4565 PE=3 SV=1	3.28695e+08	3.33405e+08	3.33216e+08	3.17148e+08	3.26742e+08	3.22265e+08	2.96219e+08	2.83325e+08	3.02888e+08	3.30189e+08	3.41262e+08	3.19713e+08
A0A3B6ETK4	MGS-like domain-containing protein OS=Triticum aestivum OX=4565 PE=3 SV=1	7.63731e+06	8.20588e+06	8.16874e+06	7.76327e+06	9.52421e+06	8.21209e+06	7.92006e+06	9.15867e+06	8.5385e+06	9.41153e+06	8.9382e+06	8.85418e+06
A0A3B6KN33	Triosephosphate isomerase, chloroplastic OS=Triticum aestivum OX=4565 PE=3 SV=1	1.13954e+07	2.24953e+07	2.28778e+07	1.72606e+07	1.69685e+07	1.03339e+07	8.87024e+06	1.4969e+07	1.43144e+07	1.77638e+07	1.62726e+07	9.03743e+06
A0A3B6JIZ3	Aminotransferase class I/classII domain-containing protein OS=Triticum aestivum OX=4565 PE=3 SV=1	5.23132e+06	4.74616e+06	5.04967e+06	3.78817e+06	3.7485e+06	4.95879e+06	5.00318e+06	4.86426e+06	5.13584e+06	7.41182e+06	4.84592e+06	4.66542e+06
W5AA91	Importin subunit alpha OS=Triticum aestivum OX=4565 PE=3 SV=1	4.54836e+06	3.73313e+06	4.70439e+06	3.75908e+06	3.44287e+06	4.0213e+06	3.55374e+06	4.25039e+06	3.69487e+06	4.22022e+06	6.30072e+06	5.46038e+06
A0A3B6C3B9	Chlorophyll a-b binding protein, chloroplastic OS=Triticum aestivum OX=4565 PE=3 SV=1	7.06875e+08	7.27018e+08	8.92209e+08	8.01996e+08	8.5871e+08	9.7043e+08	8.65246e+08	7.71498e+08	8.17967e+08	1.66696e+09	2.0054e+09	1.76521e+09
A0A3B6SH75	Pyruvate phosphate dikinase AMP/ATP-binding domain-containing protein OS=Triticum aestivum OX=4565 PE=3 SV=1	731112	863630	1.05224e+06	794025	549530	881920	688356		795063	752125	1.05371e+06	1.29397e+06
A0A3B6TG79	Kinesin motor domain-containing protein OS=Triticum aestivum OX=4565 PE=3 SV=1	5.63711e+07	5.85677e+07	5.65248e+07	6.54197e+07	5.49427e+07	6.88555e+07	5.34247e+07	4.61567e+07	4.85502e+07	7.1116e+07	7.24232e+07	7.38861e+07
A0A077S020	MGS-like domain-containing protein OS=Triticum aestivum OX=4565 GN=TRAES_3BF151600050CFD_c1 PE=3 SV=1	7.04367e+07	6.49977e+07	7.05346e+07	9.00375e+07	6.7995e+07	7.53424e+07	6.7982e+07	6.68202e+07	6.19655e+07	7.38488e+07	9.15788e+07	9.56441e+07
A0A3B6ILN0	FAD/NAD(P)-binding domain-containing protein OS=Triticum aestivum OX=4565 PE=4 SV=1	2.5937e+08	2.4633e+08	2.51302e+08	2.60993e+08	2.87071e+08	2.71483e+08	2.17742e+08	2.28328e+08	2.1495e+08	3.2582e+08	3.13134e+08	3.04158e+08
A0A3B6I1H3	ThiC-associated domain-containing protein OS=Triticum aestivum OX=4565 PE=3 SV=1	7.64359e+07	8.35109e+07	7.75487e+07	2.63858e+07	2.67751e+07	2.69094e+07	5.45117e+07	5.185e+07	5.05879e+07	2.70249e+07	2.50656e+07	2.54683e+07
A0A096URP1	Chlorophyll a-b binding protein, chloroplastic OS=Triticum aestivum OX=4565 PE=3 SV=1	2.03248e+09	1.94703e+09	1.91676e+09	2.28543e+09	2.57065e+09	2.29563e+09	1.75637e+09	1.75906e+09	1.72632e+09	3.79796e+09	3.64178e+09	3.6013e+09
A0A3B6THW6	Pyruvate phosphate dikinase AMP/ATP-binding domain-containing protein OS=Triticum aestivum OX=4565 PE=3 SV=1	1.38079e+06	1.75467e+06	1.33006e+06	2.7327e+06	2.45545e+06	2.00986e+06	793562	1.03606e+06	1.32379e+06	2.35678e+06	1.79174e+06	2.16329e+06
A0A3B6C6E5	Chlorophyll a-b binding protein, chloroplastic OS=Triticum aestivum OX=4565 PE=3 SV=1	1.27497e+08	1.19712e+08	1.44412e+08	1.82858e+08	2.10582e+08	1.83284e+08	1.53592e+08	1.02821e+08	1.3e+08	4.68291e+08	4.5745e+08	4.5891e+08
A0A3B6C0M4	Xylose isomerase OS=Triticum aestivum OX=4565 PE=3 SV=1	7.73052e+06	6067231	388610	374472	6.47684e+06	387627		475827	444679	888861	536827	651780
A0A3B6QGJ4	Aminopeptidase OS=Triticum aestivum OX=4565 PE=3 SV=1	1.10981e+06	1.3815e+06	1.36937e+06	1.58207e+06	1.65297e+06	1.37286e+06	1.42606e+06	1.37133e+06	1.09308e+06	2.2072e+06	3.06319e+06	2.67981e+06
A0A3B6EMP3	Calreticulin OS=Triticum aestivum OX=4565 PE=3 SV=1	7.3077e+07	7.24246e+07	6.71932e+07	7.31131e+07	6.18387e+07	7.32759e+07	5.82749e+07	6.07918e+07	5.3028e+07	9.2005e+07	1.02549e+08	9.6367e+07
A0A3B6JDL9	ThiC-associated domain-containing protein OS=Triticum aestivum OX=4565 PE=3 SV=1
A0A1D5V348	sulfate adenylyltransferase OS=Triticum aestivum OX=4565 GN=CAMPLR22A2D_LOCUS279 PE=4 SV=1	1.40875e+08	1.38475e+08	1.24507e+08	1.27851e+08	9.76326e+07	1.25669e+08	1.47119e+08	1.40995e+08	1.3688e+08	9.39347e+07	1.11787e+08	1.10194e+08
A0A3B6C1R6	Amine oxidase OS=Triticum aestivum OX=4565 PE=3 SV=1	1.27586e+07	1.44332e+07	1.12912e+07	6.6544e+06	1.16541e+07	9.58238e+06	1.10393e+07	9.60574e+06	1.30714e+07	4.43987e+06	4.6978e+06	6.62899e+06
A0A3B6JMQ0	Allene oxide synthase OS=Triticum aestivum OX=4565 PE=4 SV=1	8.90013e+06	8.09095e+06	8.2726e+06	1.50937e+07	1.60669e+07	1.48165e+07	3.63339e+06	6.71812e+06	4.70471e+06	8.21169e+06	8.24978e+06	8.33244e+06
A0A3B6IV49	Allene oxide synthase OS=Triticum aestivum OX=4565 PE=4 SV=1	2.23878e+06	2.22104e+06	2.16748e+06	3.4623e+06	4.30253e+06	3.37956e+06	247720
A0A3B6ASQ9	Xylose isomerase OS=Triticum aestivum OX=4565 PE=3 SV=1	9.24409e+07	9.96069e+07	9.02354e+07	9.97422e+07	9.36599e+07	1.07225e+08	7.84627e+07	8.72365e+07	8.32993e+07	1.07831e+08	1.10299e+08	1.04947e+08
A0A3B6N134	Uncharacterized protein OS=Triticum aestivum OX=4565 PE=3 SV=1	1.67383e+09	1.71048e+09	1.77975e+09	1.26053e+09	1.74352e+09	1.26689e+09	1.8314e+09	1.98693e+09	2.04465e+09	1.291e+09	1.16005e+09	9.94346e+08
A0A3B6LKL8	cinnamyl-alcohol dehydrogenase OS=Triticum aestivum OX=4565 PE=3 SV=1	1.94609e+08	1.87731e+08	1.73268e+08	1.79143e+08	1.91659e+08	2.00023e+08	1.35668e+08	1.21737e+08	1.26825e+08	1.81584e+08	1.85235e+08	1.96253e+08
A0A3B6JEJ1	FAD/NAD(P)-binding domain-containing protein OS=Triticum aestivum OX=4565 PE=4 SV=1	2.47092e+07	2.70885e+07	2.65128e+07	2.57695e+07	2.69471e+07	2.59908e+07	2.48914e+07	2.51482e+07	2.49855e+07	3.06409e+07	2.82104e+07	2.90345e+07
A0A2Z6C8F1	NADH-quinone oxidoreductase subunit D OS=Triticum aestivum var. ferrugineum OX=2135794 GN=ndhH PE=3 SV=1	1.16009e+08	1.11552e+08	1.13165e+08	1.34553e+08	1.30498e+08	1.33212e+08	1.05269e+08	1.0163e+08	1.01389e+08	1.39267e+08	1.40425e+08	1.44501e+08
A0A3B6JC73	PsbP C-terminal domain-containing protein OS=Triticum aestivum OX=4565 PE=4 SV=1	3.37905e+08	3.31096e+08	3.30315e+08	2.70173e+08	2.94002e+08	2.66027e+08	4.37904e+08	4.44489e+08	4.29268e+08	2.63154e+08	2.66777e+08	2.49875e+08
A0A3B6JJ96	UDP-arabinopyranose mutase OS=Triticum aestivum OX=4565 PE=3 SV=1	1.58696e+08	1.63712e+08	1.55172e+08	1.72738e+08	1.896e+08	1.66005e+08	1.75984e+08	1.68775e+08	1.6636e+08	2.5403e+08	2.47637e+08	2.64551e+08
A0A3B6CC52	Plant heme peroxidase family profile domain-containing protein OS=Triticum aestivum OX=4565 PE=3 SV=1	6.41889e+07	6.22968e+07	6.4217e+07	5.53634e+07	6.3542e+07	5.52557e+07	7.36966e+07	7.07815e+07	7.20491e+07	6.10596e+07	5.63899e+07	5.50703e+07
A0A077RSR1	Enoyl reductase (ER) domain-containing protein OS=Triticum aestivum OX=4565 GN=TRAES_3BF067800180CFD_c1 PE=4 SV=1	6.00064e+07	6.95944e+07	5.72312e+07	8.33644e+07	9.06893e+07	9.07298e+07	5.38862e+07	5.79659e+07	4.89283e+07	6.37987e+07	6.31132e+07	6.4629e+07
A0A3B6SF27	peptidylprolyl isomerase OS=Triticum aestivum OX=4565 PE=3 SV=1	5.59872e+06	6.18693e+06	6.86825e+06	3.48087e+06	4.08653e+06	4.38439e+06	3.90958e+06	4.17674e+06	4.51315e+06	2.76249e+06	2.51041e+06	2.71073e+06
A0A3B6RAV4	20 kDa chaperonin, chloroplastic OS=Triticum aestivum OX=4565 PE=3 SV=1	5.86776e+06	6.70991e+06	6.10777e+06	3.84971e+06	4.07699e+06	3.9187e+06	6.58185e+06	6.36644e+06	6.49506e+06	3.2331e+06	3.12559e+06	2.48538e+06
A0A3B6JN37	Allene oxide synthase OS=Triticum aestivum OX=4565 PE=4 SV=1	3.16562e+07	3.34801e+07	2.82912e+07	5.07627e+07	5.23419e+07	5.13216e+07	1.52841e+07	1.96649e+07	1.63674e+07	2.67612e+07	2.96055e+07	2.91831e+07
A0A3B6KSA1	Chlorophyll a-b binding protein, chloroplastic OS=Triticum aestivum OX=4565 PE=3 SV=1	9.5654e+08	9.84395e+08	1.10019e+09	1.90764e+09	1.41187e+09	1.98159e+09	1.09844e+09	1.0533e+09	1.04648e+09	5.50461e+09	5.37401e+09	6.06931e+09
A0A3B6KB25	Carotenoid cleavage dioxygenase 1 OS=Triticum aestivum OX=4565 PE=2 SV=1	5.87701e+07	5.96992e+07	5.18203e+07	6.89008e+07	6.04704e+07	6.83176e+07	4.29416e+07	4.36237e+07	4.1327e+07	6.2028e+07	7.64214e+07	6.65764e+07
A0A3B6ATZ9	NAD(P)-binding domain-containing protein OS=Triticum aestivum OX=4565 PE=4 SV=1	2.02584e+07	1.74321e+07	1.72189e+07	1.31703e+07	1.69131e+07	1.53257e+07	1.60427e+07	1.61431e+07	1.61922e+07	1.67668e+07	1.64122e+07	1.44819e+07
A0A3B6N318	Elongation factor Tu OS=Triticum aestivum OX=4565 PE=3 SV=1	7.48737e+07	6.21485e+07	6.61131e+07	7.32978e+07	7.60649e+07	7.20817e+07	7.34211e+07	7.3723e+07	7.3486e+07	8.55046e+07	7.95648e+07	8.66445e+07
A0A3B6H522	MGS-like domain-containing protein OS=Triticum aestivum OX=4565 PE=3 SV=1	4.4473e+06	3.96902e+06	3.33123e+06	4.53055e+06	5.34619e+06	2.73452e+06	6.87875e+06	4.64812e+06	3.39302e+06	4.33703e+06	3.73533e+06	3.13427e+06
A0A3B6IXX8	Coatomer subunit alpha OS=Triticum aestivum OX=4565 PE=4 SV=1	2.06029e+07	2.07264e+07	1.53486e+07	4.2924e+07	3.88071e+07	4.55046e+07	2.37945e+07	2.64661e+07	2.18995e+07	6.28874e+07	6.31254e+07	6.22192e+07
A0A3B6FKP0	PH domain-containing protein OS=Triticum aestivum OX=4565 PE=4 SV=1	8.34908e+06	1.12511e+07	9.6181e+06	7.45523e+06	9.59873e+06	7.66621e+06	8.51416e+06	9.97684e+06	1.09062e+07	7.80938e+06	7.73597e+06	1.2182e+07
A0A3B6QDP2	Chlorophyll a-b binding protein, chloroplastic OS=Triticum aestivum OX=4565 PE=3 SV=1										3.665e+06		3.10703e+06
Q3S4I1	Eukaryotic translation initiation factor 5A OS=Triticum aestivum OX=4565 GN=CAMPLR22A2D_LOCUS2580 PE=3 SV=1	1.81489e+08	1.92164e+08	1.81703e+08	1.47065e+08	1.27325e+08	1.47878e+08	1.45039e+08	1.49443e+08	1.37414e+08	1.72044e+08	1.73201e+08	1.75873e+08
A0A3B6QCL7	Peroxidase OS=Triticum aestivum OX=4565 PE=3 SV=1	1.78494e+08	1.54402e+08	1.53515e+08	1.89775e+08	1.81454e+08	1.70494e+08	4.73028e+08	4.58838e+08	4.27978e+08	4.43357e+08	4.20946e+08	4.17432e+08
A0A3B5ZQY1	Importin subunit alpha OS=Triticum aestivum OX=4565 PE=3 SV=1	9.38196e+07	8.24485e+07	9.26048e+07	8.98865e+07	1.08484e+08	9.50147e+07	8.17209e+07	8.34302e+07	8.37035e+07	1.19553e+08	1.1372e+08	1.05191e+08
A0A3B6TRD4	Glucose-1-phosphate adenylyltransferase OS=Triticum aestivum OX=4565 PE=3 SV=1	1.92046e+08	1.94342e+08	1.79155e+08	1.94939e+08	1.84325e+08	2.00735e+08	1.36294e+08	1.39995e+08	1.29377e+08	1.62291e+08	1.67312e+08	1.63912e+08
A0A3B6MRF8	Aminopeptidase OS=Triticum aestivum OX=4565 PE=3 SV=1	2.30348e+06	3.55165e+06	2.42766e+06	2.75843e+06	3.87157e+06	3.98435e+06	3.59017e+06	3.29779e+06	3.83353e+06	4.94856e+06	4.85543e+06	6.1023e+06
A0A1D6D1N1	20 kDa chaperonin, chloroplastic OS=Triticum aestivum OX=4565 PE=3 SV=1	1.80421e+08	1.80201e+08	1.75973e+08	8.49301e+07	9.11622e+07	1.01418e+08	1.57087e+08	1.56133e+08	1.51409e+08	8.04277e+07	8.16754e+07	6.68514e+07
A0A3B6C3H5	4-alpha-glucanotransferase OS=Triticum aestivum OX=4565 PE=3 SV=1	4.47229e+07	1.01229e+08	4.90093e+07	1.48088e+08	1.30592e+08	1.23425e+08	4.48113e+07	4.03709e+07	5.71933e+07	8.15732e+07	7.42797e+07	8.0607e+07
A0A3B6QEH8	Uncharacterized protein OS=Triticum aestivum OX=4565 PE=4 SV=1	2.60971e+07	2.95271e+07	2.45716e+07	2.34415e+07	2.41739e+07	2.3342e+07	2.85482e+07	2.78715e+07	2.25502e+07	3.24995e+07	2.79827e+07	2.63042e+07
A0A3B6ISU4	V-type proton ATPase subunit a OS=Triticum aestivum OX=4565 PE=3 SV=1	8.75843e+07	8.50376e+07	8.02373e+07	1.05985e+08	1.19901e+08	1.17001e+08	8.11397e+07	8.81636e+07	8.79984e+07	1.41909e+08	1.38496e+08	1.29896e+08
A0A3B6B9G2	RCK N-terminal domain-containing protein OS=Triticum aestivum OX=4565 PE=4 SV=1	1.37156e+08	1.36227e+08	1.28447e+08	1.3856e+08	1.46204e+08	1.40108e+08	1.29706e+08	1.26077e+08	1.24039e+08	1.60298e+08	1.55192e+08	1.45021e+08
A0A3B6NLE4	Mitochondrial ATP synthase OS=Triticum aestivum OX=4565 PE=4 SV=1	3.29261e+08	3.37904e+08	3.3472e+08	2.69238e+08	2.92133e+08	2.71799e+08	4.42432e+08	4.53543e+08	4.56864e+08	3.30847e+08	2.96973e+08	2.92307e+08
A0A3B6SD29	Sucrose synthase OS=Triticum aestivum OX=4565 PE=3 SV=1	1.53133e+08	1.51008e+08	1.42203e+08	1.85136e+08	2.07387e+08	1.87254e+08	1.67745e+08	1.81406e+08	1.71867e+08	2.80182e+08	2.59462e+08	2.58179e+08
A0A3B5YXW1	RanBD1 domain-containing protein OS=Triticum aestivum OX=4565 PE=4 SV=1	1.19213e+08	1.13048e+08	1.07291e+08	9.43083e+07	8.37784e+07	8.90093e+07	1.27158e+08	1.27208e+08	1.26688e+08	1.04483e+08	1.17621e+08	1.18418e+08
A0A3B6EBZ6	14-3-3 domain-containing protein OS=Triticum aestivum OX=4565 PE=3 SV=1	4.5122e+06	6.1527e+06	6.26949e+06	5.85367e+06	4.83888e+06	4.46458e+06	3.24103e+06	3.45895e+06	4.66858e+06	4.89704e+06	4.42828e+06	4.1636e+06
A0A2X0TUF5	Genome assembly, chromosome: II OS=Triticum aestivum OX=4565 GN=CAMPLR22A2D_LOCUS5802 PE=4 SV=1	2.06183e+06	1.75556e+06	1.73455e+06	2.79026e+06	1.2168e+06	1.85504e+06	2.85649e+06	2.38756e+06	2.61618e+06	1.94093e+06	1.61574e+06	1.51538e+06
A0A3B6PFS9	DUF1995 domain-containing protein OS=Triticum aestivum OX=4565 PE=4 SV=1	2.50428e+06	2.16414e+06	2.47655e+06
A0A3B6NUT1	ATP synthase delta chain, chloroplastic OS=Triticum aestivum OX=4565 PE=3 SV=1	2.39793e+09	2.51163e+09	2.31217e+09	1.46646e+09	1.61211e+09	1.42877e+09	2.80325e+09	2.57398e+09	2.75056e+09	1.34478e+09	1.38321e+09	1.38236e+09
A0A3B6A1A2	PDZ domain-containing protein OS=Triticum aestivum OX=4565 PE=3 SV=1	2.72112e+08	2.76575e+08	2.74218e+08	2.02975e+08	2.1108e+08	2.14755e+08	3.17746e+08	3.11142e+08	3.13311e+08	2.36948e+08	2.39119e+08	2.47716e+08
A0A3B6PSZ6	Uncharacterized protein OS=Triticum aestivum OX=4565 PE=3 SV=1	1.73794e+07	1.868e+07	1.77371e+07	2.42052e+07	1.97071e+07	1.9636e+07	2.30125e+07	1.96221e+07	2.18817e+07	3.39585e+07	3.82493e+07	4.00073e+07
A0A3B6H5V2	HP domain-containing protein OS=Triticum aestivum OX=4565 PE=3 SV=1	839414	1767113	1.66783e+06	646001	2.27959e+06	1.88992e+06	1.864e+06	1.10138e+06	1.87551e+06	2.6391e+06	1.82451e+06	1.50795e+06
P27665	Oxygen-evolving enhancer protein 1, chloroplastic OS=Triticum aestivum OX=4565 GN=PSBO PE=2 SV=1	3.70555e+06	3.26553e+06	2.62006e+06	2.41604e+06	1.78878e+06	2.3722e+06	2.39912e+06	2.80035e+06	3.37981e+06	1.33184e+06	3.62456e+06	3.2751e+06
A0A3B6LRZ6	Beta-glucosidase OS=Triticum aestivum OX=4565 PE=4 SV=1	1.66915e+08	1.63015e+08	1.70467e+08	1.89323e+08	2.05717e+08	1.98448e+08	1.29343e+08	1.26945e+08	1.19889e+08	1.51063e+08	1.51261e+08	1.56209e+08
A0A3B5Y1Z9	CRAL-TRIO domain-containing protein OS=Triticum aestivum OX=4565 PE=3 SV=1	6.68098e+06	7.43362e+06	7.28641e+06	7.21888e+06	6.45286e+06	6.31606e+06	7.84301e+06	8.40119e+06	9.31209e+06	8.00816e+06	7.44141e+06	5.58503e+06
A0A3B5YT02	Peroxidase OS=Triticum aestivum OX=4565 PE=3 SV=1	7.05264e+06	3401937	5.64862e+06	5.51275e+06	3.84345e+06	8.17872e+06	7.48144e+06	6.22208e+06	9.89725e+06	1.09355e+07	1.24816e+07	1.0845e+07
A0A3B6KJC0	cinnamyl-alcohol dehydrogenase OS=Triticum aestivum OX=4565 PE=3 SV=1	1.37008e+07	1.79911e+07	1.48584e+07	1.941e+07	1.74285e+07	2.30684e+07	3.94757e+06	3.85397e+06	1.23071e+07	1.72407e+07	1.79234e+07	2.19284e+07
A0A3B5YZC8	CRAL-TRIO domain-containing protein OS=Triticum aestivum OX=4565 PE=3 SV=1	5.03483e+07	5.1671e+07	4.79645e+07	6.90691e+07	6.3515e+07	6.98742e+07	4.2646e+07	4.10259e+07	4.11946e+07	8.1482e+07	7.79314e+07	7.98418e+07
A0A3B6C1A4	Ancestral coatomer element 1 Sec16/Sec31 domain-containing protein OS=Triticum aestivum OX=4565 PE=3 SV=1	3.22831e+07	3.08604e+07	2.66177e+07	4.8443e+07	4.4026e+07	4.65858e+07	3.94039e+07	3.67269e+07	4.34509e+07	6.49297e+07	6.54815e+07	6.35167e+07
A0A3B6QKZ9	ATP synthase delta chain, chloroplastic OS=Triticum aestivum OX=4565 PE=3 SV=1	1.48303e+08	136834608	1.30462e+08	9.78465e+07	1.15838e+08	9.74431e+07	1.64071e+08	1.68801e+08	1.75381e+08	8.59884e+07	8.07837e+07	7.86079e+07
A0A3B6AV65	plastoquinol--plastocyanin reductase OS=Triticum aestivum OX=4565 PE=3 SV=1	1.98051e+09	2.01117e+09	1.93633e+09	1.49968e+09	1.51695e+09	1.49859e+09	2.12659e+09	2.04056e+09	1.85069e+09	1.20507e+09	1.18072e+09	1.16207e+09
A0A3B6QNV0	Glutathione reductase OS=Triticum aestivum OX=4565 PE=3 SV=1	7.28667e+08	6.83067e+08	7.37696e+08	6.5623e+08	1.79418e+08	6.29786e+08	7.74724e+08	4.36376e+08	2.19072e+08	7.34276e+08	7.12816e+08	6.04907e+08
A0A1D6B2M0	Succinate--CoA ligase [ADP-forming] subunit beta, mitochondrial OS=Triticum aestivum OX=4565 PE=3 SV=1	3.1881e+08	3.19111e+08	1.92919e+08	3.46552e+08	1.65996e+08	3.16525e+08	1.95258e+08	2.01596e+08	1.92519e+08	2.37846e+08	3.59816e+08	3.45793e+08
A0A3B6FP36	Aconitate hydratase OS=Triticum aestivum OX=4565 PE=3 SV=1	657556	676411	983172	1.14224e+06	1.46937e+06	794259	644175	555246	674848	1.05024e+06	808631	927207
A0A3B5ZN99	Glucose-6-phosphate isomerase OS=Triticum aestivum OX=4565 PE=3 SV=1	1.80697e+06	1.09757e+06	1.10545e+06	1.76554e+06	3.30151e+06	2.08295e+06	1.4208e+06	953713	1.71975e+06	1.89729e+06	1.68809e+06	1.51356e+06
A0A3B6JMF1	Beta-galactosidase OS=Triticum aestivum OX=4565 PE=3 SV=1	5.5526e+07	6.86657e+07	6.19245e+07	5.72186e+07	6.38519e+07	5.83034e+07	6.48609e+07	5.63988e+07	5.77346e+07	5.78029e+07	5.06122e+07	8.97367e+07
A0A3B6MI27	Carotenoid cleavage dioxygenase 1 OS=Triticum aestivum OX=4565 PE=2 SV=1	1.83557e+06	1.64819e+06	1.58094e+06	2.41898e+06	1.5893e+06	1.92973e+06	1.83895e+06	1.95827e+06	1.91605e+06	3.30927e+06	3.24238e+06	2.58207e+06
A0A3B6U0E4	Photosystem II stability/assembly factor OS=Triticum aestivum OX=4565 PE=3 SV=1	4.76248e+08	4.91736e+08	4.81089e+08	4.2013e+08	4.25918e+08	4.22866e+08	5.51808e+08	5.62247e+08	5.59595e+08	4.62875e+08	4.33252e+08	4.19096e+08
A0A3B6END7	Rhodanese domain-containing protein OS=Triticum aestivum OX=4565 PE=4 SV=1	4.14812e+08	3.96711e+08	4.07405e+08	3.88047e+08	4.13903e+08	3.87676e+08	4.56662e+08	4.69829e+08	4.64098e+08	3.57251e+08	3.39072e+08	3.37111e+08
A0A3B6QAJ9	Mitochondrial ATP synthase OS=Triticum aestivum OX=4565 PE=4 SV=1	3.85368e+07	3.91302e+07	3.35033e+07	3.60037e+07	2.97957e+07	3.30639e+07	4.07266e+07	4.1399e+07	4.21683e+07	2.69338e+07	3.54579e+07	3.72123e+07
A0A3B6A021	Uncharacterized protein OS=Triticum aestivum OX=4565 PE=3 SV=1	1.45908e+08	1.61287e+08	1.35932e+08	1.28862e+08	1.38629e+08	1.27259e+08	2.06905e+08	2.19205e+08	2.18356e+08	1.69977e+08	1.62546e+08	1.49045e+08
A0A3B6DLN3	Uncharacterized protein OS=Triticum aestivum OX=4565 PE=3 SV=1	7.57502e+07	7.49825e+07	7.11401e+07	7.1136e+07	7.79823e+07	6.91771e+07	6.6974e+07	6.77983e+07	7.35448e+07	1.18019e+08	1.01821e+08	9.98363e+07
A0A3B6MRX0	20 kDa chaperonin, chloroplastic OS=Triticum aestivum OX=4565 PE=3 SV=1	5.19095e+07	58250751	5.48549e+07	3.5604e+07	3.48271e+07	3.33988e+07	5.3086e+07	6.26381e+07	5.74006e+07	2.41701e+07	2.45758e+07	2.07598e+07
A0A3B6LM62	20 kDa chaperonin, chloroplastic OS=Triticum aestivum OX=4565 PE=3 SV=1	4.11061e+08	4.16688e+08	3.96492e+08	2.78126e+08	2.61412e+08	2.76006e+08	4.02045e+08	4.12763e+08	3.9845e+08	2.01172e+08	1.94056e+08	1.94231e+08
A0A3B6PL38	Uncharacterized protein OS=Triticum aestivum OX=4565 PE=4 SV=1	1.13021e+08	1.14385e+08	1.11417e+08	1.05786e+08	1.08634e+08	1.02499e+08	1.2157e+08	1.24652e+08	1.32894e+08	1.24604e+08	1.07614e+08	1.07669e+08
A0A3B6DCQ0	VDE lipocalin domain-containing protein OS=Triticum aestivum OX=4565 PE=4 SV=1	2.0339e+07	1.81397e+07	1.85581e+07	1.66357e+07	2.15667e+07	1.85331e+07	2.10665e+07	4.22374e+07	4.7022e+07	2.04424e+07	1.94435e+07	1.80204e+07
A0A3B6JRZ2	Apyrase OS=Triticum aestivum OX=4565 PE=3 SV=1	3.66065e+08	3.76098e+08	3.84078e+08	3.54662e+08	3.85766e+08	3.73644e+08	2.13736e+08	2.09884e+08	2.13116e+08	1.06777e+08	1.06677e+08	1.01581e+08
A0A3B6B3H4	Histone H4 OS=Triticum aestivum OX=4565 PE=3 SV=1	4.08652e+09	4.03467e+09	4.31088e+09	3.5606e+09	3.73199e+09	3.63714e+09	2.54886e+09	2.52425e+09	2.62008e+09	4.70104e+09	4.38066e+09	4.28753e+09
A0A3B6NQF0	Aminopeptidase OS=Triticum aestivum OX=4565 PE=3 SV=1	4.33624e+06	3.6747e+06	3.25114e+06	5.09434e+06	4.56993e+06	5.10191e+06	4.89915e+06	6.282e+06	4.75979e+06	7.97806e+06	9.67347e+06	6.40585e+06
A0A3B5XYR3	Malic enzyme OS=Triticum aestivum OX=4565 PE=3 SV=1	3.65916e+07	4.07925e+07	3.80102e+07	4.17679e+07	4.41406e+07	4.43368e+07	3.65985e+07	4.02438e+07	3.52064e+07	6.54591e+07	6.53965e+07	6.11514e+07
B2BA41	V-type proton ATPase subunit C OS=Triticum aestivum OX=4565 PE=2 SV=1	1.83084e+08	1.72193e+08	1.6528e+08	1.9297e+08	2.1854e+08	1.91338e+08	1.80332e+08	1.87381e+08	1.75592e+08	2.00561e+08	2.08879e+08	2.05961e+08
A0A3B6PSV9	NAD-dependent epimerase/dehydratase domain-containing protein OS=Triticum aestivum OX=4565 PE=4 SV=1	7.40266e+07	6.01873e+07	7.49708e+07	8.18264e+07	8.04641e+07	7.96386e+07	1.01486e+08	9.12673e+07	8.55205e+07	1.36978e+08	1.33202e+08	1.35217e+08
A0A125RLL8	MBD6-5AS OS=Triticum aestivum OX=4565 PE=2 SV=1	4.66284e+07	4.75891e+07	4.71447e+07	3.67544e+07	3.72961e+07	3.56714e+07	6.19074e+07	5.76991e+07	5.34516e+07	3.63178e+07	3.63959e+07	3.35292e+07
P93594	Beta-amylase Tri a 17 OS=Triticum aestivum OX=4565 GN=BMY1 PE=1 SV=1	8.40946e+07	8.26911e+07	9.38933e+07	1.0078e+08	1.1106e+08	1.04016e+08	2.72851e+07	2.93734e+07	2.9127e+07	1.75213e+07	1.61654e+07	1.89168e+07
A0A3B6QBS6	Allene oxide synthase OS=Triticum aestivum OX=4565 PE=4 SV=1	1.50147e+07	1.79232e+07	1.75798e+07	1.95856e+07	2.11873e+07	1.99114e+07	1.28894e+07	1.35058e+07	1.3909e+07	1.79137e+07	1.69742e+07	1.53566e+07
A0A3B6PT40	Subtilisin-like protease OS=Triticum aestivum OX=4565 PE=3 SV=1	1.66768e+08	1.44074e+08	1.47241e+08	1.18794e+08	1.25244e+08	1.2344e+08	1.61432e+08	1.52779e+08	1.58444e+08	1.1935e+08	1.13744e+08	1.17461e+08
A0A3B6LTU9	aspartate-semialdehyde dehydrogenase OS=Triticum aestivum OX=4565 PE=3 SV=1	6.99342e+06	7113093				3.91678e+06	5.58037e+06	5.10714e+06	4.00877e+06		5.06151e+06	5.86058e+06
A0A3B5YVJ5	Heat shock 70 kDa protein 14 OS=Triticum aestivum OX=4565 PE=4 SV=1	1.35547e+07	1.61078e+07	1.05714e+07	1.10204e+07	3.84116e+06	1.49606e+07	5.6655e+06	9.35696e+06	5.26594e+06	1.29773e+07	1.95131e+07	1.83415e+07
A0A3B6KPP9	aspartate-semialdehyde dehydrogenase OS=Triticum aestivum OX=4565 PE=3 SV=1	1.0892e+08	1.10461e+08	1.13218e+08	9.82962e+07	9.30101e+07	9.90914e+07	1.03357e+08	1.05016e+08	9.70918e+07	1.05878e+08	1.07286e+08	1.1113e+08
A0A3B6N3C7	RuBisCO large subunit-binding protein subunit alpha, chloroplastic OS=Triticum aestivum OX=4565 PE=3 SV=1	4.55415e+07	4.57222e+07	4.40476e+07	3.45326e+07	3.25442e+07	3.29365e+07	4.41783e+07	4.39021e+07	4.24382e+07	3.86078e+07	4.00437e+07	4.00424e+07
D8L9U6	Eukaryotic translation initiation factor 3 subunit A OS=Triticum aestivum OX=4565 GN=TAA_ctg0954b.00420.1 PE=3 SV=1	727179	705082	60791.5	639635		916881					1.1128e+06	879587
A0A3B6ELT6	Phosphoribulokinase/uridine kinase domain-containing protein OS=Triticum aestivum OX=4565 PE=4 SV=1	1.66902e+08	1.55411e+08	1.51329e+08	1.3968e+08	1.30784e+08	1.36643e+08	1.18109e+08	1.33147e+08	9.47376e+07	1.50604e+08	1.71263e+08	1.61273e+08
A0A3B5ZWC2	CRAL-TRIO domain-containing protein OS=Triticum aestivum OX=4565 PE=3 SV=1	5.45221e+06	5.5077e+06	5.27329e+06	5.30352e+06	3.21316e+06	5.55234e+06	1.47676e+06	2.40768e+06	1.85302e+06	4.55507e+06	5.94683e+06	4.23688e+06
A0A3B6QJQ4	Rieske domain-containing protein OS=Triticum aestivum OX=4565 PE=4 SV=1	8.09472e+07	79157925	8.00638e+07	1.1554e+08	1.13048e+08	1.15537e+08	8.91829e+07	8.98457e+07	8.31005e+07	1.59909e+08	1.57748e+08	1.55093e+08
A0A3B6TNN8	GST N-terminal domain-containing protein OS=Triticum aestivum OX=4565 PE=3 SV=1	5.22043e+08	5.18646e+08	5.07257e+08	4.05068e+08	4.19622e+08	4.03808e+08	5.61863e+08	5.49295e+08	5.4321e+08	4.03851e+08	3.93934e+08	3.88893e+08
A0A3B6H196	Rhodanese domain-containing protein OS=Triticum aestivum OX=4565 PE=4 SV=1	4.30314e+07	4.55801e+07	3.74158e+07	4.33779e+07	7.74856e+06	4.54466e+07	3.98252e+07	2.82487e+07	1.25012e+07	3.10008e+07	3.8963e+07	3.91124e+07
A0A3B6QDG2	Glutaredoxin-dependent peroxiredoxin OS=Triticum aestivum OX=4565 PE=3 SV=1	3.9943e+07	5.36456e+07	4.37943e+07	3.18829e+07	4.22196e+07	2.98151e+07	5.52973e+07	4.98553e+07	6.34173e+07	3.21658e+07	3.20931e+07	2.98109e+07
A0A3B6EF27	ATP citrate synthase OS=Triticum aestivum OX=4565 PE=4 SV=1	604246	683488	700375	1.08592e+06	1.12279e+06	976988	1.38761e+06	1.8608e+06	1.59037e+06	2.08754e+06	2.98779e+06	2.45348e+06
A0A3B6EHK7	Uncharacterized protein OS=Triticum aestivum OX=4565 PE=3 SV=1	2.1842e+08	241187217	2.14145e+08	2.40223e+08	2.70459e+08	2.40353e+08	2.30389e+08	2.56251e+08	2.17001e+08	3.29988e+08	3.21396e+08	3.27097e+08
A0A3B6LJK2	Pyruvate kinase OS=Triticum aestivum OX=4565 PE=3 SV=1	7.95778e+07	7.98531e+07	1.03958e+08	9.42759e+07	9.51542e+07	1.01581e+08	7.31953e+07	7.63539e+07	7.57484e+07	1.4932e+08	1.39821e+08	1.55774e+08
A0A3B6FZ64	Rhodanese domain-containing protein OS=Triticum aestivum OX=4565 PE=4 SV=1	1.22097e+07	1.1864e+07	8.9095e+06	1.42396e+07	8.65037e+06	1.41538e+07	9.29781e+06	1.0565e+07	9.81725e+06	7.22531e+06	1.09072e+07	1.03823e+07
A0A3B6FPH1	ATP citrate synthase OS=Triticum aestivum OX=4565 PE=4 SV=1	5.20208e+07	5.17755e+07	5.32116e+07	5.87344e+07	6.93321e+07	6.65091e+07	5.70905e+07	5.56396e+07	6.04258e+07	9.85123e+07	1.01631e+08	9.05285e+07
D2KZ08	Aminotransferase OS=Triticum aestivum OX=4565 GN=TaSAG1 PE=2 SV=1	1.956e+06	2.44534e+06	2.05258e+06	2.26936e+06	2.34891e+06	2.75937e+06	2.50924e+06	2.95502e+06	3.343e+06	5.32134e+06	4.00108e+06	3.51986e+06
A0A3B6CCY0	Germin-like protein OS=Triticum aestivum OX=4565 PE=3 SV=1	4.79911e+07	5.54739e+07	5.11781e+07	9.64051e+07	1.10525e+08	1.14637e+08	6.76456e+07	6.2491e+07	7.57496e+07	1.52234e+08	1.45065e+08	1.41804e+08
L0GDQ5	14-3-3 protein OS=Triticum aestivum OX=4565 GN=14R1 PE=2 SV=1	5.33809e+08	5.51336e+08	4.72622e+08	6.24599e+08	5.29809e+08	6.05376e+08	3.73781e+08	3.66052e+08	3.78822e+08	5.43677e+08	6.18755e+08	6.35331e+08
A0A3B6NX38	Glutathione reductase OS=Triticum aestivum OX=4565 PE=3 SV=1	7.72156e+06	6.55847e+06	7.09142e+06	9.11006e+06	1.21077e+07	1.03928e+07	8.7664e+06	7.40143e+06	6.61282e+06	1.58195e+07	9.42365e+06	1.23934e+07
A0A3B6HZY0	RuBisCO large subunit-binding protein subunit alpha, chloroplastic OS=Triticum aestivum OX=4565 PE=3 SV=1	2.41515e+06	2.62139e+06	1.71488e+06	1.71137e+06	1.21053e+06	1.71065e+06	2.48251e+06	2.2939e+06	2.85846e+06	2.23078e+06	2.30537e+06	2.35699e+06
A0A3B6FSI1	Phosphoribulokinase/uridine kinase domain-containing protein OS=Triticum aestivum OX=4565 PE=4 SV=1			3.39752e+06		3.30965e+06			2.22363e+06	3.43017e+06	3.86842e+06		5.0308e+06
A0A3B6E987	Eukaryotic translation initiation factor 3 subunit A OS=Triticum aestivum OX=4565 PE=3 SV=1	3.63921e+07	3.82424e+07	3.31984e+07	4.61625e+07	3.21902e+07	4.73001e+07	3.07134e+07	3.20474e+07	2.8272e+07	5.7952e+07	6.19013e+07	6.12617e+07
A0A3B6PHK3	Peroxidase OS=Triticum aestivum OX=4565 PE=3 SV=1	1.52772e+08	1.49358e+08	1.59967e+08	1.279e+08	1.47465e+08	1.39669e+08	2.62602e+08	2.56839e+08	2.56243e+08	1.97459e+08	1.88996e+08	1.92037e+08
A0A3B6NJC7	Allene oxide synthase OS=Triticum aestivum OX=4565 PE=4 SV=1	1.65124e+08	1.67325e+08	1.64384e+08	1.83558e+08	1.9544e+08	1.88005e+08	1.39059e+08	1.455e+08	1.44926e+08	1.88111e+08	1.65474e+08	1.62721e+08
A0A3B6DN32	3-isopropylmalate dehydrogenase OS=Triticum aestivum OX=4565 PE=3 SV=1	1.34233e+08	1.41767e+08	1.39683e+08	9.7481e+07	8.77815e+07	9.49295e+07	1.28917e+08	1.12353e+08	1.3987e+08	1.14116e+08	1.10886e+08	1.08273e+08
A0A3B6U4M4	1-deoxy-D-xylulose-5-phosphate reductoisomerase OS=Triticum aestivum OX=4565 PE=3 SV=1	2.46365e+08	2.378e+08	2.45087e+08	2.67573e+08	2.91817e+08	3.06193e+08	2.62873e+08	2.7744e+08	2.7459e+08	3.08635e+08	2.68136e+08	2.84123e+08
A0A1D5UJT9	3-oxoacyl-[acyl-carrier-protein] synthase OS=Triticum aestivum OX=4565 GN=CAMPLR22A2D_LOCUS3139 PE=3 SV=1	1.14849e+07	1.00276e+07	721469	8.27848e+06	2.2637e+06	1.04602e+07	1.63236e+06	2.03906e+06	3.27732e+06	5.9183e+06	9.28102e+06	8.52711e+06
A0A3B6C7Q4	3-oxoacyl-[acyl-carrier-protein] synthase OS=Triticum aestivum OX=4565 PE=3 SV=1	3.59677e+06	3.27383e+06	3.4843e+06	2.89294e+06	3.63876e+06		1.89201e+06	3.21377e+06			3.29723e+06
A0A3B6JNU8	40S ribosomal protein S3a OS=Triticum aestivum OX=4565 PE=3 SV=1	2.41729e+07	2.11938e+07	2.28362e+07	2.4356e+07	2.55589e+07	2.2147e+07	1.83617e+07	1.93079e+07	1.93258e+07	3.0764e+07	2.94551e+07	2.83621e+07
Q84UH6	Dehydroascorbate reductase OS=Triticum aestivum OX=4565 GN=DHAR PE=2 SV=1	4.29362e+08	421704425	4.20771e+08	3.33269e+08	3.7041e+08	3.29411e+08	4.8831e+08	4.75157e+08	4.63665e+08	3.24952e+08	3.10901e+08	2.94877e+08
A0A3B6JL49	Argininosuccinate lyase OS=Triticum aestivum OX=4565 PE=3 SV=1	6.41292e+07	5.97688e+07	6.54268e+07	5.54171e+07	6.42617e+07	6.50572e+07	4.24643e+07	4.77864e+07	4.41182e+07	7.47469e+07	7.4223e+07	7.0331e+07
A0A3B6AXS0	PDZ domain-containing protein OS=Triticum aestivum OX=4565 PE=4 SV=1	4.32845e+08	4.31032e+08	3.77969e+08	3.85306e+08	2.99398e+08	3.93637e+08	3.53448e+08	3.73553e+08	3.69208e+08	2.75404e+08	3.48536e+08	3.40184e+08
A0A3B5ZZA0	Hyaluronan/mRNA-binding protein domain-containing protein OS=Triticum aestivum OX=4565 PE=4 SV=1	1.07772e+07	1.13882e+07	9.17259e+06	9.85843e+06	200048	1.01199e+07	3.82215e+06	1.27005e+06	442179	5.47104e+06	8.85795e+06	9.4906e+06
A0A3B5Y4V5	assimilatory sulfite reductase (ferredoxin) OS=Triticum aestivum OX=4565 PE=3 SV=1							1.52151e+06	1.80892e+06	1.22127e+06	2.91821e+06	1.8133e+06	2.67456e+06
A3FKE5	Superoxide dismutase (Fragment) OS=Triticum aestivum OX=4565 GN=SOD PE=2 SV=1	5.95966e+07	6.38482e+07	4.53683e+07	6.64904e+07	3.64942e+07	6.30697e+07	5.91829e+07	5.83305e+07	6.15511e+07	3.79437e+07	7.13512e+07	6.5369e+07
W5D5R6	Cold induced protein OS=Triticum aestivum OX=4565 GN=TRAES_3BF087500010CFD_c1 PE=2 SV=1	6.80705e+08	6.82634e+08	6.76422e+08	4.60654e+08	3.9061e+08	5.06256e+08	7.49352e+08	7.35186e+08	6.92277e+08	4.2219e+08	4.16672e+08	3.97305e+08
A0A3B6MNL5	Polyadenylate-binding protein OS=Triticum aestivum OX=4565 PE=3 SV=1	1.07293e+08	1.10941e+08	1.08397e+08	9.2499e+07	9.97117e+07	8.96566e+07	1.17852e+08	1.2257e+08	1.15233e+08	1.14174e+08	1.15815e+08	1.08256e+08
A0A3B5Z2A1	Hyaluronan/mRNA-binding protein domain-containing protein OS=Triticum aestivum OX=4565 PE=4 SV=1	1.00991e+08	1.03348e+08	8.59737e+07	8.14251e+07	6.51499e+07	8.13466e+07	1.19938e+08	1.16867e+08	1.18023e+08	5.986e+07	7.1452e+07	6.84485e+07
A0A3B6IZA2	Apyrase OS=Triticum aestivum OX=4565 PE=3 SV=1	1.18e+07	1.09612e+07	1.05756e+07	9.20098e+06	1.35366e+07	1.07776e+07	8.04464e+06	8.70612e+06	1.03341e+07	5.27232e+06	4.42417e+06	4.75039e+06
A0A3B6LF49	Carotenoid cleavage dioxygenase 1 OS=Triticum aestivum OX=4565 PE=3 SV=1	1.24593e+07	1.21782e+07	1.52335e+07	1.32447e+07	1.78963e+07	1.48917e+07	1.19539e+07	1.24934e+07	1.17224e+07	9.75983e+06	1.3731e+07	1.5363e+07
A0A3B6HRG5	40S ribosomal protein S3a OS=Triticum aestivum OX=4565 PE=3 SV=1	1.88859e+08	189718588	1.79474e+08	1.8344e+08	2.01561e+08	1.93104e+08	1.83588e+08	1.62682e+08	1.24129e+08	2.04247e+08	2.22281e+08	2.33544e+08
A0A3B6THV1	Acetyltransferase component of pyruvate dehydrogenase complex OS=Triticum aestivum OX=4565 PE=3 SV=1	1.69072e+08	1.65134e+08	1.63894e+08	1.67313e+08	1.58655e+08	1.66678e+08	1.72713e+08	1.72372e+08	1.79439e+08	1.89129e+08	1.63839e+08	1.64981e+08
A0A3B6MWX3	aspartate-semialdehyde dehydrogenase OS=Triticum aestivum OX=4565 PE=3 SV=1			2.95033e+06	2.23538e+06	2.58291e+06	2.20612e+06	2.79316e+06	3.09538e+06	2.70611e+06	3.33971e+06	3.31196e+06	3.08154e+06
A0A3B6AZA6	3-oxoacyl-[acyl-carrier-protein] synthase OS=Triticum aestivum OX=4565 PE=3 SV=1	1.28002e+08	1.26882e+08	1.36011e+08	1.28184e+08	1.19992e+08	1.26264e+08	1.28407e+08	1.23943e+08	1.18357e+08	1.32165e+08	1.36389e+08	1.27674e+08
A0A3B6SGA5	GST N-terminal domain-containing protein OS=Triticum aestivum OX=4565 PE=3 SV=1	3.67565e+06	4.89805e+06	4.82805e+06	3.29696e+06	3.75511e+06	2.75002e+06	5.03323e+06	3.68561e+06	4.87556e+06	3.47978e+06	2.80292e+06	3.96449e+06
A0A3B6AXC6	Beta-amylase OS=Triticum aestivum OX=4565 PE=3 SV=1	2.48687e+06	2.20537e+06	2.73098e+06	3.21462e+06	3.05068e+06	3.21467e+06	1.01875e+06	805076	932477	535954	463594	486483
A0A3B6NV46	3-ketoacyl-CoA thiolase OS=Triticum aestivum OX=4565 PE=3 SV=1	6.95817e+07	5.57063e+07	5.31517e+07	6.70629e+07	6.9929e+07	7.04707e+07	8.53881e+07	8.67468e+07	7.96253e+07	1.17722e+08	1.2487e+08	1.12478e+08
A0A3B6RBW0	Kinesin motor domain-containing protein OS=Triticum aestivum OX=4565 PE=3 SV=1	3.01075e+06	2.58585e+06	2.46682e+06	2.52218e+06	1.03686e+06	2.82102e+06	1.12626e+06	1.28935e+06	1.58271e+06	1.80001e+06	3.27399e+06	2.82504e+06
A0A3B5Z3M7	Histone H4 OS=Triticum aestivum OX=4565 PE=3 SV=1	1.02701e+06	688420	702921	417740	328944	382084	289047	257255	317724	570286	584769	426732
O24400	Superoxide dismutase [Cu-Zn] OS=Triticum aestivum OX=4565 GN=SOD1.2 PE=2 SV=1	1.13489e+09	1.10128e+09	1.12198e+09	8.13474e+08	6.70555e+08	8.50866e+08	1.0747e+09	1.09447e+09	1.0186e+09	6.22525e+08	7.04003e+08	6.77595e+08
A0A3B5XYS0	Rubisco accumulation factor 1 C-terminal domain-containing protein OS=Triticum aestivum OX=4565 PE=4 SV=1	1.30387e+08	1.46864e+08	1.38121e+08	9.10336e+07	9.56592e+07	1.03471e+08	1.01813e+08	1.03942e+08	1.01056e+08	7.53157e+07	6.33078e+07	6.07537e+07
A0A3B6LDJ7	Thaumatin-like protein OS=Triticum aestivum OX=4565 PE=4 SV=1	6.07185e+08	6.12365e+08	5.65715e+08	5.29097e+08	4.46559e+08	5.56092e+08	7.93687e+08	8.21668e+08	7.1129e+08	5.65056e+08	5.87864e+08	5.93499e+08
A0A3B5Y5S2	Methyltransferase type 11 domain-containing protein OS=Triticum aestivum OX=4565 PE=4 SV=1	9.19921e+07	9.12824e+07	9.13794e+07	6.7303e+07	7.23129e+07	6.77183e+07	6.05681e+07	6.10866e+07	5.2898e+07	6.68019e+07	6.74341e+07	6.75155e+07
A0A3B6PTM8	Rieske domain-containing protein OS=Triticum aestivum OX=4565 PE=4 SV=1	5.54946e+06	5.37896e+06	4.19719e+06	8.2962e+06	4.53213e+06	8.14157e+06	3.51882e+06	2.98109e+06	3.36259e+06	9.13882e+06	1.34146e+07	1.2098e+07
A0A3B6SD34	PsbP C-terminal domain-containing protein OS=Triticum aestivum OX=4565 PE=4 SV=1	1.59203e+08	1.72979e+08	1.71872e+08	1.42341e+08	1.37317e+08	1.49085e+08	1.81852e+08	1.80707e+08	1.76942e+08	1.28433e+08	1.37747e+08	1.34221e+08
A0A3B5Z1L6	assimilatory sulfite reductase (ferredoxin) OS=Triticum aestivum OX=4565 PE=3 SV=1	1.74907e+08	1.84187e+08	1.82695e+08	1.60483e+08	1.60095e+08	1.67551e+08	1.71451e+08	1.76871e+08	1.70004e+08	2.11824e+08	2.16281e+08	2.18585e+08
A0A3B6D814	Ancestral coatomer element 1 Sec16/Sec31 domain-containing protein OS=Triticum aestivum OX=4565 PE=3 SV=1	2.52437e+06	1.903e+06	2.19022e+06	3.19242e+06	3.02816e+06	2.4529e+06	3.20193e+06	3.20773e+06	2.46759e+06	4.82704e+06	4.24714e+06	3.91383e+06
A0A3B6AY04	VDE lipocalin domain-containing protein OS=Triticum aestivum OX=4565 PE=4 SV=1	1.17167e+08	1.12833e+08	1.18276e+08	9.28272e+07	1.13108e+08	1.12305e+08	1.20129e+08	1.20196e+08	1.23673e+08	1.18156e+08	1.06913e+08	1.04346e+08
A0A3B6JPN4	Ribulose-phosphate 3-epimerase OS=Triticum aestivum OX=4565 PE=3 SV=1	4.81303e+08	5.57992e+08	4.51517e+08	3.65601e+08	3.14695e+08	3.68036e+08	4.14822e+08	3.68001e+08	4.03619e+08	3.1906e+08	3.2634e+08	3.50656e+08
A0A3B6TGX4	Chlorophyll a-b binding protein, chloroplastic OS=Triticum aestivum OX=4565 PE=3 SV=1	1.27914e+06	1.25243e+06	1.30138e+06	1.78933e+06	5.12722e+06	1.81302e+06	2.36e+06	3.03756e+06	2.37871e+06		2.70101e+06	2.78917e+06
A0A3B6I2X9	Chaperonin CPN60-2, mitochondrial OS=Triticum aestivum OX=4565 PE=3 SV=1	2.17005e+07	2.48437e+07	1.84737e+07	1.95531e+07	1.6524e+07	2.22299e+07	3.50707e+07	3.44123e+07	2.21688e+07	1.84429e+07	2.86129e+07	2.69874e+07
A0A3B6B8V8	3-isopropylmalate dehydrogenase OS=Triticum aestivum OX=4565 PE=3 SV=1	7.80007e+06	7.21327e+06	8.50717e+06	5.72883e+06	7.30238e+06	6.17359e+06	6.2011e+06	9.29984e+06	9.55627e+06	4.89789e+06	7.41877e+06	6.23745e+06
A0A3B6DPL3	Peroxidase OS=Triticum aestivum OX=4565 PE=3 SV=1	1.10774e+08	1.05754e+08	1.06526e+08	7.75192e+07	8.24122e+07	7.75803e+07	2.13023e+08	1.98364e+08	2.04579e+08	1.02961e+08	1.11461e+08	1.13262e+08
A0A3B6LU07	Succinate dehydrogenase [ubiquinone] flavoprotein subunit, mitochondrial OS=Triticum aestivum OX=4565 PE=3 SV=1	7.4171e+07	6.96906e+07	7.60233e+07	7.76358e+07	7.94515e+07	8.06047e+07	6.90251e+07	7.17997e+07	6.68088e+07	1.2092e+08	1.17141e+08	1.1672e+08
A0A3B6DI32	Zeaxanthin epoxidase, chloroplastic OS=Triticum aestivum OX=4565 PE=4 SV=1	6.32516e+07	6.74777e+07	6.4938e+07	1.0027e+08	1.0256e+08	9.80019e+07	5.77604e+07	6.42735e+07	5.84442e+07	9.93335e+07	9.31305e+07	9.02255e+07
A0A3B6GPR1	Uncharacterized protein OS=Triticum aestivum OX=4565 PE=3 SV=1	2.96538e+08	3.05017e+08	2.94919e+08	3.25026e+08	3.3075e+08	3.3148e+08	2.75493e+08	2.72958e+08	2.75406e+08	4.10866e+08	4.23782e+08	3.933e+08
A0A3B6NTD5	Subtilisin-like protease OS=Triticum aestivum OX=4565 PE=3 SV=1	2.97482e+07	3.14232e+07	2.91749e+07	2.44754e+07	2.78717e+07	2.4214e+07	3.65581e+07	3.81752e+07	3.63158e+07	2.77156e+07	2.52322e+07	2.47914e+07
A0A7H4LPD8	Genome assembly, chromosome: II OS=Triticum aestivum OX=4565 GN=CAMPLR22A2D_LOCUS5110 PE=4 SV=1	7.99069e+07	7.21952e+07	8.25154e+07	9.10912e+07	9.74722e+07	9.78946e+07	7.649e+07	7.51843e+07	7.76843e+07	8.84462e+07	8.34809e+07	6.78441e+07
A0A3B6IP32	Semialdehyde dehydrogenase NAD-binding domain-containing protein OS=Triticum aestivum OX=4565 PE=3 SV=1	4.12625e+07	4.30976e+07	4.21439e+07	4.97693e+07	4.73713e+07	5.40458e+07	6.26126e+07	6.00919e+07	6.05545e+07	8.69294e+07	8.47907e+07	8.31746e+07
A0A077RXS4	AAA+ ATPase domain-containing protein OS=Triticum aestivum OX=4565 GN=TRAES_3BF045700010CFD_c1 PE=3 SV=1	4.76842e+07	4.61699e+07	4.95349e+07	5.52881e+07	5.67571e+07	5.36885e+07	6.07514e+07	6.22607e+07	5.86176e+07	6.96609e+07	7.20628e+07	7.7524e+07
A0A3B6B4E1	Germin-like protein OS=Triticum aestivum OX=4565 PE=3 SV=1	1.39572e+08	1.40501e+08	1.32551e+08	1.8912e+08	1.93934e+08	1.98603e+08	1.67427e+08	1.73687e+08	1.60775e+08	2.96624e+08	2.81838e+08	2.77324e+08
A0A3B6JJJ0	Peptidase S9 prolyl oligopeptidase catalytic domain-containing protein OS=Triticum aestivum OX=4565 PE=4 SV=1	4.25336e+07	4.07804e+07	4.39203e+07	4.79653e+07	5.19818e+07	4.36712e+07	3.74456e+07	4.20897e+07	3.59986e+07	5.40245e+07	4.73565e+07	4.27858e+07
A0A3B6B6C7	AB hydrolase-1 domain-containing protein OS=Triticum aestivum OX=4565 PE=4 SV=1	9.24287e+06	9.41537e+06	1.09427e+07	1.03116e+07	1.25635e+07	8.90016e+06	9.95852e+06	1.02668e+07	9.91377e+06	5.96073e+06	8.08118e+06	6.21314e+06
A0A3B6I1X3	FAD/NAD(P)-binding domain-containing protein OS=Triticum aestivum OX=4565 PE=4 SV=1	1.8721e+06	2.54298e+06	1.16407e+06	2.0913e+06	4.06584e+06	2.37797e+06	819884	830748	1.05357e+06	1.81066e+06	2.57527e+06	997042
A0A3B6NPJ5	Glutaredoxin-dependent peroxiredoxin OS=Triticum aestivum OX=4565 PE=3 SV=1	6.96265e+08	6.91423e+08	6.80812e+08	5.23622e+08	5.70972e+08	5.3965e+08	7.27158e+08	7.2075e+08	7.12583e+08	4.69202e+08	4.47785e+08	4.31554e+08
A0A3B6MPR0	Uncharacterized protein OS=Triticum aestivum OX=4565 PE=3 SV=1	1.2696e+07	1.26488e+07	1.06167e+07	1.10186e+07	9.54192e+06	1.10712e+07	1.47926e+07	1.37082e+07	1.22847e+07	1.39272e+07	1.27151e+07	1.21153e+07
A0A3B6GLD3	Uncharacterized protein OS=Triticum aestivum OX=4565 PE=3 SV=1	4.9474e+07	5.25492e+07	4.92433e+07	7.39765e+07	6.89778e+07	7.24299e+07	4.91711e+07	4.63438e+07	4.44676e+07	1.1167e+08	1.14547e+08	1.07269e+08
A0A2X0TVC8	proline--tRNA ligase OS=Triticum aestivum OX=4565 GN=CAMPLR22A2D_LOCUS2442 PE=3 SV=1	6.05887e+07	5.29404e+07	4.5493e+07	4.61235e+07	4.81954e+07	4.48934e+07	4.51474e+07	5.29535e+07	5.31212e+07	5.08032e+07	5.22497e+07	5.46158e+07
A0A3B6AR76	sulfate adenylyltransferase OS=Triticum aestivum OX=4565 PE=4 SV=1	1.1418e+07	9.81867e+06	1.01865e+07	8.73071e+06	7.81408e+06	8.4843e+06	1.0205e+07	1.00894e+07	1.09568e+07	6.87331e+06	6.76048e+06	7.0703e+06
A0A3B6IMN5	Photosynthetic NDH subunit of subcomplex B 1, chloroplastic OS=Triticum aestivum OX=4565 PE=4 SV=1	9.23976e+07	9.70733e+07	9.6489e+07	9.47438e+07	1.05923e+08	9.72974e+07	9.81682e+07	9.99371e+07	1.04009e+08	1.18278e+08	1.14083e+08	1.19067e+08
A0A3B6RG17	GST N-terminal domain-containing protein OS=Triticum aestivum OX=4565 PE=3 SV=1	9.00091e+07	9.14338e+07	8.75307e+07	7.84053e+07	7.842e+07	8.22083e+07	9.66161e+07	9.04029e+07	9.0115e+07	6.65248e+07	6.46307e+07	6.63008e+07
A0A3B5YUN8	Malic enzyme OS=Triticum aestivum OX=4565 PE=3 SV=1	3.8484e+06	4.54776e+06	3.95506e+06	5.03826e+06	5.09148e+06	5.27043e+06	4.59145e+06	5.0029e+06	4.76496e+06	7.96518e+06	8.61928e+06	8.38818e+06
A0A3B6GWS9	Malate dehydrogenase OS=Triticum aestivum OX=4565 PE=3 SV=1	1.27776e+08	1.05866e+08	1.04936e+08	7.82219e+07	6.05645e+07	7.91438e+07	1.44023e+08	1.23624e+08	1.11102e+08	9.63909e+07	9.12495e+07	1.0148e+08
A0A3B6FKL0	Nucleoside phosphorylase domain-containing protein OS=Triticum aestivum OX=4565 PE=4 SV=1	3.39158e+08	3.49043e+08	3.23885e+08	3.3402e+08	3.58304e+08	3.62607e+08	1.98629e+08	2.05776e+08	1.69832e+08	8.5755e+07	7.88908e+07	8.72305e+07
A0A3B6PR35	Aspartate aminotransferase OS=Triticum aestivum OX=4565 PE=3 SV=1	3.05885e+08	2.94747e+08	2.89843e+08	2.94365e+08	3.01888e+08	3.23162e+08	3.0774e+08	3.14587e+08	2.99268e+08	3.11975e+08	3.03266e+08	3.02222e+08
A0A3B6B623	D-3-phosphoglycerate dehydrogenase OS=Triticum aestivum OX=4565 PE=3 SV=1	6.72979e+07	5.39277e+07	7.40722e+07	6.78266e+07	6.23118e+07	5.80432e+07	4.41038e+07	6.1127e+07	5.59026e+07	8.28569e+07	7.59686e+07	8.26711e+07
A0A3B6PG16	Mitochondrial ATP synthase OS=Triticum aestivum OX=4565 PE=4 SV=1	2.90908e+07	2.88461e+07	2.53638e+07	2.89856e+07	2.50696e+07	2.83461e+07	3.06698e+07	3.14793e+07	3.21345e+07	2.18228e+07	2.95895e+07	3.17253e+07
A0A3B5XX22	Malic enzyme OS=Triticum aestivum OX=4565 PE=3 SV=1	6.17867e+07	5.92238e+07	5.48991e+07	6.97851e+07	6.80178e+07	7.25363e+07	6.56284e+07	6.73637e+07	5.65842e+07	1.32e+08	1.32246e+08	1.28978e+08
A0A3B6NRW0	ATP-dependent Clp protease proteolytic subunit OS=Triticum aestivum OX=4565 PE=3 SV=1	4.60156e+08	4.81814e+08	4.78446e+08	4.51263e+08	4.71903e+08	4.44234e+08	4.92309e+08	5.40961e+08	5.22077e+08	5.4242e+08	5.4091e+08	5.3527e+08
A0A3B6RQT6	Mg-protoporphyrin IX chelatase OS=Triticum aestivum OX=4565 PE=3 SV=1	1.88157e+08	1.65503e+08	1.52323e+08	1.31808e+08	1.08499e+08	1.33681e+08	1.3315e+08	1.29551e+08	1.25884e+08	7.8476e+07	9.15001e+07	8.31563e+07
A0A3B5YYE0	NAD-dependent epimerase/dehydratase domain-containing protein OS=Triticum aestivum OX=4565 PE=4 SV=1	5.76674e+07	4.82743e+07	5.32508e+07	4.31634e+07	4.15841e+07	4.28469e+07	3.24937e+07	3.25589e+07	2.85278e+07	3.78113e+07	3.89858e+07	4.05436e+07
A0A3B6ER11	Photosystem II 22 kDa protein, chloroplastic OS=Triticum aestivum OX=4565 PE=4 SV=1	1.15725e+09	1.14788e+09	1.09966e+09	1.40626e+09	1.59331e+09	1.3305e+09	9.17732e+08	9.78827e+08	8.78614e+08	1.54558e+09	1.45987e+09	1.39704e+09
A0A3B6B9C5	Pyruvate kinase OS=Triticum aestivum OX=4565 PE=3 SV=1	4.65062e+07	4.95023e+07	4.58703e+07	6.0599e+07	5.99793e+07	5.72529e+07	5.04302e+07	5.06062e+07	4.83698e+07	8.81239e+07	8.87979e+07	8.47298e+07
A0A3B6MS57	cinnamyl-alcohol dehydrogenase OS=Triticum aestivum OX=4565 PE=3 SV=1	4.97324e+06	5.34575e+06	4.28056e+06	5.51553e+06	5.01822e+06	4.67835e+06	5.87277e+06	6.23553e+06	6.0958e+06	6.73331e+06	6.21057e+06	5.4652e+06
A0A3B6NVU6	Aspartate aminotransferase OS=Triticum aestivum OX=4565 PE=3 SV=1	6.60861e+06	6869670	5.56663e+06	8.07625e+06	1.35156e+06	6.81881e+06	5.04414e+06	5.83908e+06	4.0441e+06	7.19988e+06	7.91388e+06	7.17883e+06
A0A3B5Y5A8	Methyltransferase type 11 domain-containing protein OS=Triticum aestivum OX=4565 PE=4 SV=1	2.58646e+06	3.63443e+06	2.34667e+06	5.03333e+06	2.43404e+06	5.30784e+06		2.10961e+06	1.90758e+06	2.07316e+06	4.14602e+06	3.9087e+06
A0A3B6JH94	fumarate hydratase OS=Triticum aestivum OX=4565 PE=3 SV=1	1.49311e+08	1.58244e+08	1.5399e+08	1.50541e+08	1.06058e+08	1.55976e+08	8.13594e+07	9.32166e+07	9.25143e+07	1.30618e+08	1.66125e+08	1.60481e+08
A0A3B6CH37	RCK N-terminal domain-containing protein OS=Triticum aestivum OX=4565 PE=4 SV=1	3.38791e+06	2.77961e+06	2.72393e+06	2.45087e+06	767732	2.38335e+06	2.25608e+06	2.38193e+06	488363	1.60284e+06	2.53924e+06	2.5761e+06
Q6XPZ4	Peptidyl-prolyl cis-trans isomerase OS=Triticum aestivum OX=4565 GN=CYP20-2 PE=2 SV=1	2.46516e+07	2.50764e+07	2.65988e+07	1.92455e+07	2.10693e+07	2.00235e+07	2.62954e+07	2.73142e+07	2.79847e+07	2.02074e+07	1.88897e+07	2.04531e+07
A0A3B6CIR4	Pyruvate kinase OS=Triticum aestivum OX=4565 PE=3 SV=1	1.00558e+06	847551	996130	1.42071e+06	1.2246e+06	1.39585e+06	2.06773e+06	806402	768532	1.67087e+06	4.30593e+06	4.3231e+06
A0A3B6KQV6	Succinate dehydrogenase [ubiquinone] flavoprotein subunit, mitochondrial OS=Triticum aestivum OX=4565 PE=3 SV=1	2.77501e+07	25522522	2.28157e+07	1.76122e+07	2.09573e+07	1.75216e+07	2.43516e+07	2.37483e+07	2.43386e+07	1.54998e+07	1.72306e+07	1.90601e+07
A0A3B6EFA0	Uncharacterized protein OS=Triticum aestivum OX=4565 PE=4 SV=1	1.24274e+08	1.2693e+08	1.13197e+08	1.19343e+08	9.9706e+07	9.57955e+07	1.67649e+08	1.81764e+08	1.74767e+08	1.01311e+08	9.28017e+07	1.00985e+08
A0A3B6KFD2	Uncharacterized protein OS=Triticum aestivum OX=4565 PE=3 SV=1	2.17285e+08	2.292e+08	2.32937e+08	1.96559e+08	2.25672e+08	2.24206e+08	2.8498e+08	2.9333e+08	2.99538e+08	2.49578e+08	2.45806e+08	2.3776e+08
A0A3B6R751	Acetyltransferase component of pyruvate dehydrogenase complex OS=Triticum aestivum OX=4565 PE=3 SV=1	2.20103e+06	2.11407e+06	3.32547e+06	2.11055e+06	2.14697e+06	2.41726e+06	2.35754e+06	2.92983e+06	2.46525e+06	2.7657e+06	3.56595e+06	2.88632e+06
A0A3B6LIK3	Uncharacterized protein OS=Triticum aestivum OX=4565 PE=3 SV=1	7.90355e+07	7.82894e+07	7.27644e+07	8.09099e+07	7.46331e+07	7.685e+07	7.06373e+07	7.14797e+07	7.13447e+07	6.0566e+07	5.25395e+07	5.71674e+07
A0A3B6LFG4	Cysteine synthase OS=Triticum aestivum OX=4565 PE=3 SV=1	6.44001e+06	6.15244e+06	6.69603e+06	5.28101e+06	5.54856e+06	5.78366e+06	9.26189e+06	8.11449e+06	7.90606e+06	1.01448e+07	1.02948e+07	8.44142e+06
Q96123	Superoxide dismutase [Cu-Zn] OS=Triticum aestivum OX=4565 GN=SOD1.1 PE=2 SV=1	1.46916e+08	1.41759e+08	1.50898e+08	1.20278e+08	1.13558e+08	1.23901e+08	1.84078e+08	1.7718e+08	1.85993e+08	1.14289e+08	1.09192e+08	9.47671e+07
A0A3B6IKQ7	ThiC-associated domain-containing protein OS=Triticum aestivum OX=4565 PE=3 SV=1	1.74837e+06	1.20669e+06	718466	321020		528218					347675	975519
A0A3B6AWB5	TOG domain-containing protein OS=Triticum aestivum OX=4565 PE=4 SV=1
A0A096UL77	Genome assembly, chromosome: II OS=Triticum aestivum OX=4565 GN=CAMPLR22A2D_LOCUS3277 PE=3 SV=1	2.37939e+07	2.61508e+07	2.30506e+07	3.27258e+07	3.4764e+07	3.1717e+07	2.7939e+07	2.74244e+07	2.54817e+07	4.1902e+07	4.07199e+07	3.90109e+07
W5D4D9	glutathione transferase OS=Triticum aestivum OX=4565 GN=TRAES_3BF063600070CFD_c1 PE=3 SV=1	2.16966e+08	2.26685e+08	2.25254e+08	2.04631e+08	2.07944e+08	2.20867e+08	2.47149e+08	2.42633e+08	2.27675e+08	1.6702e+08	1.82727e+08	1.75648e+08
A0A3B6GS26	MAR-binding filament-like protein 1 OS=Triticum aestivum OX=4565 PE=4 SV=1	6.3486e+07	6.05143e+07	5.76695e+07	5.74337e+07	4.68235e+07	5.33639e+07	5.12837e+07	5.53764e+07	5.22369e+07	3.16793e+07	3.48461e+07	3.33966e+07
Q84PN8	Fructan 1-exohydrolase w1 OS=Triticum aestivum OX=4565 GN=1-FEHw1 PE=1 SV=1	6.32161e+06	6.41102e+06	5.44046e+06	5.60529e+06	6.54164e+06	5.75008e+06	7.124e+06	6.76572e+06	6.9503e+06	6.70567e+06	5.8382e+06	6.33926e+06
A7XDG5	Peptidyl-prolyl cis-trans isomerase OS=Triticum aestivum OX=4565 PE=3 SV=1	4.21835e+08	4.65539e+08	4.64691e+08	3.62817e+08	4.49935e+08	3.69661e+08	4.40543e+08	4.82444e+08	4.49719e+08	4.45275e+08	4.0995e+08	3.99198e+08
A0A3B6CBV9	Isocitrate dehydrogenase [NADP] OS=Triticum aestivum OX=4565 PE=3 SV=1	4.01636e+07	3.97895e+07	3.78431e+07	3.56423e+07	3.80244e+07	3.42824e+07	3.44804e+07	3.6666e+07	3.58234e+07	5.24813e+07	5.09839e+07	4.94626e+07
Q08G39	Ribosomal protein L3 OS=Triticum aestivum OX=4565 GN=RPL3 PE=3 SV=1	7.86645e+07	7.74065e+07	7.32986e+07	7.61341e+07	6.15311e+07	7.43141e+07	4.92206e+07	5.0403e+07	4.6997e+07	1.51354e+08	1.75395e+08	1.68959e+08
A0A3B6MJZ8	Cysteine synthase OS=Triticum aestivum OX=4565 PE=3 SV=1	1.86151e+07	1.8866e+07	2.04386e+07	1.86438e+07	1.87372e+07	1.61134e+07	2.73003e+07	3.12926e+07	2.95058e+07	3.51865e+07	3.19242e+07	3.03222e+07
A0A3B6NNP8	Citrate synthase OS=Triticum aestivum OX=4565 PE=3 SV=1	1.11112e+08	1.12328e+08	1.07727e+08	1.26289e+08	1.28697e+08	1.31979e+08	1.46478e+08	1.40039e+08	1.30002e+08	1.9722e+08	1.90944e+08	1.73365e+08
A0A0C4BKA8	AAA+ ATPase domain-containing protein OS=Triticum aestivum OX=4565 PE=3 SV=1	4.8373e+07	4.45071e+07	4.9683e+07	4.82422e+07	5.41255e+07	5.18423e+07	5.88728e+07	5.47222e+07	5.96198e+07	6.82159e+07	6.57315e+07	7.0138e+07
A0A3B6PRB8	inorganic diphosphatase OS=Triticum aestivum OX=4565 PE=3 SV=1	7.95942e+08	7.03303e+08	7.39826e+08	5.83128e+08	6.08212e+08	5.54232e+08	8.32096e+08	8.73813e+08	8.90697e+08	4.92254e+08	4.85403e+08	4.87458e+08
A0A3B6GUZ6	Coatomer subunit beta OS=Triticum aestivum OX=4565 PE=4 SV=1	1.90011e+07	1.57702e+07	1.56278e+07	3.66834e+07	2.88265e+07	2.84994e+07	1.6692e+07	2.24392e+07	1.93711e+07	5.00163e+07	5.03728e+07	5.15133e+07
A0A3B6NLG0	Chlorophyll a-b binding protein, chloroplastic OS=Triticum aestivum OX=4565 PE=3 SV=1
W5FX66	Methylenetetrahydrofolate reductase OS=Triticum aestivum OX=4565 PE=3 SV=1	5.77668e+07	65096041	5.90812e+07	6.63197e+07	7.26709e+07	5.78914e+07	4.83688e+07	4.05544e+07	4.58065e+07	7.40693e+07	7.09462e+07	6.35531e+07
A0A3B6PGD2	Calnexin OS=Triticum aestivum OX=4565 PE=3 SV=1	2.78323e+06	3.00922e+06	3.11072e+06	5.17464e+06	2.69214e+06	3.61824e+06	2.42123e+06	2.51621e+06	2.4963e+06	3.3719e+06	5.8976e+06	5.81451e+06
W5D4R0	Photosystem II 22 kDa protein, chloroplastic OS=Triticum aestivum OX=4565 GN=TRAES_3BF044200210CFD_c1 PE=4 SV=1	2.10471e+08	2.33419e+08	2.09141e+08	3.02775e+08	3.85161e+08	3.31354e+08	1.94962e+08	2.1252e+08	2.12094e+08	2.95e+08	3.00344e+08	2.86904e+08
A0A3B6KP24	Ribosomal protein L5 eukaryotic C-terminal domain-containing protein OS=Triticum aestivum OX=4565 PE=3 SV=1	1.4188e+08	1.39128e+08	1.41814e+08	1.47385e+08	1.39708e+08	1.37802e+08	1.2471e+08	1.26154e+08	1.24254e+08	1.73842e+08	1.64524e+08	1.68217e+08
A0A3B6GJX5	Eukaryotic translation initiation factor 3 subunit A OS=Triticum aestivum OX=4565 PE=3 SV=1	1.30946e+06	1.374e+06	1.2239e+06	713149	1.59368e+06	1.1904e+06	2.07731e+06	2.14823e+06	2.11577e+06	1.71664e+06	1.3668e+06	1.16639e+06
A0A3B6LRC5	Ribosomal protein L5 eukaryotic C-terminal domain-containing protein OS=Triticum aestivum OX=4565 PE=3 SV=1	3.37402e+06	3.25492e+06	3.37856e+06	2.68584e+06	2.65579e+06	2.53417e+06	1.70936e+06	2.3091e+06	3.08424e+06	2.23818e+06	2.22597e+06	2.24389e+06
W5HPC1	60S acidic ribosomal protein P0 OS=Triticum aestivum OX=4565 PE=3 SV=1	2.64849e+08	2.79943e+08	2.73826e+08	2.2756e+08	2.60729e+08	2.44239e+08	2.24527e+08	2.26816e+08	2.22684e+08	2.83111e+08	2.72971e+08	2.78819e+08
A0A3B6NKJ7	Peroxidase OS=Triticum aestivum OX=4565 PE=3 SV=1	7.8133e+06	2.40047e+07	3.77127e+07	666502	1.10165e+07	2.30738e+07	3.8688e+06	6.32283e+07	5.07922e+07	2.51002e+07	1.91163e+06	1.69611e+06
A0A3B6QLG7	Subtilisin-like protease OS=Triticum aestivum OX=4565 PE=3 SV=1	1.21674e+07	1.08237e+07	1.33495e+07	1.04656e+07	1.31844e+07	1.01145e+07	1.17614e+07	1.10452e+07	8.31473e+06	1.06695e+07	9.50116e+06	8.2668e+06
A0A3B6ED01	Uncharacterized protein OS=Triticum aestivum OX=4565 PE=3 SV=1	1.97724e+07	18127081	2.12084e+07	1.97563e+07	2.49229e+07	2.19152e+07	1.70481e+07	2.38719e+07	2.23523e+07	2.51907e+07	2.40589e+07	2.15378e+07
A0A3B6RN65	H(+)-exporting diphosphatase OS=Triticum aestivum OX=4565 GN=VP2-A PE=2 SV=1	1.34105e+08	1.36447e+08	1.29416e+08	1.73747e+08	1.95414e+08	1.79133e+08	1.48183e+08	1.52355e+08	1.52993e+08	2.8472e+08	2.65481e+08	2.68205e+08
A0A7H4LJZ5	Genome assembly, chromosome: II OS=Triticum aestivum OX=4565 GN=CAMPLR22A2D_LOCUS3547 PE=3 SV=1	5.31897e+07	5.66756e+07	5.16774e+07	5.56254e+07	6.3016e+07	5.89073e+07	5.73956e+07	5.17531e+07	5.53471e+07	6.93145e+07	6.69234e+07	6.59703e+07
A0A3B6QNG1	Thioredoxin domain-containing protein OS=Triticum aestivum OX=4565 PE=4 SV=1	2.25371e+08	2.24175e+08	2.18602e+08	1.57315e+08	1.51545e+08	1.61415e+08	1.88063e+08	1.81131e+08	1.85537e+08	1.46523e+08	1.44579e+08	1.26325e+08
A0A3B6SF84	FAD/NAD(P)-binding domain-containing protein OS=Triticum aestivum OX=4565 PE=4 SV=1	8.94003e+07	8.81109e+07	8.47875e+07	8.73866e+07	9.48211e+07	9.44838e+07	9.86935e+07	1.08176e+08	1.02525e+08	2.13554e+08	2.11674e+08	2.10788e+08
A0A1D6AM47	Aquaporin OS=Triticum aestivum OX=4565 GN=PIP1 PE=3 SV=1	2.3764e+07	2.38829e+07	2.40239e+07	2.38688e+07	2.17739e+07	3.8028e+07	8.48877e+06	1.05282e+07	8.6608e+06	3.14466e+07	2.93022e+07	3.05161e+07
A0A3B6ED41	Enoyl reductase (ER) domain-containing protein OS=Triticum aestivum OX=4565 PE=4 SV=1	2.7939e+06	2.71008e+06	3.65956e+06	2.09593e+06	760366	3.85738e+06	2.55839e+06	2.41394e+06	2.49235e+06	2.94799e+06	3.5621e+06	3.04113e+06
A1YE34	Ribosomal protein L3-B2 OS=Triticum aestivum OX=4565 GN=RPL3-B2 PE=2 SV=1	2.30499e+06	2.81865e+06	2.35587e+06	1.54563e+06	1.93043e+06	1.79141e+06	1.00373e+06	930430	1.0761e+06	4.08906e+06	4.89881e+06	4.96882e+06
A0A3B6DB45	PDZ domain-containing protein OS=Triticum aestivum OX=4565 PE=4 SV=1	1.80548e+07	1.5696e+07	1.64934e+07	1.51495e+07	1.4778e+07	1.37713e+07	1.91355e+07	1.83191e+07	1.84088e+07	1.73961e+07	1.51595e+07	1.48586e+07
A0A3B6LW64	Methylenetetrahydrofolate reductase OS=Triticum aestivum OX=4565 PE=3 SV=1	1.04055e+06	1111223	932335	1.25929e+06	1.33713e+06	1.32512e+06	1.07737e+06	1.13978e+06	1.18043e+06	1.51895e+06	1.3324e+06	1.41242e+06
A0A3B5YW71	Malic enzyme OS=Triticum aestivum OX=4565 PE=3 SV=1										1.9019e+06	1.53464e+06	1.08468e+06
A0A3B6C7H1	NADH dehydrogenase [ubiquinone] flavoprotein 1, mitochondrial OS=Triticum aestivum OX=4565 PE=3 SV=1	5.71127e+07	6.50491e+07	5.38375e+07	6.58477e+07	6.66272e+07	6.22061e+07	6.37033e+07	5.95664e+07	5.16288e+07	1.1244e+08	1.02177e+08	1.02571e+08
C9EF64	Dehydroascorbate reductase OS=Triticum aestivum OX=4565 GN=DHAR PE=2 SV=1	2.96858e+07	24486918	2.7948e+07	2.01163e+07	2.1516e+07	2.3002e+07	2.56068e+07	2.54544e+07	2.90066e+07	1.81474e+07	1.90557e+07	1.5933e+07
A0A3B6B176	MI domain-containing protein OS=Triticum aestivum OX=4565 PE=3 SV=1	5.77479e+06	5.89185e+06	6.44988e+06	5.5017e+06	4.20616e+06	4.56387e+06	6.65665e+06	7.16316e+06	5.07146e+06	6.32626e+06	6.6033e+06	6.96287e+06
A0A3B6KMB6	Clp R domain-containing protein OS=Triticum aestivum OX=4565 PE=3 SV=1				3.11718e+06	2.68805e+06	3.94106e+06		660267		3.85418e+06	4.45931e+06	4.79702e+06
A0A3B6C9T3	Remorin C-terminal domain-containing protein OS=Triticum aestivum OX=4565 PE=3 SV=1	5.7051e+07	5.54484e+07	5.48724e+07	5.57842e+07	6.87147e+07	6.0531e+07	9.45915e+07	9.94101e+07	9.99422e+07	5.90505e+07	5.68369e+07	6.03081e+07
A0A3B6ILE9	PsbP C-terminal domain-containing protein OS=Triticum aestivum OX=4565 PE=4 SV=1	8.97493e+06	9066469	9.04974e+06	1.11167e+07	1.14407e+07	9.72973e+06	1.5407e+07	1.60394e+07	1.63104e+07	8.5491e+06	8.59088e+06	8.20795e+06
A0A3B6QHL7	Dihydroorotate dehydrogenase domain-containing protein OS=Triticum aestivum OX=4565 PE=4 SV=1	6.54469e+06	5.38008e+06	8.21564e+06	4.32646e+06	6.04873e+06	3.98414e+06	8.38191e+06	7.10124e+06	7.83527e+06	5.27811e+06	5.73228e+06	4.78622e+06
A0A3B6C7K1	L-ascorbate peroxidase OS=Triticum aestivum OX=4565 PE=3 SV=1	1.44534e+06	1.02494e+06	2.77101e+06	3.09503e+06	3.05634e+06	2.8882e+06	5.51467e+06	6.59776e+06	7.05802e+06	5.39822e+06	5.01974e+06	3.96591e+06
A0A3B5YYW1	D-3-phosphoglycerate dehydrogenase OS=Triticum aestivum OX=4565 PE=3 SV=1	9.87454e+07	1.0318e+08	1.02008e+08	1.08903e+08	9.46917e+07	9.82322e+07	6.5187e+07	7.29338e+07	6.39645e+07	8.3211e+07	8.98425e+07	9.44247e+07
A0A3B6CE87	Serine hydroxymethyltransferase OS=Triticum aestivum OX=4565 PE=3 SV=1	6.7433e+07	6.17101e+07	6.38358e+07	7.4862e+07	7.00868e+07	7.70474e+07	5.85478e+07	5.7032e+07	5.62085e+07	9.27836e+07	9.45814e+07	9.96761e+07
A0A1D5UJQ4	Genome assembly, chromosome: II OS=Triticum aestivum OX=4565 GN=CAMPLR22A2D_LOCUS3692 PE=3 SV=1	4.42355e+07	4.33215e+07	4.38447e+07	4.29316e+07	5.10322e+07	4.65851e+07	6.80047e+07	6.82293e+07	7.8629e+07	4.47222e+07	4.40924e+07	4.79238e+07
A0A3B6QIV4	inorganic diphosphatase OS=Triticum aestivum OX=4565 PE=3 SV=1	2.35554e+07	2.45935e+07	2.29677e+07	2.29152e+07	2.40378e+07	1.79691e+07	2.78434e+07	2.91294e+07	2.75074e+07	2.73115e+07	2.50156e+07	2.39417e+07
S6AWC2	Cold induced 16 OS=Triticum aestivum OX=4565 GN=WCI16 PE=2 SV=1	1.17666e+08	1.26686e+08	1.22909e+08	1.00533e+08	4.81588e+07	1.09576e+08	9.50388e+07	9.26301e+07	8.78697e+07	8.30687e+07	8.23945e+07	8.59346e+07
A0A3B6QCI9	Peroxidase OS=Triticum aestivum OX=4565 PE=3 SV=1	5.78707e+06	6.39725e+06	5.46473e+06	5.72973e+06	5.01295e+06	5.76261e+06	1.26287e+07	1.31782e+07	1.02595e+07	1.12903e+07	1.07063e+07	1.00821e+07
Q9SAW6	Ribulose bisphosphate carboxylase small subunit (Fragment) OS=Triticum aestivum OX=4565 GN=rbcS PE=3 SV=1	8.06252e+07	5.4029e+07	7.99776e+07	1.61805e+08	1.7907e+08	1.6105e+08	9.64427e+07	1.13401e+08	1.41124e+08	1.72356e+08	1.94713e+08	1.97995e+08
A0A3B5Y4U2	Hyaluronan/mRNA-binding protein domain-containing protein OS=Triticum aestivum OX=4565 PE=4 SV=1	1.22298e+07	1.26083e+07	1.36813e+07	1.18821e+07	1.03082e+07	1.19339e+07	1.57636e+07	1.35669e+07	1.57258e+07	1.12332e+07	1.31152e+07	1.25388e+07
A0A0F7KKA2	Superoxide dismutase OS=Triticum aestivum OX=4565 GN=MnSOD PE=2 SV=1	2.70561e+08	2.63195e+08	2.62014e+08	2.30636e+08	2.61014e+08	2.32524e+08	3.69275e+08	3.63949e+08	3.68272e+08	2.58092e+08	2.476e+08	2.48525e+08
A0A3B5YW66	Rubisco accumulation factor 1 C-terminal domain-containing protein OS=Triticum aestivum OX=4565 PE=4 SV=1	6.40371e+06	1.0747e+07	6.37554e+06	5.42267e+06	6.04021e+06	5.93677e+06	6.75689e+06	8.95211e+06	8.4376e+06	3.50913e+06	3.51336e+06	3.93046e+06
A0A3B5Z6R9	RNA helicase OS=Triticum aestivum OX=4565 PE=4 SV=1	7.70062e+07	7.25959e+07	7.37012e+07	8.90221e+07	9.13156e+07	8.35063e+07	7.62116e+07	7.71462e+07	7.72233e+07	1.35498e+08	1.3747e+08	1.21864e+08
A0A3B5Y4T9	60S ribosomal protein L4 C-terminal domain-containing protein OS=Triticum aestivum OX=4565 PE=3 SV=1	539876	479417	405179	841112	119248	106711	287081	286808	240512	417783	848750	865017
A0A3B6JFS6	Alanine--tRNA ligase OS=Triticum aestivum OX=4565 PE=3 SV=1	7.0182e+07	6.80897e+07	7.42875e+07	6.80808e+07	7.3499e+07	7.49261e+07	5.74891e+07	6.3892e+07	5.82353e+07	7.19436e+07	7.16153e+07	6.83376e+07
A0A3B6NU95	Dihydroorotate dehydrogenase domain-containing protein OS=Triticum aestivum OX=4565 PE=4 SV=1	1.93626e+06	2.64482e+06	2.14496e+06	2.08948e+06	2.18448e+06	2.14932e+06	1.71851e+06	1.39128e+06	1.49957e+06	1.45795e+06	1.05874e+06	648298
A0A3B6C7E0	STI1 domain-containing protein OS=Triticum aestivum OX=4565 PE=4 SV=1	9.83538e+07	8.86242e+07	9.53533e+07	8.21202e+07	9.89586e+07	8.20543e+07	1.08681e+08	1.10325e+08	1.13754e+08	7.79335e+07	7.58729e+07	7.28957e+07
A0A3B6TK25	Superoxide dismutase [Cu-Zn] OS=Triticum aestivum OX=4565 PE=3 SV=1	751350	647392	1.08245e+06	534592			1.49304e+06	921472	1.20377e+06			552000
A0A3B6QJ63	Formate dehydrogenase, mitochondrial OS=Triticum aestivum OX=4565 PE=3 SV=1	1.255e+06	2.18258e+06	1.44721e+06	2.3987e+06	754801	827619	3.89677e+06	6.94108e+06	4.4426e+06	2.72269e+07	2.94587e+07	2.71025e+07
A0A3B6CHB9	Peroxidase OS=Triticum aestivum OX=4565 PE=3 SV=1	6.95512e+06	5426530	6.38936e+06	2.14775e+06	3.5515e+06	4.06708e+06	1.94294e+07	1.4653e+07	1.48729e+07	6.66332e+06	3.25139e+06	8.59494e+06
A0A3B6EG07	MAR-binding filament-like protein 1 OS=Triticum aestivum OX=4565 PE=4 SV=1	1.37032e+07	1.30555e+07	1.52428e+07	1.34296e+07	1.90873e+07	1.69427e+07	1.11411e+07	1.1874e+07	8.7358e+06	8.96593e+06	9.14843e+06	9.5077e+06
A0A2X0S5Q2	Genome assembly, chromosome: II OS=Triticum aestivum OX=4565 GN=CAMPLR22A2D_LOCUS2465 PE=4 SV=1	8.6947e+07	8.08499e+07	8.38326e+07	9.16084e+07	1.04046e+08	9.56144e+07	1.03812e+08	1.08144e+08	1.02556e+08	1.48403e+08	1.48487e+08	1.43539e+08
A0A3B6PS43	S-(hydroxymethyl)glutathione dehydrogenase OS=Triticum aestivum OX=4565 PE=3 SV=1	5.46233e+06	4.66031e+06	6.07208e+06	5.77654e+06	6.51392e+06	5.35665e+06	4.26009e+06	4.78225e+06	5.01733e+06	9.45685e+06	6.85901e+06	7.76819e+06
A0A3B5Y2C2	argininosuccinate synthase OS=Triticum aestivum OX=4565 PE=3 SV=1	1.01086e+08	9.95273e+07	8.42126e+07	1.41965e+08	9.36863e+07	1.38731e+08	8.77956e+07	8.81716e+07	8.60653e+07	1.21205e+08	1.57075e+08	1.7183e+08
A0A3B6PL73	ATP-dependent Clp protease proteolytic subunit OS=Triticum aestivum OX=4565 PE=3 SV=1	2.5231e+07	1.6458e+07	2.57968e+07	1.69589e+07	2.25328e+07	1.67155e+07	7.83192e+06	1.75408e+07	1.11812e+07	1.77855e+07	1.49075e+07	1.75495e+07
A0A3B6LMR0	NAD(P)-binding domain-containing protein OS=Triticum aestivum OX=4565 PE=4 SV=1	1.84264e+08	1.88494e+08	1.94792e+08	2.36504e+08	2.45591e+08	2.33702e+08	1.58844e+08	1.63041e+08	1.68434e+08	2.0208e+08	1.94796e+08	1.91991e+08
A0A8A6HV83	Ribulose bisphosphate carboxylase large chain (Fragment) OS=Triticum aestivum OX=4565 PE=3 SV=1	324436	322043	490756	306407	330726	424922	334620	167923	193673	151420	534932	497866
A0A3B5Z3B9	Methyltransferase type 11 domain-containing protein OS=Triticum aestivum OX=4565 PE=4 SV=1	1.88448e+06	1.56952e+06	2.62502e+06	3.64553e+06	255471	3.96177e+06	715091	1.47092e+06	105150	1.66776e+06	5.51999e+06	3.90429e+06
A0A3B6PS76	Thioredoxin domain-containing protein OS=Triticum aestivum OX=4565 PE=4 SV=1	1.92964e+07	1.75051e+07	1.95049e+07	1.24343e+07	1.3054e+07	1.28221e+07	1.42153e+07	1.47826e+07	1.37171e+07	8.68857e+06	8.93189e+06	9.54208e+06
A0A1W5RML9	40S ribosomal protein SA OS=Triticum aestivum OX=4565 PE=2 SV=1	1.81268e+08	1.84391e+08	1.63203e+08	1.87428e+08	1.64861e+08	1.81868e+08	1.59759e+08	1.56853e+08	1.68533e+08	2.05562e+08	2.34904e+08	2.32604e+08
P38076	Cysteine synthase OS=Triticum aestivum OX=4565 GN=CYS1 PE=2 SV=1	1.35024e+08	1.35743e+08	1.42262e+08	1.2098e+08	1.31167e+08	1.27585e+08	1.86635e+08	1.75097e+08	1.75523e+08	2.07803e+08	2.08794e+08	2.13863e+08
A0A3B5YYM0	Dienelactone hydrolase domain-containing protein OS=Triticum aestivum OX=4565 PE=4 SV=1	5.21502e+07	5.77811e+07	5.00415e+07	3.87613e+07	4.21547e+07	4.19427e+07	5.02064e+07	5.27848e+07	4.73289e+07	4.64629e+07	4.55113e+07	4.07433e+07
A0A3B6PQ55	Dihydroorotate dehydrogenase domain-containing protein OS=Triticum aestivum OX=4565 PE=4 SV=1	1.18047e+08	1.24041e+08	1.04696e+08	9.42543e+07	9.89778e+07	1.05094e+08	1.01981e+08	1.1258e+08	9.78755e+07	8.23864e+07	9.95266e+07	9.18828e+07
A0A3B6IPI3	2-carboxy-D-arabinitol-1-phosphatase OS=Triticum aestivum OX=4565 PE=4 SV=1	1.91263e+07	20153434	1.91916e+07	1.99224e+07	2.33207e+07	1.90448e+07	1.95555e+07	2.22009e+07	1.93658e+07	2.43551e+07	2.44014e+07	2.37699e+07
A0A3B6KPK9	Beta-glucosidase OS=Triticum aestivum OX=4565 PE=4 SV=1	1.86638e+06	1.74331e+06	2.16155e+06	2.26356e+06	2.82073e+06	2.3439e+06	1.47386e+06	1.58081e+06	1.50655e+06	1.61549e+06	1.95987e+06	1.47731e+06
A0A3B6IS75	Alanine--tRNA ligase OS=Triticum aestivum OX=4565 PE=3 SV=1	1.0981e+06	1.24793e+06	1.02528e+06	1.10571e+06	1.30615e+06	1.09365e+06	1.36975e+06	1.47665e+06	1.29287e+06	1.4997e+06	1.43939e+06	1.07892e+06
A0A3B6B328	Remorin C-terminal domain-containing protein OS=Triticum aestivum OX=4565 PE=3 SV=1	2.339e+08	2.38501e+08	1.52186e+08	2.47665e+08	1.35889e+08	2.53941e+08	1.7729e+08	1.98986e+08	1.83687e+08	1.59038e+08	2.62474e+08	2.5435e+08
A0A3B6DB70	Translation elongation factor EF1B beta/delta subunit guanine nucleotide exchange domain-containing protein OS=Triticum aestivum OX=4565 PE=3 SV=1	1.40146e+07	1.63424e+07	1.62187e+07	1.13865e+07	1.35963e+07	1.08861e+07	1.43288e+07	1.25253e+07	1.51861e+07	1.05356e+07	1.12088e+07	1.30326e+07
A0A3B6RB99	CBM20 domain-containing protein OS=Triticum aestivum OX=4565 PE=3 SV=1	3.65937e+07	4.97435e+07	3.83771e+07	4.50545e+07	4.2853e+07	4.51652e+07	3.40859e+07	3.3593e+07	3.62806e+07	5.04942e+07	5.00209e+07	4.74545e+07
Q41629	ADP,ATP carrier protein 1, mitochondrial OS=Triticum aestivum OX=4565 GN=ANT-G1 PE=3 SV=1	3.98816e+08	3.83657e+08	3.908e+08	5.46614e+08	4.92682e+08	5.18333e+08	4.02055e+08	3.89381e+08	3.69709e+08	7.86363e+08	7.86432e+08	7.96552e+08
A0A3B6K9J4	Thaumatin-like protein OS=Triticum aestivum OX=4565 PE=4 SV=1
A0A3B6IUJ0	GST N-terminal domain-containing protein OS=Triticum aestivum OX=4565 PE=4 SV=1	8.04705e+07	8.56833e+07	7.0429e+07	6.32168e+07	5.88302e+07	6.85123e+07	8.63475e+07	8.52597e+07	8.8067e+07	5.66897e+07	6.99345e+07	7.30116e+07
U5MY58	Monodehydroasorbate reductase OS=Triticum aestivum OX=4565 PE=2 SV=1	3.89893e+07	3.28802e+07	3.78641e+07	4.53907e+07	5.38672e+07	4.61566e+07	4.90337e+07	5.05892e+07	4.69134e+07	9.80524e+07	9.76921e+07	9.40568e+07
A0A1D6D8Q1	polyribonucleotide nucleotidyltransferase OS=Triticum aestivum OX=4565 GN=CAMPLR22A2D_LOCUS2420 PE=3 SV=1	7.30058e+07	6.8786e+07	7.31599e+07	6.50813e+07	6.75297e+07	7.18731e+07	4.89729e+07	4.55299e+07	4.2483e+07	7.83833e+07	6.59581e+07	6.54484e+07
A0A3B6I3M3	Acid phosphatase OS=Triticum aestivum OX=4565 PE=4 SV=1	1.27942e+09	1.26285e+09	1.23652e+09	1.22606e+09	1.48165e+09	1.27797e+09	7.82665e+08	8.13696e+08	7.76522e+08	3.45165e+08	3.41989e+08	3.4691e+08
A0A3B6U5R3	Acid phosphatase OS=Triticum aestivum OX=4565 PE=4 SV=1	1.29962e+08	144107424	1.1367e+08	1.37995e+08	1.5625e+08	1.41501e+08	7.10392e+07	9.08515e+07	7.92291e+07
A0A3B6MP55	Beta-galactosidase OS=Triticum aestivum OX=4565 PE=3 SV=1	5.24475e+07	5.0634e+07	4.24256e+07	4.8387e+07	4.77176e+07	4.55746e+07	5.48285e+07	5.37314e+07	5.67955e+07	5.01326e+07	5.51241e+07	5.40205e+07
A0A3B6SJA4	14-3-3 domain-containing protein OS=Triticum aestivum OX=4565 PE=3 SV=1	4.9198e+07	4.8667e+07	4.78724e+07	5.50983e+07	5.90019e+07	5.94523e+07	3.62178e+07	3.93581e+07	3.75812e+07	5.57639e+07	6.08016e+07	5.94832e+07
A0A3B6NVI3	Peroxidase OS=Triticum aestivum OX=4565 PE=3 SV=1	1.85339e+06	1.55259e+06	1.63275e+06	1.48756e+06	1.35544e+06	1.6623e+06	1.88507e+06	2.13106e+06	2.03875e+06	1.26977e+06	1.18831e+06	1.43328e+06
A0A3B6QKW7	Peroxidase OS=Triticum aestivum OX=4565 PE=3 SV=1	1.44336e+08	1.39399e+08	1.48803e+08	1.38101e+08	1.56847e+08	1.47003e+08	1.76407e+08	1.77923e+08	1.74231e+08	1.24709e+08	1.19532e+08	1.12551e+08
A0A3B6SFT7	Carbohydrate kinase PfkB domain-containing protein OS=Triticum aestivum OX=4565 PE=4 SV=1	6.4498e+06	5695371	7.22381e+06	4.64114e+06	7.05266e+06	4.01649e+06	4.97382e+06	5.11279e+06	7.37054e+06	4.42277e+06	6.33042e+06	4.93993e+06
A0A3B6TRP9	14-3-3 domain-containing protein OS=Triticum aestivum OX=4565 PE=3 SV=1	7.24383e+06	8.20785e+06	7.83212e+06	9.13389e+06	1.0402e+07	9.20396e+06	6.20446e+06	5.769e+06	6.401e+06	9.49828e+06	8.1522e+06	8.15961e+06
A0A3B6H2P5	Rhodanese domain-containing protein OS=Triticum aestivum OX=4565 PE=4 SV=1	6.71753e+06	7.00555e+06	8.11254e+06	7.85107e+06	1.19156e+07	8.52227e+06	5.07627e+06	5.73509e+06	4.89988e+06	7.78616e+06	5.75924e+06	6.08943e+06
W5BVA4	Calreticulin OS=Triticum aestivum OX=4565 GN=CAMPLR22A2D_LOCUS5386 PE=3 SV=1	9.41245e+07	9.21636e+07	8.11815e+07	9.88497e+07	8.38823e+07	1.04025e+08	7.69882e+07	6.92446e+07	7.77931e+07	1.11147e+08	1.23113e+08	1.21504e+08
A0A3B6TMP2	LIM zinc-binding domain-containing protein OS=Triticum aestivum OX=4565 PE=4 SV=1	1.87406e+07	1.76602e+07	1.43466e+07	1.93982e+07	1.14277e+07	1.86468e+07	1.41559e+07	1.82173e+07	1.69011e+07	1.05407e+07	1.38303e+07	1.51071e+07
A0A3B5Y0N0	Uncharacterized protein OS=Triticum aestivum OX=4565 PE=4 SV=1
A0A3B6NR22	Uncharacterized protein OS=Triticum aestivum OX=4565 PE=3 SV=1	7.54546e+07	7.99165e+07	6.94229e+07	8.91979e+07	9.03924e+07	9.12848e+07	8.54624e+07	8.64107e+07	8.29158e+07	1.19508e+08	1.20014e+08	1.20801e+08
A0A3B6H0W1	transaldolase OS=Triticum aestivum OX=4565 PE=3 SV=1	1.1456e+08	1.03904e+08	9.59177e+07	1.13133e+08	1.04795e+08	1.10671e+08	1.05331e+08	1.1675e+08	1.02269e+08	2.01861e+08	2.20785e+08	2.18766e+08
A0A2I4R1P5	Photosystem II protein D1 OS=Triticum aestivum subsp. tibeticum OX=231718 GN=psbA PE=3 SV=1	2.56739e+09	2.33519e+09	2.35601e+09	2.59634e+09	2.65567e+09	2.69187e+09	1.90615e+09	1.89609e+09	1.93631e+09	3.05595e+09	3.08401e+09	2.8213e+09
A0A3B6PPK9	Peroxidase OS=Triticum aestivum OX=4565 PE=3 SV=1
A0A3B6NWN7	S-(hydroxymethyl)glutathione dehydrogenase OS=Triticum aestivum OX=4565 PE=3 SV=1	9.50802e+07	9.99955e+07	9.48489e+07	1.28784e+08	1.31115e+08	1.41534e+08	1.07438e+08	1.10853e+08	1.12241e+08	1.60424e+08	1.51359e+08	1.53265e+08
A0A3B6REP2	Enoyl reductase (ER) domain-containing protein OS=Triticum aestivum OX=4565 PE=3 SV=1	8.73357e+07	9.05782e+07	9.70313e+07	9.26277e+07	9.4783e+07	9.72661e+07	9.26378e+07	9.98175e+07	9.64568e+07	1.48013e+08	1.55807e+08	1.2759e+08
A0A3B6HTT6	Beta-galactosidase OS=Triticum aestivum OX=4565 PE=3 SV=1	3.44019e+06	2.6721e+06	2.84958e+06	2.45016e+06		2.57182e+06	3.86068e+06	3.36145e+06	3.31852e+06	3.04732e+06		3.56135e+06
A0A3B6TEG7	Enoyl reductase (ER) domain-containing protein OS=Triticum aestivum OX=4565 PE=3 SV=1	2.95498e+06	2.66375e+06	3.10793e+06	3.13175e+06	3.36278e+06	3.35754e+06	3.32714e+06	3.1934e+06	2.88875e+06	5.34342e+06	4.27502e+06	4.42184e+06
A0A7H4LK54	Genome assembly, chromosome: II OS=Triticum aestivum OX=4565 GN=CAMPLR22A2D_LOCUS3606 PE=4 SV=1	6.17975e+07	6.89646e+07	7.956e+07	6.93072e+07	8.22326e+07	7.39773e+07	9.19574e+07	8.90162e+07	9.32833e+07	1.29066e+08	1.21628e+08	1.15376e+08
A0A3B6JK33	Uroporphyrinogen decarboxylase OS=Triticum aestivum OX=4565 PE=3 SV=1	7.29499e+06	7443734	7.95356e+06	4.99094e+06	5.7258e+06	4.95362e+06	6.13518e+06	6.14191e+06	6.55861e+06	3.26854e+06	3.12233e+06	2.88687e+06
A0A3B6MVC4	Clp R domain-containing protein OS=Triticum aestivum OX=4565 PE=3 SV=1	6.88502e+06	9.15309e+06	4.67823e+06	4.2304e+07	3.38329e+07	4.52326e+07	3.80725e+06	4.97896e+06	4.43363e+06	6.56009e+07	7.0398e+07	7.05688e+07
A0A3B6KUP1	Apyrase OS=Triticum aestivum OX=4565 PE=3 SV=1	3.71277e+06	5292576	5.37472e+06	3.08942e+06	5.76228e+06	5.08179e+06	539771	298221	247452
Q84LA1	Fructan 1-exohydrolase w2 OS=Triticum aestivum OX=4565 GN=1-FEHw2 PE=1 SV=1	6.96812e+08	7.85612e+08	1.99624e+08	6.25301e+08	1.40622e+08	6.34766e+08	1.57332e+08	1.45047e+08	1.43466e+08	1.83555e+08	5.64155e+08	5.62806e+08
A0A3B6AYZ6	L-ascorbate peroxidase OS=Triticum aestivum OX=4565 PE=3 SV=1	3.73122e+07	4.51094e+07	4.37418e+07	3.79608e+07	4.37079e+07	3.42939e+07	5.44275e+07	5.88422e+07	5.35844e+07	5.12989e+07	5.08979e+07	5.10569e+07
A0A3B6THT7	Dirigent protein OS=Triticum aestivum OX=4565 PE=3 SV=1	1.02498e+08	8.59884e+07	1.03786e+08	1.97317e+08	1.59509e+08	1.50365e+08	4.97377e+07	4.86172e+07	4.56632e+07	8.29371e+07	1.41912e+08	1.40911e+08
Q5S1S6	Peroxiredoxin Q, chloroplastic OS=Triticum aestivum OX=4565 GN=PRX1 PE=2 SV=1	6.63042e+08	6.78273e+08	6.53535e+08	5.72026e+08	6.51606e+08	5.98343e+08	8.33982e+08	7.98761e+08	8.4114e+08	5.75622e+08	5.81729e+08	5.78928e+08
A0A3B6C9H5	Leucine-rich repeat-containing N-terminal plant-type domain-containing protein OS=Triticum aestivum OX=4565 PE=4 SV=1	1.81716e+06	1172209	1.28675e+06	1.36817e+06	54484.8	1.61021e+06	222833	102539	44984.1	1.83935e+06	2.32619e+06	2.29927e+06
A0A2X0S5H9	Genome assembly, chromosome: II OS=Triticum aestivum OX=4565 GN=CAMPLR22A2D_LOCUS2650 PE=3 SV=1	2.34028e+08	2.22809e+08	2.12244e+08	2.03476e+08	1.85957e+08	2.03449e+08	1.91156e+08	2.0795e+08	1.98633e+08	1.62292e+08	1.7185e+08	1.64064e+08
A0A3B6PNX4	Peptidase M20 dimerisation domain-containing protein OS=Triticum aestivum OX=4565 PE=4 SV=1	3.48524e+06	3.53786e+06	3.30822e+06	3.30979e+06	3.50466e+06	3.53722e+06	4.57382e+06	4.54691e+06	4.74717e+06	6.18551e+06	6.38368e+06	5.95126e+06
A0A3B6PNI5	Uncharacterized protein OS=Triticum aestivum OX=4565 PE=3 SV=1	854891	3.40337e+06	790403	1.17031e+06	950177	3.45911e+06	3.16423e+06	4.19116e+06	1.80689e+06	3.81107e+06	1.6073e+06	4.95017e+06
A0A3B6SEU6	3-oxoacyl-[acyl-carrier-protein] synthase OS=Triticum aestivum OX=4565 PE=3 SV=1	4.05201e+07	4.15605e+07	4.33995e+07	4.06863e+07	4.07441e+07	4.33093e+07	4.32748e+07	4.85855e+07	4.01773e+07	4.75615e+07	4.82699e+07	4.41904e+07
A0A3B6NT08	Peptidase M20 dimerisation domain-containing protein OS=Triticum aestivum OX=4565 PE=4 SV=1	3.78041e+07	4.47519e+07	3.72201e+07	3.68892e+07	3.61643e+07	4.20896e+07	5.57149e+07	5.029e+07	5.08189e+07	7.60887e+07	7.36428e+07	7.43887e+07
A0A3B6DA29	PPIase cyclophilin-type domain-containing protein OS=Triticum aestivum OX=4565 PE=4 SV=1	2.52637e+08	2.49459e+08	2.46344e+08	2.12466e+08	1.96874e+08	2.04724e+08	2.83137e+08	2.75147e+08	2.77513e+08	1.67242e+08	1.79228e+08	1.83311e+08
A0A7H4LD18	4-alpha-glucanotransferase OS=Triticum aestivum OX=4565 GN=CAMPLR22A2D_LOCUS1104 PE=3 SV=1
A0A3B6KIC4	Proton pump-interactor 1 OS=Triticum aestivum OX=4565 PE=4 SV=1	922951	883130	785962	1.42463e+06	346145	1.228e+06	1.12311e+06	1.14273e+06	1.0034e+06	1.92474e+06	1.61734e+06	1.63544e+06
A0A3B6KEK6	Uncharacterized protein OS=Triticum aestivum OX=4565 PE=3 SV=1	1.69498e+08	1.64948e+08	1.79335e+08	1.39849e+08	1.48426e+08	1.42993e+08	1.71069e+08	1.47789e+08	1.69514e+08	1.18216e+08	1.14152e+08	1.13742e+08
A0A3B6LW93	Dipeptidylpeptidase IV N-terminal domain-containing protein OS=Triticum aestivum OX=4565 PE=4 SV=1	6.09716e+07	6.22636e+07	6.14704e+07	5.2104e+07	6.06099e+07	5.26728e+07	7.11429e+07	7.05504e+07	7.03684e+07	3.77744e+07	4.1362e+07	3.72901e+07
A0A3B5ZPJ8	Peroxidase OS=Triticum aestivum OX=4565 PE=3 SV=1	3.96108e+06	3.86313e+06	3.60465e+06	4.57191e+06	3.94667e+06	4.24894e+06	5.20591e+06	4.88763e+06	5.36411e+06	4.95025e+06	5.78938e+06	5.99494e+06
A0A3B6QCR5	ribose-5-phosphate isomerase OS=Triticum aestivum OX=4565 PE=3 SV=1	7.05758e+08	6.75494e+08	6.93443e+08	4.93499e+08	4.5901e+08	5.21046e+08	6.05532e+08	5.51276e+08	5.16483e+08	4.16737e+08	3.89228e+08	3.68053e+08
A0A3B6I526	Acetyltransferase component of pyruvate dehydrogenase complex OS=Triticum aestivum OX=4565 PE=3 SV=1	363911	226253	164039
A0A3B5Y268	Guanosine nucleotide diphosphate dissociation inhibitor OS=Triticum aestivum OX=4565 PE=3 SV=1	1.42351e+07	1.51266e+07	1.3142e+07	2.02852e+07	1.99938e+07	2.07411e+07	1.80938e+07	1.7714e+07	1.65739e+07	2.70148e+07	2.53955e+07	3.19843e+07
A0A3B6ATD7	Translation elongation factor EF1B beta/delta subunit guanine nucleotide exchange domain-containing protein OS=Triticum aestivum OX=4565 PE=3 SV=1	2.74452e+08	2.62481e+08	2.52337e+08	2.26655e+08	2.72697e+08	2.42475e+08	3.18336e+08	3.1311e+08	3.2624e+08	2.771e+08	2.67957e+08	2.43633e+08
A0A3B6JJF9	GST N-terminal domain-containing protein OS=Triticum aestivum OX=4565 PE=4 SV=1	1.66108e+07	1.60325e+07	1.71016e+07	1.25754e+07	9.13929e+06	1.24902e+07	2.69301e+07	2.6324e+07	2.87451e+07	2.2604e+07	2.12451e+07	2.02485e+07
A0A3B5Y2F9	Dienelactone hydrolase domain-containing protein OS=Triticum aestivum OX=4565 PE=4 SV=1	3.42894e+07	3.12889e+07	3.70994e+07	2.8408e+07	2.15424e+07	2.74377e+07	3.69716e+07	3.64094e+07	3.62913e+07	2.43785e+07	2.77758e+07	2.93934e+07
A0A1D5V186	Genome assembly, chromosome: II OS=Triticum aestivum OX=4565 GN=CAMPLR22A2D_LOCUS844 PE=4 SV=1	1.83725e+08	1.51041e+08	1.70048e+08	2.18483e+08	2.47399e+08	1.93847e+08	3.25459e+08	2.81364e+08	2.73551e+08	2.3979e+08	2.28837e+08	2.15826e+08
A0A3B5Z5S1	Ketol-acid reductoisomerase OS=Triticum aestivum OX=4565 PE=3 SV=1	1.56626e+08	1.50045e+08	1.61683e+08	1.34635e+08	1.38332e+08	1.34897e+08	1.24246e+08	1.15138e+08	1.21759e+08	1.37848e+08	1.43967e+08	1.29303e+08
A0A3B6LLC8	Proton pump-interactor 1 OS=Triticum aestivum OX=4565 PE=4 SV=1	1.98211e+07	2.14734e+07	1.66824e+07	2.79719e+07	2.19585e+07	2.72398e+07	1.77527e+07	1.56721e+07	1.81573e+07	3.45175e+07	3.98464e+07	3.68509e+07
Q8GZC1	L-ascorbate peroxidase (Fragment) OS=Triticum aestivum OX=4565 PE=2 SV=1	1.70504e+07	1.7608e+07	1.61893e+07	1.76905e+07	2.26301e+07	1.76772e+07	2.0565e+07	2.23308e+07	2.34286e+07	2.41949e+07	2.32934e+07	2.23122e+07
A0A3B6LWY9	RNA helicase OS=Triticum aestivum OX=4565 PE=3 SV=1	5.66059e+07	5.87167e+07	4.91855e+07	4.00484e+07	4.72724e+07	4.00352e+07	4.76865e+07	4.45814e+07	4.7842e+07	3.37256e+07	3.43453e+07	3.20453e+07
A0A3B6I687	CBM20 domain-containing protein OS=Triticum aestivum OX=4565 PE=3 SV=1	1.81977e+06	1.57175e+06	2.05645e+06	1.35918e+06	1.39869e+06	817504	2.4405e+06	2.85962e+06	2.74627e+06	2.87082e+06	2.06551e+06	2.19856e+06
A0A3B5ZQT4	REF/SRPP-like protein OS=Triticum aestivum OX=4565 PE=3 SV=1	1.23877e+07	1.38982e+07	1.3758e+07	1.11594e+07	1.19186e+07	1.05127e+07	2.15453e+07	2.33409e+07	2.23654e+07	1.24579e+07	1.18609e+07	1.0628e+07
A0A3B5Y8V4	RNA helicase OS=Triticum aestivum OX=4565 PE=4 SV=1	170277	188220	171491							358525	249415
A0A3B6FTI5	Rhodanese domain-containing protein OS=Triticum aestivum OX=4565 PE=4 SV=1	3.63924e+07	3.12139e+07	2.6027e+07	3.82596e+07	3.68738e+07	3.50014e+07	2.75849e+07	2.53243e+07	2.59492e+07	3.38591e+07	2.73055e+07	2.75792e+07
A0A3B6N0S4	Prohibitin OS=Triticum aestivum OX=4565 PE=3 SV=1	1.02976e+08	1.08745e+08	1.06718e+08	1.03801e+08	9.95447e+07	1.03636e+08	1.32709e+08	1.34705e+08	1.29443e+08	1.12693e+08	1.20252e+08	1.26721e+08
A0A3B5ZXC0	Dienelactone hydrolase domain-containing protein OS=Triticum aestivum OX=4565 PE=4 SV=1	1.68532e+08	1.79165e+08	1.72667e+08	1.47905e+08	1.57601e+08	1.3513e+08	1.63734e+08	1.72319e+08	1.66294e+08	1.55718e+08	1.42743e+08	1.4341e+08
A0A3B6QEK4	Uncharacterized protein OS=Triticum aestivum OX=4565 PE=3 SV=1	1.8379e+07	1.98247e+07	1.99088e+07	2.44207e+07	2.4407e+07	2.17283e+07	1.49613e+07	1.50388e+07	1.22338e+07	2.07724e+07	2.29035e+07	2.36011e+07
A0A3B6KL79	NAD(P)-binding domain-containing protein OS=Triticum aestivum OX=4565 PE=4 SV=1	2.22605e+07	2.37364e+07	2.1812e+07	2.39172e+07	2.35268e+07	2.30971e+07	2.10562e+07	1.97675e+07	1.71508e+07	2.49602e+07	2.7044e+07	2.49792e+07
A0A3B6RKP0	K Homology domain-containing protein OS=Triticum aestivum OX=4565 PE=4 SV=1	6.07726e+07	6.31924e+07	6.20745e+07	4.90859e+07	3.67093e+07	5.01065e+07	7.09767e+07	7.42626e+07	6.88581e+07	5.06794e+07	4.86522e+07	4.7703e+07
A0A341PIP8	Uncharacterized protein OS=Triticum aestivum OX=4565 PE=3 SV=1	7.32929e+07	7.09646e+07	7.25904e+07	9.13365e+07	1.03866e+08	9.09265e+07	7.961e+07	8.27e+07	8.10071e+07	1.39029e+08	1.34291e+08	1.31716e+08
A0A3B6DPV0	AB hydrolase-1 domain-containing protein OS=Triticum aestivum OX=4565 PE=4 SV=1	3.8996e+06	2.85672e+06		2.00284e+06	3.07771e+06	2.4136e+06	2.03148e+06	1.66734e+06		4.11019e+06	2.20529e+06	2.39753e+06
A0A1D5SSE7	Guanosine nucleotide diphosphate dissociation inhibitor OS=Triticum aestivum OX=4565 PE=3 SV=1	4.918e+07	5.3441e+07	4.85781e+07	6.76198e+07	5.8816e+07	6.94587e+07	4.80173e+07	5.06417e+07	4.47272e+07	8.55265e+07	8.37032e+07	9.45108e+07
A0A3B6MKW7	Importin N-terminal domain-containing protein OS=Triticum aestivum OX=4565 PE=4 SV=1	4.28507e+07	3.87069e+07	4.22004e+07	5.58795e+07	5.13066e+07	5.37544e+07	4.36226e+07	4.36764e+07	3.95062e+07	6.66312e+07	6.06451e+07	6.71699e+07
W5EP13	2-carboxy-D-arabinitol-1-phosphatase OS=Triticum aestivum OX=4565 PE=1 SV=1	3.1782e+06	5.97831e+06	3.32394e+06	7.23689e+06	3.69306e+06	5.97467e+06	3.61563e+06	2.82601e+06	2.92189e+06	3.79296e+06	5.52233e+06	5.29069e+06
A0A3B6BZV6	Peptidylprolyl isomerase OS=Triticum aestivum OX=4565 PE=4 SV=1	7.49036e+06	9.71503e+06	9.06891e+06	7.65465e+06	8.56481e+06	1.02877e+07	8.51017e+06	1.1274e+07	1.16042e+07	1.11297e+07	9.14038e+06	1.01158e+07
Q2TN84	USP family protein OS=Triticum aestivum OX=4565 PE=2 SV=1	2.35203e+07	1.86709e+07	2.29264e+07	2.17184e+07	1.78493e+07	2.13755e+07	2.04721e+07	2.40248e+07	2.31687e+07	1.46098e+07	1.70538e+07	1.46477e+07
A0A3B6CF64	Fibronectin type III-like domain-containing protein OS=Triticum aestivum OX=4565 PE=4 SV=1	7.33388e+07	8.22817e+07	6.7918e+07	6.89598e+07	6.65822e+07	7.0129e+07	6.53348e+07	6.41346e+07	6.18088e+07	6.74415e+07	6.75417e+07	7.83699e+07
A0A3B6ISA1	RRM domain-containing protein OS=Triticum aestivum OX=4565 PE=4 SV=1	4.16313e+07	4.23905e+07	4.05596e+07	3.79183e+07	3.18036e+07	3.9395e+07	3.8282e+07	4.06418e+07	3.5994e+07	4.59415e+07	4.56841e+07	4.36417e+07
A0A3B6DHT5	26S proteasome non-ATPase regulatory subunit 1 homolog OS=Triticum aestivum OX=4565 PE=3 SV=1	6.05678e+07	6.42077e+07	6.06469e+07	6.78878e+07	4.01591e+07	6.74969e+07	3.36981e+07	3.3545e+07	2.8657e+07	7.7218e+07	7.87888e+07	8.2795e+07
A0A3B6EM75	Rhodanese domain-containing protein OS=Triticum aestivum OX=4565 PE=4 SV=1	2.59739e+08	2.73548e+08	2.66067e+08	2.87926e+08	3.20121e+08	3.03201e+08	2.24733e+08	2.31812e+08	2.38678e+08	2.59095e+08	2.48737e+08	2.36375e+08
A0A3B6C7E6	polyribonucleotide nucleotidyltransferase OS=Triticum aestivum OX=4565 PE=3 SV=1	547610	682500	629059	614532	376358	699479	347250	303096	334247	553869	442476	400720
A0A3B5XXN8	Chaperonin CPN60-2, mitochondrial OS=Triticum aestivum OX=4565 PE=3 SV=1	1.17408e+08	1.19107e+08	9.56654e+07	1.32986e+08	8.25709e+07	1.08114e+08	9.78665e+07	1.00693e+08	9.46208e+07	1.06386e+08	1.28032e+08	1.39173e+08
A0A3B6EMB0	Peptidase C14 caspase domain-containing protein OS=Triticum aestivum OX=4565 PE=4 SV=1	5.85363e+07	6.90875e+07	6.00722e+07	6.19965e+07	5.14951e+07	6.13742e+07	5.8285e+07	5.94276e+07	5.71993e+07	5.04968e+07	6.92274e+07	6.93731e+07
A0A3B6H1E6	Glucan endo-1,3-beta-D-glucosidase OS=Triticum aestivum OX=4565 PE=3 SV=1	1.69117e+07	17198902	2.18274e+07	2.08298e+07	1.76232e+07	1.98387e+07	3.87156e+07	3.70835e+07	4.20072e+07	3.04995e+07	2.36836e+07	2.74865e+07
A0A3B6QDC7	Citrate synthase OS=Triticum aestivum OX=4565 PE=3 SV=1	607021		844142	1.12395e+06	1.29546e+06	980455	1.28645e+06	821714	1.17315e+06	1.40944e+06	1.1492e+06	1.45588e+06
A0A3B6QK96	Aldehyde dehydrogenase domain-containing protein OS=Triticum aestivum OX=4565 PE=3 SV=1	8.19147e+07	6.81283e+07	7.67096e+07	8.42921e+07	7.81052e+07	7.60925e+07	5.36015e+07	5.61146e+07	6.22439e+07	6.97727e+07	7.65969e+07	6.99325e+07
A0A7H4LN16	Genome assembly, chromosome: II OS=Triticum aestivum OX=4565 GN=CAMPLR22A2D_LOCUS4632 PE=3 SV=1	1.72626e+07	1.52231e+07	1.83715e+07	2.7927e+07	2.94042e+07	2.57609e+07	1.70957e+07	1.67334e+07	1.70281e+07	4.62668e+07	4.79043e+07	4.53145e+07
A0A8A6HWA9	Ribulose bisphosphate carboxylase large chain (Fragment) OS=Triticum aestivum OX=4565 PE=3 SV=1	1.32037e+07	11482490	1.37684e+07	1.31365e+07	2.21679e+07	1.3129e+07	1.7537e+07	1.83452e+07	1.80409e+07	1.62617e+07	1.38078e+07	1.34905e+07
A0A3B6C101	Translation elongation factor EF1B beta/delta subunit guanine nucleotide exchange domain-containing protein OS=Triticum aestivum OX=4565 PE=3 SV=1	2.81577e+07	27201390	2.1973e+07	2.31194e+07	2.21458e+07	2.52639e+07	2.80954e+07	2.77244e+07	3.20766e+07	2.69995e+07	2.55724e+07	2.53934e+07
A0A3B6NT97	Rhodanese domain-containing protein OS=Triticum aestivum OX=4565 PE=4 SV=1	3.11626e+08	3.06423e+08	3.0477e+08	3.14186e+08	2.9618e+08	3.18215e+08	2.71871e+08	2.67825e+08	2.57377e+08	3.08844e+08	3.2619e+08	3.10268e+08
A0A3B5Z3Y7	Uncharacterized protein OS=Triticum aestivum OX=4565 PE=3 SV=1	1.02967e+07	9.90274e+06	7.78591e+06	9.763e+06	8.57922e+06	9.45704e+06	1.44187e+07	1.38731e+07	1.48169e+07	1.1928e+07	1.11518e+07	1.24309e+07
A0A3B6RQL1	Phosphoglycerate kinase OS=Triticum aestivum OX=4565 PE=3 SV=1	4.26729e+06	3.65933e+06	3.52163e+06	3.60003e+06	4.41127e+06	3.12809e+06	3.52363e+06	3.16519e+06	3.45263e+06	3.89125e+06	3.58119e+06	3.92035e+06
A0A3B5ZZG3	Phosphotransferase OS=Triticum aestivum OX=4565 PE=3 SV=1	608165	591731	498886	747990	1.75576e+06	1.63144e+06		690429	569129	2.0335e+06	1.1596e+06	1.66526e+06
A0A3B6C3M9	PPIase cyclophilin-type domain-containing protein OS=Triticum aestivum OX=4565 PE=4 SV=1	1.80298e+07	1.74092e+07	1.74771e+07	1.56887e+07	1.73435e+07	1.33556e+07	2.10522e+07	1.71561e+07	2.15512e+07	1.20961e+07	1.33671e+07	1.25214e+07
A0A7H4LNP3	Genome assembly, chromosome: II OS=Triticum aestivum OX=4565 GN=CAMPLR22A2D_LOCUS4862 PE=4 SV=1	2.70061e+08	2.70748e+08	2.57461e+08	2.30064e+08	2.51474e+08	2.33946e+08	2.55054e+08	2.59535e+08	2.58576e+08	2.20135e+08	2.32112e+08	2.22097e+08
A0A077S2Z7	Hyaluronan/mRNA-binding protein domain-containing protein OS=Triticum aestivum OX=4565 GN=TRAES_3BF016200170CFD_c1 PE=4 SV=1	8.35158e+06	8.20479e+06	8.45654e+06	5.83787e+06	5.27399e+06	5.18356e+06	7.53686e+06	7.7966e+06	6.987e+06	5.26478e+06	5.46517e+06	5.27463e+06
A0A3B6NT53	ADP/ATP translocase OS=Triticum aestivum OX=4565 PE=3 SV=1	5.54987e+07	54676764	5.07337e+07	7.76221e+07	7.15989e+07	7.46613e+07	5.10408e+07	5.83148e+07	6.00971e+07	1.19252e+08	1.18383e+08	1.10167e+08
A0A3B6LID7	adenylate kinase OS=Triticum aestivum OX=4565 PE=3 SV=1	1.36701e+08	1.35314e+08	1.34486e+08	1.04204e+08	1.06541e+08	1.04907e+08	1.53819e+08	1.39785e+08	1.55722e+08	1.14634e+08	1.04364e+08	1.10415e+08
A0A3B6GQJ1	Protein translocase subunit SecA OS=Triticum aestivum OX=4565 PE=3 SV=1	4.29875e+07	4.63056e+07	4.08684e+07	5.18789e+07	5.98285e+07	5.14753e+07	3.73088e+07	4.03799e+07	4.04362e+07	4.8149e+07	5.05873e+07	4.93963e+07
A0A3B6LF34	Thaumatin-like protein OS=Triticum aestivum OX=4565 PE=4 SV=1	8.64574e+06	9.91253e+06	1.13645e+07	7.91318e+06	3.92652e+06	9.26462e+06	6.32768e+06	8.0933e+06	6.09847e+06	8.78732e+06	8.6397e+06	7.82418e+06
A0A3B6ARN8	FAD-binding FR-type domain-containing protein OS=Triticum aestivum OX=4565 PE=4 SV=1	1.84851e+08	1.98163e+08	1.78978e+08	1.20699e+08	1.33366e+08	1.34064e+08	2.16705e+08	1.86123e+08	1.88012e+08	1.15882e+08	1.10527e+08	1.06264e+08
I3RN54	inorganic diphosphatase OS=Triticum aestivum OX=4565 GN=IPP1-1 PE=2 SV=1	2.1641e+08	2.00858e+08	1.84499e+08	1.70984e+08	1.5615e+08	1.69635e+08	2.17842e+08	1.97353e+08	1.91472e+08	1.77945e+08	1.63033e+08	1.72869e+08
A0A3B6MSG7	NAD(P)-binding domain-containing protein OS=Triticum aestivum OX=4565 PE=4 SV=1	2.79336e+07	2.81796e+07	3.03187e+07	3.94958e+07	4.19122e+07	4.57899e+07	2.86762e+07	2.74823e+07	2.90545e+07	3.29212e+07	3.67289e+07	3.47647e+07
O48959	acetyl-CoA carboxylase OS=Triticum aestivum OX=4565 PE=2 SV=1	2.32422e+07	2.10081e+07	1.89622e+07	2.93705e+07	2.60663e+07	2.76403e+07	1.89607e+07	1.80868e+07	1.68362e+07	2.97908e+07	2.91865e+07	2.98449e+07
A0A3B6TC34	Carbohydrate kinase PfkB domain-containing protein OS=Triticum aestivum OX=4565 PE=4 SV=1	1.30085e+08	1.15652e+08	1.30428e+08	1.1302e+08	1.23561e+08	1.13694e+08	1.27108e+08	1.28427e+08	1.29585e+08	1.21286e+08	1.18414e+08	1.13301e+08
A0A3B6TTM9	Uncharacterized protein OS=Triticum aestivum OX=4565 PE=4 SV=1	1.22851e+07	1.21803e+07	1.36693e+07	1.2423e+07	1.48907e+07	1.36407e+07	1.54358e+07	1.63006e+07	1.56885e+07	1.63514e+07	1.45839e+07	1.34165e+07
A0A3B6SCP3	L-ascorbate peroxidase OS=Triticum aestivum OX=4565 PE=3 SV=1	1.82863e+08	1.79162e+08	1.87116e+08	1.93334e+08	1.9569e+08	1.89652e+08	1.62169e+08	1.67007e+08	1.59443e+08	1.96882e+08	1.96172e+08	1.92173e+08
A0A3B6TV37	Amine oxidase domain-containing protein OS=Triticum aestivum OX=4565 PE=4 SV=1	1.38165e+08	1.41198e+08	1.44057e+08	1.42279e+08	1.3981e+08	1.36819e+08	4.64727e+07	4.9042e+07	4.56739e+07	1.6235e+07	1.72652e+07	1.44137e+07
A0A077S025	Protein ROOT HAIR DEFECTIVE 3 homolog OS=Triticum aestivum OX=4565 GN=TRAES_3BF047600010CFD_c1 PE=3 SV=1	5.66708e+07	70748238	5.07049e+07	7.45449e+07	7.64256e+07	7.62334e+07	5.5492e+07	5.73477e+07	5.83554e+07	8.84068e+07	9.55262e+07	9.04995e+07
A0A3B6B1I8	Isocitrate dehydrogenase [NADP] OS=Triticum aestivum OX=4565 PE=3 SV=1
A0A3B6TKL7	Rieske domain-containing protein OS=Triticum aestivum OX=4565 PE=4 SV=1	8.54136e+07	8.98812e+07	8.08727e+07	1.07708e+08	8.20464e+07	1.05971e+08	7.50842e+07	8.913e+07	8.76976e+07	1.35554e+08	1.61062e+08	1.64175e+08
A0A3B5Z1S9	proline--tRNA ligase OS=Triticum aestivum OX=4565 PE=3 SV=1	3.77203e+07	3.85426e+07	3.78949e+07	4.65026e+07	4.82588e+07	4.88906e+07	2.83979e+07	3.27703e+07	2.94478e+07	6.3668e+07	6.1105e+07	5.96808e+07
A0A3B5ZVJ0	argininosuccinate synthase OS=Triticum aestivum OX=4565 PE=3 SV=1	6.11748e+06	5.43505e+06	4.92311e+06	5.67494e+06	6.46701e+06	6.23577e+06	6.26524e+06	6.8569e+06	6.69177e+06	8.15622e+06	8.15146e+06	6.95769e+06
A0A3B6EQF4	proline--tRNA ligase OS=Triticum aestivum OX=4565 PE=3 SV=1	1.30864e+06	1.18985e+06	1.47549e+06	1.08999e+06	1.78948e+06	1.38997e+06	1.34143e+06	1.08438e+06	1.26536e+06	2.97542e+06	2.3141e+06	2.50476e+06
Q9FXQ8	TaWIN2 OS=Triticum aestivum OX=4565 GN=TaWIN2 PE=2 SV=1	6.17299e+06	7.62302e+06	4.98232e+06	7.30308e+06	6.99293e+06	6.53819e+06	4.94172e+06	3.5822e+06	4.745e+06	6.39247e+06	7.27678e+06	8.07049e+06
A0A3B6FKQ2	Protein translocase subunit SecA OS=Triticum aestivum OX=4565 PE=3 SV=1	511908	611157			140237		305649	332920	422719	457459
A0A3B6TJJ8	dihydroxy-acid dehydratase OS=Triticum aestivum OX=4565 PE=3 SV=1	8.84261e+07	8.79673e+07	1.00244e+08	7.51819e+07	8.51138e+07	7.54556e+07	9.584e+07	9.21817e+07	8.42881e+07	1.01577e+08	7.43036e+07	7.63674e+07
A0A3B6N2Y8	Dipeptidylpeptidase IV N-terminal domain-containing protein OS=Triticum aestivum OX=4565 PE=4 SV=1	7.64581e+07	7.54534e+07	7.38964e+07	9.09356e+07	9.71998e+07	9.14799e+07	4.53899e+07	4.76282e+07	4.71275e+07	6.52599e+07	6.43275e+07	6.62047e+07
A0A3B6EEJ9	NADH-cytochrome b5 reductase OS=Triticum aestivum OX=4565 PE=3 SV=1	7.53515e+07	7.08789e+07	6.76419e+07	7.60994e+07	5.12978e+07	5.74958e+07	1.32923e+08	1.36774e+08	1.28777e+08	1.19569e+08	1.27651e+08	1.2584e+08
A0A077RXF0	NADH-cytochrome b5 reductase OS=Triticum aestivum OX=4565 GN=TRAES_3BF066100010CFD_c1 PE=3 SV=1	2.18221e+06	5415745	2.97438e+06	1.93517e+06	2.40273e+06	2.45726e+06	6.2029e+06	6.93164e+06	4.15793e+06	8.32331e+06	3.64582e+06	4.00716e+06
A0A3B6NJ70	Acetyltransferase component of pyruvate dehydrogenase complex OS=Triticum aestivum OX=4565 PE=3 SV=1	2.83598e+06	3.82731e+06	2.58892e+06	3.03359e+06	3.65875e+06	3.57386e+06	6.15328e+06	6.37607e+06	6.44029e+06	7.46429e+06	6.12937e+06	5.69305e+06
A0A3B6JI96	SRP54-type proteins GTP-binding domain-containing protein OS=Triticum aestivum OX=4565 PE=3 SV=1	1.7844e+06	2.01218e+06	1.3306e+06	1.91303e+06	63941.3	2.35726e+06	140429	221881		191714	1.51178e+06	1.355e+06
A0A3B6MNQ9	L-ascorbate peroxidase OS=Triticum aestivum OX=4565 PE=3 SV=1	3.99927e+07	4.33145e+07	3.99983e+07	3.0492e+07	3.44779e+07	3.12164e+07	3.80808e+07	3.59677e+07	4.09859e+07	4.25706e+07	4.11416e+07	3.72164e+07
A0A3B6INV9	SRP54-type proteins GTP-binding domain-containing protein OS=Triticum aestivum OX=4565 PE=3 SV=1	9.30057e+07	8.43366e+07	8.66233e+07	7.80594e+07	7.21364e+07	7.70959e+07	6.78966e+07	6.72773e+07	6.40942e+07	6.16964e+07	6.49597e+07	6.46687e+07
A0A3B6PJG4	Chlorophyll a-b binding protein, chloroplastic OS=Triticum aestivum OX=4565 PE=3 SV=1	764269			1.45578e+06	1.83472e+06	1.53105e+06	504650	1.09179e+06		3.59818e+06	3.32193e+06	3.76337e+06
A0A3B6TX12	Phosphoglycerate kinase OS=Triticum aestivum OX=4565 PE=3 SV=1	1.22612e+06	872459	1.29453e+06	833465	1.22233e+06	1.09193e+06	535561	1.49793e+06	706083	756575	1.01805e+06	968626
A0A3B5ZR06	UspA domain-containing protein OS=Triticum aestivum OX=4565 PE=4 SV=1	1.51398e+08	1.29819e+08	1.41509e+08	1.25326e+08	1.41233e+08	1.41862e+08	1.74414e+08	1.95249e+08	1.89247e+08	1.33325e+08	1.33571e+08	1.21645e+08
A0A3B6D755	FAD-binding FR-type domain-containing protein OS=Triticum aestivum OX=4565 PE=4 SV=1	2.99234e+07	2.8886e+07	3.09811e+07	1.52369e+07	1.80811e+07	2.0753e+07	2.94142e+07	2.71939e+07	2.77985e+07	1.7244e+07	1.72174e+07	1.72463e+07
A0A3B6TEQ7	RRM domain-containing protein OS=Triticum aestivum OX=4565 PE=4 SV=1	1.38118e+09	1.32221e+09	1.40274e+09	9.41915e+08	9.5646e+08	9.75085e+08	1.4025e+09	1.39431e+09	1.42208e+09	7.04226e+08	7.27208e+08	7.04736e+08
A0A3B6PH99	Peroxidase OS=Triticum aestivum OX=4565 PE=3 SV=1	3.36283e+07	3.26958e+07	3.04064e+07	3.22063e+07	5.07782e+07	3.9787e+07	4.80973e+07	6.68516e+07	4.23171e+07	5.73789e+07	5.2364e+07	5.08766e+07
A0A3B6RIA1	peptidylprolyl isomerase OS=Triticum aestivum OX=4565 PE=4 SV=1	9.76314e+07	92138967	9.19883e+07	7.71678e+07	8.33509e+07	8.08086e+07	8.43366e+07	8.76912e+07	9.8932e+07	8.30992e+07	8.23562e+07	8.43068e+07
A0A3B6PGJ4	Allene oxide synthase OS=Triticum aestivum OX=4565 PE=4 SV=1	734810	838680	606725	2.7712e+06	2.91907e+06	3.51813e+06	763510	921566		1.65514e+06	1.55988e+06	1.12991e+06
A0A3B6QBJ3	Acetyltransferase component of pyruvate dehydrogenase complex OS=Triticum aestivum OX=4565 PE=3 SV=1	5.87023e+07	5.9444e+07	5.56562e+07	5.01271e+07	5.31543e+07	5.06877e+07	7.93787e+07	7.86271e+07	8.06618e+07	9.56386e+07	9.26934e+07	8.38771e+07
A9LRZ1	H(+)-exporting diphosphatase OS=Triticum aestivum OX=4565 PE=2 SV=1	153668	173283	111718	742727	35382.1	365745	46346.6	44858	34106.7	124533	387653	571081
W5HZE9	AAA+ ATPase domain-containing protein OS=Triticum aestivum OX=4565 PE=3 SV=1	2.71861e+06	2.7881e+06	3.08926e+06	2.57158e+06	2.23909e+06	2.41481e+06	4.37173e+06	4.16749e+06	4.08531e+06	3.97578e+06	4.64385e+06	4.0838e+06
A0A077RQ49	G-patch domain-containing protein OS=Triticum aestivum OX=4565 GN=TRAES_3BF068000010CFD_c1 PE=4 SV=1	4.24751e+06	4.72347e+06	3.79896e+06	3.81948e+06	3.50393e+06	3.20738e+06	2.85616e+06	3.77952e+06	3.67233e+06	2.95779e+06	4.28247e+06	2.96511e+06
A0A3B6NNE5	POTRA domain-containing protein OS=Triticum aestivum OX=4565 PE=4 SV=1	3.36105e+07	2.93752e+07	3.35183e+07	3.7101e+07	3.69186e+07	3.81158e+07	3.36812e+07	3.81813e+07	3.81796e+07	3.9516e+07	4.26578e+07	4.31321e+07
A0A3B6QJ10	Ferredoxin--nitrite reductase, chloroplastic OS=Triticum aestivum OX=4565 PE=3 SV=1	6.5938e+07	6.17431e+07	6.16149e+07	4.86974e+07	3.57555e+07	5.0075e+07	4.7054e+07	4.75183e+07	4.50518e+07	4.94712e+07	5.21874e+07	5.19979e+07
A0A3B6C641	PdxS/SNZ N-terminal domain-containing protein OS=Triticum aestivum OX=4565 PE=3 SV=1	2.53086e+06	1711394	1.63977e+06	1.72738e+06	862558	1.6253e+06	2.41166e+06	2.6964e+06	2.1289e+06	1.42354e+06	1.53421e+06	1.1699e+06
A0A3B6PJ44	Chlorophyll a-b binding protein, chloroplastic OS=Triticum aestivum OX=4565 PE=3 SV=1	1.70532e+06			1.94629e+06	3.4749e+06	4.17545e+07	1.84424e+06		8.82462e+06	7.33492e+06	6.71677e+06	4.46746e+07
A0A3B6DBR1	Malic enzyme OS=Triticum aestivum OX=4565 PE=3 SV=1	3.2841e+07	3.29237e+07	2.6141e+07	3.08725e+07	3.02495e+07	2.81836e+07	2.90418e+07	2.93824e+07	2.60029e+07	3.8787e+07	4.16118e+07	3.75975e+07
A0A3B6PRC4	Rhodanese domain-containing protein OS=Triticum aestivum OX=4565 PE=4 SV=1	1.32992e+07	1.47769e+07	1.54551e+07	1.61655e+07	1.4689e+07	1.61899e+07	1.719e+07	1.68296e+07	1.70755e+07	1.85974e+07	1.6168e+07	1.58846e+07
A0A3B6NP49	4-hydroxy-3-methylbut-2-en-1-yl diphosphate synthase OS=Triticum aestivum OX=4565 PE=3 SV=1	6.32997e+06	6.15324e+06	5.23739e+06	4.9289e+06	4.93073e+06	4.39837e+06	6.57537e+06	7.05822e+06	6.87259e+06	5.64487e+06	4.89268e+06	5.04469e+06
A0A3B6NUN7	Pyruvate dehydrogenase E1 component subunit alpha OS=Triticum aestivum OX=4565 PE=4 SV=1	6.97178e+07	7.59206e+07	8.07943e+07	7.06583e+07	6.08619e+07	6.28953e+07	8.96033e+07	1.00139e+08	9.28702e+07	1.22097e+08	1.11131e+08	1.13382e+08
A0A3B6JGP3	14-3-3 domain-containing protein OS=Triticum aestivum OX=4565 PE=3 SV=1	8.25958e+07	8.51354e+07	7.94833e+07	9.25342e+07	8.62202e+07	9.52673e+07	6.53406e+07	6.76433e+07	6.39422e+07	8.96329e+07	9.27511e+07	9.4591e+07
B8YNY7	Ferredoxin-nitrite reductase OS=Triticum aestivum OX=4565 GN=nir PE=3 SV=1	2.61296e+06	3142614	2.46956e+06	1.37085e+06	1.49771e+06	1.46274e+06	1.73393e+06	1.70567e+06	1.80931e+06	2.13594e+06	1.49576e+06	1.42468e+06
A0A3B6NW66	Aldehyde dehydrogenase domain-containing protein OS=Triticum aestivum OX=4565 PE=3 SV=1	2.64652e+06	2.86774e+06	3.92287e+06	2.2046e+06	2.48111e+06	4.35295e+06	3.83355e+06	3.01637e+06	3.49116e+06	4.60866e+06	5.24279e+06	2.49431e+06
A0A077S298	50S ribosomal protein L12, chloroplastic OS=Triticum aestivum OX=4565 GN=TRAES_3BF028000060CFD_c1 PE=3 SV=1	1.69353e+09	1.57279e+09	1.63086e+09	1.09305e+09	1.21028e+09	1.09228e+09	1.7339e+09	1.74898e+09	1.70843e+09	8.40303e+08	8.01775e+08	7.48507e+08
A0A3B6PPB4	Formate dehydrogenase, mitochondrial OS=Triticum aestivum OX=4565 PE=3 SV=1	7.22141e+06	5.89261e+06	6.79788e+06	1.31432e+07	1.28788e+07	1.31799e+07	2.22293e+07	2.71768e+07	2.74653e+07	1.65994e+08	1.60708e+08	1.59477e+08
A0A3B6IRJ2	Argininosuccinate lyase OS=Triticum aestivum OX=4565 PE=3 SV=1
A0A3B6RMH1	lactoylglutathione lyase OS=Triticum aestivum OX=4565 PE=3 SV=1	2.3841e+08	2.3289e+08	2.38868e+08	2.28133e+08	2.38357e+08	2.15068e+08	2.29388e+08	2.30819e+08	2.17764e+08	2.0714e+08	2.16813e+08	1.99763e+08
A0A3B6EEA2	D-3-phosphoglycerate dehydrogenase OS=Triticum aestivum OX=4565 PE=3 SV=1	1.22677e+07	1.35771e+07	1.36026e+07	1.40123e+07	1.53636e+07	1.27293e+07	5.65279e+06	5.7023e+06	5.93049e+06	6.71495e+06	7.81994e+06	5.38993e+06
W5AY52	Chlorophyll a-b binding protein, chloroplastic OS=Triticum aestivum OX=4565 GN=CAMPLR22A2D_LOCUS3228 PE=3 SV=1	9.72317e+08	9.8364e+08	9.98697e+08	1.29454e+09	1.57006e+09	1.35732e+09	1.34459e+09	1.39103e+09	1.35848e+09	3.74238e+09	3.57412e+09	3.71683e+09
A0A3B5YTH7	PDZ domain-containing protein OS=Triticum aestivum OX=4565 PE=3 SV=1	4.79019e+07	4.97829e+07	6.14565e+07	5.12338e+07	5.51412e+07	4.98703e+07	4.24047e+07	4.12962e+07	4.29811e+07	5.1733e+07	5.09683e+07	5.03128e+07
W5CRU6	Uncharacterized protein OS=Triticum aestivum OX=4565 GN=TRAES_3BF021900080CFD_c1 PE=3 SV=1	1.57991e+06	1.70905e+06	1.12889e+06	1.49922e+06	1.5991e+06	1.90242e+06	2.17359e+06	2.3809e+06	1.88579e+06	2.11611e+06	2.07205e+06	2.24246e+06
A0A3B6JJ78	phosphoenolpyruvate carboxykinase (ATP) OS=Triticum aestivum OX=4565 PE=3 SV=1	5.61958e+07	5.18356e+07	5.82121e+07	7.73159e+07	8.10078e+07	7.37637e+07	3.31322e+07	3.65005e+07	3.60012e+07	9.3362e+07	9.81359e+07	9.86292e+07
A0A3B6B862	Peroxidase OS=Triticum aestivum OX=4565 PE=3 SV=1	3.02457e+08	3.25257e+08	3.38815e+08	2.29467e+08	2.24731e+08	2.22327e+08	6.07516e+08	5.9381e+08	5.71243e+08	3.53892e+08	3.35622e+08	2.96891e+08
A0A3B5Z289	Phosphotransferase OS=Triticum aestivum OX=4565 PE=3 SV=1	1.66613e+06	1.63193e+06	1.09749e+06	3.21538e+06	1.95918e+06	2.53473e+06	1.27316e+06	979736	656182	4.06013e+06	4.66179e+06	2.96886e+06
A0A3B6KJA2	formate--tetrahydrofolate ligase OS=Triticum aestivum OX=4565 PE=3 SV=1	4.08899e+07	4.26096e+07	4.35489e+07	4.88488e+07	5.23498e+07	4.68618e+07	4.13552e+07	4.51491e+07	4.62695e+07	6.0676e+07	6.25952e+07	5.68323e+07
A0A3B6UC94	Acid phosphatase OS=Triticum aestivum OX=4565 PE=4 SV=1	1.19572e+08	9.25088e+07	8.60517e+07	8.6207e+07	9.23191e+07	1.23188e+08	5.27901e+07	7.56431e+07	5.25365e+07	4.11136e+07	2.90573e+07	2.95823e+07
A0A3B5ZRV7	Chaperonin CPN60-2, mitochondrial OS=Triticum aestivum OX=4565 PE=3 SV=1	5.32842e+06	5.39158e+06	3.36172e+06	2.70634e+06	3.2406e+06	4.7435e+06	6.23593e+06	4.77856e+06	3.76565e+06	7.61431e+06	6.59204e+06	5.6448e+06
A0A3B6LVJ5	Uncharacterized protein OS=Triticum aestivum OX=4565 PE=4 SV=1	4.85815e+08	4.60154e+08	5.13863e+08	4.62769e+08	3.48877e+08	4.05089e+08	4.27307e+08	3.99727e+08	4.15973e+08	2.32742e+08	2.42608e+08	3.166e+08
A0A3B6SJ26	adenylate kinase OS=Triticum aestivum OX=4565 PE=3 SV=1	3.2353e+07	3.36538e+07	3.08369e+07	3.08148e+07	2.94529e+07	2.8851e+07	4.2273e+07	4.36313e+07	4.61823e+07	3.22075e+07	2.68563e+07	2.88446e+07
A0A3B6RBU0	FAD/NAD(P)-binding domain-containing protein OS=Triticum aestivum OX=4565 PE=4 SV=1	9.65107e+06	1.04115e+07	8.54898e+06	8.57792e+06	1.09329e+07	9.69724e+06	1.11163e+07	9.53117e+06	1.06212e+07	1.15063e+07	1.49213e+07	1.39983e+07
A0A3B6HX37	Photosynthetic NDH subunit of subcomplex B 1, chloroplastic OS=Triticum aestivum OX=4565 PE=4 SV=1	4.11565e+06	3.76642e+06	3.66226e+06	3.79777e+06	4.84396e+06	4.06502e+06	5.57541e+06	4.76993e+06	4.68545e+06	5.20308e+06	3.77673e+06	3.31295e+06
A0A3B6JK46	GST N-terminal domain-containing protein OS=Triticum aestivum OX=4565 PE=4 SV=1	8.01954e+07	7.99932e+07	7.67996e+07	9.19708e+07	7.70783e+07	8.29791e+07	5.66133e+07	5.71858e+07	5.79314e+07	4.96551e+07	5.09294e+07	4.66903e+07
A0A3B5Z2H5	6-phosphogluconate dehydrogenase, decarboxylating OS=Triticum aestivum OX=4565 PE=3 SV=1	3.19765e+07	3.44795e+07	3.48561e+07	2.82739e+07	2.48504e+07	2.62911e+07	2.32038e+07	2.79911e+07	2.3941e+07	2.75459e+07	2.739e+07	2.7634e+07
A0A3B6U9K3	Glycosyltransferase OS=Triticum aestivum OX=4565 PE=3 SV=1	5.16024e+07	6.05316e+07	5.85501e+07	5.47988e+07	6.57083e+07	5.39633e+07	4.65458e+07	4.63478e+07	4.1773e+07	4.40499e+07	5.2542e+07	4.49467e+07
A0A3B6PQS3	Ferredoxin--nitrite reductase, chloroplastic OS=Triticum aestivum OX=4565 PE=3 SV=1
A0A7H4LIN4	Genome assembly, chromosome: II OS=Triticum aestivum OX=4565 GN=CAMPLR22A2D_LOCUS3084 PE=4 SV=1	1.61694e+07	17066886	1.55759e+07	1.25523e+07	1.46172e+07	1.30742e+07	1.87961e+07	1.68566e+07	1.77468e+07	1.27299e+07	1.30796e+07	1.26412e+07
A0A7H4LPA3	D-3-phosphoglycerate dehydrogenase OS=Triticum aestivum OX=4565 GN=CAMPLR22A2D_LOCUS5073 PE=3 SV=1	3.07387e+07	2.94131e+07	2.97455e+07	2.90198e+07	3.0065e+07	2.71039e+07	3.24769e+07	3.24064e+07	3.04035e+07	2.99242e+07	2.68702e+07	2.7947e+07
A0A3B6HXU9	2-carboxy-D-arabinitol-1-phosphatase OS=Triticum aestivum OX=4565 PE=4 SV=1	5.92421e+07	5.56309e+07	5.82561e+07	5.65779e+07	6.2665e+07	5.60386e+07	5.7602e+07	5.93254e+07	5.73901e+07	6.52189e+07	6.40194e+07	6.477e+07
A0A3B6MU17	Probable 6-phosphogluconolactonase OS=Triticum aestivum OX=4565 PE=3 SV=1	9.39675e+07	8.55575e+07	8.22711e+07	6.78334e+07	7.02311e+07	7.05673e+07	8.70823e+07	9.3194e+07	9.26484e+07	8.90211e+07	8.20626e+07	8.14525e+07
A0A3B6QB45	Calnexin OS=Triticum aestivum OX=4565 PE=3 SV=1	4.67571e+06	4.5534e+06	4.70949e+06	5.22002e+06	2.65743e+06	6.26959e+06	3.66536e+06	4.49736e+06	3.76642e+06	5.7652e+06	5.82272e+06	5.94572e+06
O80370	Dirigent protein OS=Triticum aestivum OX=4565 GN=ver2 PE=2 SV=3	1.5353e+08	1.60845e+08	1.59726e+08	1.52404e+08	1.5924e+08	1.65519e+08	8.14285e+07	8.28209e+07	7.85107e+07	1.20832e+08	1.20219e+08	1.23719e+08
A0A3B6N0N5	S5 DRBM domain-containing protein OS=Triticum aestivum OX=4565 PE=3 SV=1	9.72555e+07	1.00835e+08	9.84521e+07	1.10094e+08	1.13473e+08	1.14058e+08	9.69562e+07	9.051e+07	8.72682e+07	1.59666e+08	1.65463e+08	1.5072e+08
A0A7H4LPL5	Genome assembly, chromosome: II OS=Triticum aestivum OX=4565 GN=CAMPLR22A2D_LOCUS5187 PE=4 SV=1
A0A3B6KEY6	L-ascorbate peroxidase OS=Triticum aestivum OX=4565 PE=3 SV=1	8.35399e+06	9.90253e+06	9.53321e+06	1.02755e+07	1.23833e+07	9.57191e+06	1.14423e+07	1.05597e+07	1.08982e+07	1.25934e+07	1.16166e+07	1.18816e+07
A0A3B6GX61	EF-hand domain-containing protein OS=Triticum aestivum OX=4565 PE=4 SV=1	1.81252e+08	1.83221e+08	1.33134e+08	1.82014e+08	1.36554e+08	1.87552e+08	1.48422e+08	1.51551e+08	1.45301e+08	9.98815e+07	1.58376e+08	1.49674e+08
A0A3B6MR11	formate--tetrahydrofolate ligase OS=Triticum aestivum OX=4565 PE=3 SV=1	2.77867e+06	2.53477e+06	2.87922e+06	3.02012e+06	3.47453e+06	3.27254e+06	4.02501e+06	5.33386e+06	3.79108e+06	3.59397e+06	4.01868e+06	3.51347e+06
A0A7H4LD01	Genome assembly, chromosome: II OS=Triticum aestivum OX=4565 GN=CAMPLR22A2D_LOCUS1087 PE=3 SV=1	1.58597e+08	1.55513e+08	1.59568e+08	1.36566e+08	1.23158e+08	1.43657e+08	1.57617e+08	1.64621e+08	1.71146e+08	1.24864e+08	1.32018e+08	1.23655e+08
A0A3B6RL53	Uncharacterized protein OS=Triticum aestivum OX=4565 PE=4 SV=1	2.09925e+07	2.46073e+07	1.99462e+07	2.9946e+07	2.76504e+07	3.19106e+07	3.04911e+07	2.72465e+07	3.0646e+07	6.64165e+07	6.96465e+07	6.6334e+07
A0A3B6EUA2	Glucan endo-1,3-beta-D-glucosidase OS=Triticum aestivum OX=4565 PE=3 SV=1	5.37239e+07	5.05859e+07	5.22672e+07	4.75636e+07	4.66376e+07	4.52297e+07	1.17138e+08	1.12258e+08	1.13377e+08	8.83632e+07	7.7486e+07	7.57179e+07
A0A3B6B5K7	Germin-like protein OS=Triticum aestivum OX=4565 PE=3 SV=1	8.14071e+06	8809086	1.01048e+07	1.8103e+07	1.78359e+07	1.46405e+07	1.0152e+07	1.14876e+07	1.02175e+07	2.34015e+07	2.65592e+07	2.62104e+07
A0A3B6MRW8	Enoyl reductase (ER) domain-containing protein OS=Triticum aestivum OX=4565 PE=4 SV=1	1.16765e+07	1.15849e+07	1.09076e+07	1.24696e+07	1.62546e+07	1.52582e+07	9.37884e+06	1.01414e+07	1.11107e+07	1.11e+07	1.19661e+07	1.11551e+07
A0A3B6HV08	NADP-dependent oxidoreductase domain-containing protein OS=Triticum aestivum OX=4565 PE=4 SV=1	6.83253e+07	6.86189e+07	7.1748e+07	5.81564e+07	6.69584e+07	6.55905e+07	5.57938e+07	5.77205e+07	5.46131e+07	6.07283e+07	6.25147e+07	6.10185e+07
A0A1D6ARS9	Photosystem II 10 kDa polypeptide, chloroplastic OS=Triticum aestivum OX=4565 PE=3 SV=1	1.30593e+09	1.33055e+09	1.31527e+09	1.35845e+09	1.36917e+09	1.50622e+09	1.04422e+09	1.08707e+09	1.08994e+09	1.37811e+09	1.28835e+09	1.23835e+09
A0A3B6RFJ3	FAD/NAD(P)-binding domain-containing protein OS=Triticum aestivum OX=4565 PE=4 SV=1	2.8524e+06	2.62663e+06	2.92876e+06	3.29505e+06	4.03082e+06	3.87483e+06	4.50976e+06	5.28408e+06	4.40392e+06	7.83659e+06	7.18141e+06	7.44303e+06
A0A3B5YTN4	UspA domain-containing protein OS=Triticum aestivum OX=4565 PE=4 SV=1	8.17099e+06	9.82777e+06	9.64139e+06	8.50063e+06	1.0629e+07	9.69253e+06	1.41447e+07	1.00466e+07	1.54046e+07	1.16073e+07	1.10542e+07	1.47817e+07
A0A3B6DEX3	Uncharacterized protein OS=Triticum aestivum OX=4565 PE=4 SV=1	1.0974e+08	1.17448e+08	1.08162e+08	8.4548e+07	3.71445e+07	8.08344e+07	9.81112e+07	9.82651e+07	7.19123e+07	4.21071e+07	4.92506e+07	5.8508e+07
A0A3B6IPB9	Uroporphyrinogen decarboxylase OS=Triticum aestivum OX=4565 PE=3 SV=1	7.67711e+07	8.52878e+07	7.52796e+07	4.33526e+07	4.46805e+07	4.03726e+07	5.50053e+07	4.94242e+07	5.25644e+07	2.62488e+07	2.69544e+07	2.80106e+07
A0A3B5ZPD6	Glutamate--cysteine ligase OS=Triticum aestivum OX=4565 PE=3 SV=1	5.55731e+06	5.396e+06	5.61116e+06	6.76295e+06	8.01205e+06	5.70051e+06	6.88952e+06	5.37314e+06	6.90091e+06	8.2961e+06	7.51658e+06	8.07761e+06
A0A0D3MT28	SGT1 OS=Triticum aestivum OX=4565 GN=SGT1 PE=2 SV=1	7.97374e+06	8.10082e+06	7.5342e+06	4.7235e+06	5.60144e+06	5.63832e+06	1.08883e+07	1.06321e+07	1.27271e+07	8.01337e+06	6.38156e+06	8.73257e+06
A0A3B5Y1D3	TPM domain-containing protein OS=Triticum aestivum OX=4565 PE=4 SV=1	4.79124e+08	4.76862e+08	4.89533e+08	5.08222e+08	5.90311e+08	5.34934e+08	5.02328e+08	5.14234e+08	4.99838e+08	5.48785e+08	5.41378e+08	5.15144e+08
A0A3B6C035	FAD-binding FR-type domain-containing protein OS=Triticum aestivum OX=4565 PE=4 SV=1	1.78538e+07	1.86236e+07	1.73371e+07	1.22311e+07	1.46026e+07	1.23401e+07	1.53122e+07	1.34938e+07	1.54661e+07	1.04848e+07	9.36303e+06	9.10621e+06
A0A3B6LKD9	Enoyl reductase (ER) domain-containing protein OS=Triticum aestivum OX=4565 PE=4 SV=1	1.77342e+08	1.81433e+08	1.76785e+08	2.13275e+08	2.22625e+08	2.06503e+08	1.371e+08	1.34833e+08	1.24708e+08	1.44595e+08	1.43647e+08	1.43534e+08
A0A3B6IYI2	Alanine--tRNA ligase OS=Triticum aestivum OX=4565 PE=3 SV=1	5.33832e+06	4.94707e+06	4.43028e+06	4.5467e+06	2.58585e+06	4.36901e+06	2.80234e+06	1.4171e+06	2.76623e+06	4.03552e+06	5.28557e+06	4.97432e+06
A0A3B6GQ54	Heme-binding protein 2 OS=Triticum aestivum OX=4565 PE=3 SV=1	2.49017e+07	2.57875e+07	2.36833e+07	1.86265e+07	1.43341e+07	1.78678e+07	1.63674e+07	1.65455e+07	1.53262e+07	1.44135e+07	1.40147e+07	1.39959e+07
A0A3B6JHG8	DEK-C domain-containing protein OS=Triticum aestivum OX=4565 PE=4 SV=1	1.57402e+07	1.87607e+07	1.78458e+07	1.98627e+07	1.48925e+07	1.91099e+07	1.83799e+07	1.78888e+07	1.73235e+07	2.32977e+07	2.32368e+07	2.39094e+07
A0A3B6AWB6	Malic enzyme OS=Triticum aestivum OX=4565 PE=3 SV=1	744124	681374	721605	859448	726445	917333	755518	761939	750280	1.14508e+06	936457	818367
A0A3B6LGK8	Protoporphyrinogen oxidase OS=Triticum aestivum OX=4565 PE=3 SV=1	1.00206e+06	924380	614679	821345	928908	608288	582032	739703	540638	569969	431197
A0A3B6ISR1	Beta-galactosidase OS=Triticum aestivum OX=4565 PE=3 SV=1	3.34195e+06	3.12747e+06	3.25669e+06	3.07138e+06	5.51004e+06	2.67784e+06	5.08754e+06	5.32058e+06	3.56671e+06	4.62759e+06	6.39509e+06	3.73479e+06
Q8W0Q1	Putative aldehyde dehydrogenase WIS1 OS=Triticum aestivum OX=4565 GN=wis1 PE=2 SV=1	4.38198e+07	4.26923e+07	4.35753e+07	4.16382e+07	4.21765e+07	4.11773e+07	4.42654e+07	4.33099e+07	4.08865e+07	5.46701e+07	5.84271e+07	6.24971e+07
A0A3B6ET26	NAD-dependent epimerase/dehydratase domain-containing protein OS=Triticum aestivum OX=4565 PE=4 SV=1	5.07268e+07	4.12554e+07	4.34048e+07	5.63386e+07	5.28311e+07	5.78146e+07	3.35267e+07	3.52204e+07	3.15038e+07	7.11828e+07	6.57839e+07	6.41218e+07
S4Z0A5	ATP synthase epsilon chain, chloroplastic OS=Triticum aestivum OX=4565 GN=atpE PE=3 SV=1	1.03594e+09	1.07795e+09	1.05881e+09	9.04911e+08	1.06979e+09	9.46855e+08	9.22263e+08	8.87538e+08	9.04527e+08	9.28581e+08	9.04453e+08	9.08149e+08
A0A3B6PGE1	ribose-5-phosphate isomerase OS=Triticum aestivum OX=4565 PE=3 SV=1	1.46834e+08	1.45389e+08	1.59126e+08	8.08132e+07	1.02919e+08	1.064e+08	1.36057e+08	1.44724e+08	1.24857e+08	8.84867e+07	7.97044e+07	8.57479e+07
A0A3B6FI94	MAR-binding filament-like protein 1-1 OS=Triticum aestivum OX=4565 PE=4 SV=1	1.02255e+07	1.12004e+07	9.55059e+06	8.76404e+06	6.68387e+06	1.12001e+07	4.83079e+06	5.97769e+06	8.68121e+06	6.81602e+06	6.97524e+06	7.3434e+06
A0A3B6CCT1	Germin-like protein OS=Triticum aestivum OX=4565 PE=3 SV=1	3.52723e+07	3.67545e+07	2.75565e+07	5.71804e+07	5.60562e+07	5.70048e+07	4.36573e+07	5.16238e+07	4.71353e+07	7.57562e+07	7.39384e+07	7.00443e+07
A0A3B6C534	40S ribosomal protein SA OS=Triticum aestivum OX=4565 PE=3 SV=1	2.0099e+07	20705319	2.02799e+07	2.28053e+07	2.66281e+07	2.18117e+07	2.26e+07	2.10243e+07	2.30639e+07	2.83841e+07	2.9031e+07	2.8427e+07
A0A3B6KEJ6	Beta-galactosidase OS=Triticum aestivum OX=4565 PE=3 SV=1	1.73367e+06	4.64263e+06	4.61871e+06	1.73787e+06	4.74273e+06	4.65556e+06	3.58383e+06	6.23413e+06	4.02112e+06	3.444e+06	4.39219e+06	3.92584e+06
A0A3B6HVY0	DEK C-terminal domain-containing protein OS=Triticum aestivum OX=4565 PE=4 SV=1	2.34757e+06	1.83342e+06	1.95595e+06	2.71419e+06	2.76322e+06	2.74401e+06	2.38237e+06	2.50101e+06	2.30198e+06	3.44963e+06	3.35785e+06	3.29195e+06
A0A3B6QCF8	hydroxymethylbilane synthase OS=Triticum aestivum OX=4565 PE=3 SV=1	8.80805e+06	6.83051e+06	6.97974e+06	3.51604e+06	3.60088e+06	3.81573e+06	6.29018e+06	4.90038e+06	4.22433e+06	4.10706e+06	3.58345e+06	3.03467e+06
A0A3B6JNA6	Rieske domain-containing protein OS=Triticum aestivum OX=4565 PE=4 SV=1	1.96792e+06	1.95589e+06	2.06494e+06	3.03635e+06	1.70877e+06	3.41842e+06	2.82124e+06	2.52092e+06	1.4066e+06	6.344e+06	6.54353e+06	5.24422e+06
A0A3B5Y4E5	Phosphotransferase OS=Triticum aestivum OX=4565 PE=3 SV=1	3.61311e+07	34600574	3.51457e+07	4.79352e+07	4.79153e+07	4.6805e+07	2.81427e+07	2.9508e+07	3.1523e+07	6.12729e+07	6.40939e+07	6.11531e+07
A0A3B6TRI9	Tr-type G domain-containing protein OS=Triticum aestivum OX=4565 PE=3 SV=1	4.97104e+07	5.0501e+07	5.19943e+07	4.55691e+07	4.55265e+07	4.3542e+07	3.3997e+07	3.36861e+07	3.54213e+07	3.55948e+07	3.27887e+07	3.47096e+07
A0A3B6MVC8	C2 NT-type domain-containing protein OS=Triticum aestivum OX=4565 PE=4 SV=1	4.52902e+07	4.27429e+07	4.21134e+07	4.43411e+07	3.96847e+07	4.46384e+07	4.6842e+07	4.23665e+07	4.50167e+07	3.93387e+07	3.9956e+07	4.31041e+07
A0A3B6A2S9	RNA helicase OS=Triticum aestivum OX=4565 PE=4 SV=1		293079	225856		267538	342862	214543	295596	210821	415498
A0A3B5XW00	PDZ domain-containing protein OS=Triticum aestivum OX=4565 PE=3 SV=1	1.56e+06	1.52407e+06	1.51708e+06	1.27399e+06	102768	1.54388e+06	497230			853694	1.11578e+06	908365
A0A3B5XXL7	Protein kinase domain-containing protein OS=Triticum aestivum OX=4565 PE=4 SV=1	6.10262e+07	66919591	6.25498e+07	7.37244e+07	8.36232e+07	7.86056e+07	4.45223e+07	4.62838e+07	4.2054e+07	7.75214e+07	7.52843e+07	7.75943e+07
A0A3B5XVY0	REF/SRPP-like protein OS=Triticum aestivum OX=4565 PE=3 SV=1	8.7932e+07	8.70899e+07	9.00229e+07	7.54871e+07	7.02713e+07	7.5011e+07	1.42813e+08	1.4097e+08	1.34231e+08	8.23733e+07	7.98457e+07	8.19345e+07
A0A3B6ATQ3	PspA/IM30 family protein OS=Triticum aestivum OX=4565 PE=3 SV=1	3.29879e+06	3.19073e+06	2.62365e+06	2.37387e+06		2.99619e+06	2.8437e+06	1.2114e+06	247692	2.01195e+06	1.96518e+06	2.13339e+06
A0A3B6KDA0	Protoporphyrinogen oxidase OS=Triticum aestivum OX=4565 PE=3 SV=1	5.14786e+07	5.37468e+07	4.54103e+07	5.23109e+07	4.39967e+07	4.34369e+07	3.72856e+07	3.28642e+07	3.53198e+07	3.29156e+07	2.60912e+07	2.90428e+07
A0A3B6AZ05	ATP synthase subunit d, mitochondrial OS=Triticum aestivum OX=4565 PE=3 SV=1	2.81207e+08	2.76484e+08	2.4342e+08	2.55523e+08	2.30806e+08	2.50473e+08	3.46522e+08	3.55711e+08	3.62381e+08	2.34631e+08	2.67746e+08	2.60094e+08
A0A3B5YUV2	methenyltetrahydrofolate cyclohydrolase OS=Triticum aestivum OX=4565 PE=3 SV=1	2.46441e+08	2.51962e+08	2.61418e+08	2.11203e+08	2.15719e+08	2.15626e+08	7.74946e+08	7.32147e+08	6.72458e+08	6.99396e+08	6.85245e+08	6.84934e+08
W5FEV1	Uncharacterized protein OS=Triticum aestivum OX=4565 PE=3 SV=1	1.89959e+07	2.08105e+07	1.75953e+07	1.78547e+07	2.1668e+07	1.82905e+07	1.84327e+07	1.91254e+07	1.97314e+07	2.80885e+07	2.62882e+07	2.02315e+07
A0A3B6LGV0	Sulfurtransferase OS=Triticum aestivum OX=4565 PE=4 SV=1	9.06905e+07	9.35284e+07	1.10295e+08	7.30658e+07	8.36266e+07	7.43586e+07	9.79254e+07	8.75942e+07	9.02291e+07	9.41696e+07	8.3065e+07	8.78645e+07
A0A3B6JNZ9	Glutathione transferase OS=Triticum aestivum OX=4565 PE=3 SV=1	6.66297e+07	7.0402e+07	6.78289e+07	7.54036e+07	7.47077e+07	8.12091e+07	7.70659e+07	7.22403e+07	8.0724e+07	1.02475e+08	1.06776e+08	9.72882e+07
A0A3B6MML5	shikimate dehydrogenase (NADP(+)) OS=Triticum aestivum OX=4565 PE=3 SV=1	3.8181e+07	3.20363e+07	3.43436e+07	3.58446e+07	3.9089e+07	3.91077e+07	3.06722e+07	3.42087e+07	2.6024e+07	5.05154e+07	5.10978e+07	4.81123e+07
A0A1D6BQY9	Tubulin beta chain OS=Triticum aestivum OX=4565 PE=3 SV=1	3.96481e+07	3.96105e+07	3.67809e+07	5.12633e+07	6.09773e+07	5.09523e+07	4.70532e+07	4.56016e+07	4.27812e+07	8.10533e+07	7.7007e+07	7.41187e+07
A0A3B5ZRJ6	PDZ domain-containing protein OS=Triticum aestivum OX=4565 PE=3 SV=1	1.42412e+06	1238807	1.12323e+06	960442		1.21825e+06				700827	783159	943014
A0A3B6C4Z5	PDZ domain-containing protein OS=Triticum aestivum OX=4565 PE=4 SV=1	3.83318e+07	4.05691e+07	4.12658e+07	3.38398e+07	3.47743e+07	3.39756e+07	3.46953e+07	3.63159e+07	3.30962e+07	2.7628e+07	3.0522e+07	2.87745e+07
A0A3B5ZVF3	Ribosomal protein OS=Triticum aestivum OX=4565 PE=3 SV=1	4.16792e+08	4.17311e+08	3.94382e+08	3.13005e+08	2.51875e+08	3.06789e+08	3.32762e+08	3.58634e+08	3.11282e+08	2.38097e+08	2.44384e+08	2.39684e+08
W5CQE4	Heme-binding protein 2 OS=Triticum aestivum OX=4565 GN=TRAES_3BF117100050CFD_c1 PE=3 SV=1	7.49583e+06	8.39187e+06	7.34111e+06	6.05575e+06	4.33446e+06	6.04614e+06	6.09038e+06	6.58361e+06	5.94522e+06	4.17311e+06	3.93379e+06	4.4613e+06
A0A3B6TBF6	Ribosomal protein L6 alpha-beta domain-containing protein OS=Triticum aestivum OX=4565 PE=3 SV=1	1.94258e+08	1.86223e+08	1.86435e+08	1.77642e+08	1.87696e+08	1.97431e+08	1.84263e+08	1.86866e+08	1.80696e+08	2.02123e+08	1.91786e+08	1.89603e+08
A0A3B6B5W5	methylmalonate-semialdehyde dehydrogenase (CoA acylating) OS=Triticum aestivum OX=4565 PE=3 SV=1	3.65492e+06	2.96622e+06	3.592e+06	4.19891e+06	1.84118e+06	2.68076e+06	4.58308e+06	5.06526e+06	4.03554e+06	7.2015e+06	7.05485e+06	7.12394e+06
A0A3B6RTF9	Uncharacterized protein OS=Triticum aestivum OX=4565 PE=4 SV=1	1.38791e+08	1.25071e+08	1.35503e+08	1.13384e+08	1.05116e+08	1.11279e+08	1.34598e+08	1.31788e+08	1.36125e+08	1.2844e+08	1.28206e+08	1.24394e+08
A0A3B6FL79	Importin subunit alpha OS=Triticum aestivum OX=4565 PE=3 SV=1	3.17332e+07	2.82211e+07	2.90139e+07	3.16273e+07	3.33292e+07	3.40471e+07	2.64444e+07	2.58045e+07	2.52831e+07	3.61916e+07	3.4732e+07	3.34066e+07
A0A3B6KMX2	Obg-like ATPase 1 OS=Triticum aestivum OX=4565 PE=3 SV=1	1.42098e+08	1.5429e+08	1.56971e+08	1.27251e+08	1.39634e+08	1.39588e+08	1.76743e+08	1.74946e+08	1.60661e+08	1.39175e+08	1.42818e+08	1.17871e+08
G8IPQ3	Metacaspase 4 OS=Triticum aestivum OX=4565 GN=MCA4 PE=2 SV=1							2.62631e+06	1.19682e+06	1.59233e+06	2.1859e+06
A0A3B6RBC5	3-oxoacyl-[acyl-carrier-protein] synthase OS=Triticum aestivum OX=4565 PE=3 SV=1	2.14429e+06	2.05259e+06	2.42522e+06	2.55232e+06	3.04075e+06	2.41118e+06	2.14228e+06	2.23806e+06	2.60157e+06	2.62652e+06	2.56416e+06	2.0359e+06
A0A3B6AXJ9	NADP-dependent oxidoreductase domain-containing protein OS=Triticum aestivum OX=4565 PE=4 SV=1	2.8524e+06	4695164	2.81495e+06	1.86401e+06							1.43507e+06
A0A3B6TNS4	Uncharacterized protein OS=Triticum aestivum OX=4565 PE=4 SV=1	2.25851e+07	22093938	2.12683e+07	1.74972e+07	1.47364e+07	1.62868e+07	1.26502e+07	1.64118e+07	1.52845e+07	2.06755e+07	1.93372e+07	2.04067e+07
A0A3B5YZE8	Guanosine nucleotide diphosphate dissociation inhibitor OS=Triticum aestivum OX=4565 PE=3 SV=1	354163	354047	303924	502050		621644	636113	582077	425412	850520	661007	604208
A0A3B6EGH0	Uncharacterized protein OS=Triticum aestivum OX=4565 PE=3 SV=1	5.39065e+07	51521878	4.98059e+07	5.7996e+07	5.66198e+07	5.69846e+07	8.35725e+07	7.58876e+07	7.65958e+07	6.78377e+07	6.44437e+07	6.67244e+07
A0A7H4LGG5	ribose-5-phosphate isomerase OS=Triticum aestivum OX=4565 GN=CAMPLR22A2D_LOCUS2313 PE=3 SV=1	7.69964e+06	7.52064e+06	6.26777e+06	5.13247e+06	4.12663e+06	3.88986e+06	6.30519e+06	6.93101e+06	6.945e+06	207325	611289
A0A3B6SI17	peptidylprolyl isomerase OS=Triticum aestivum OX=4565 PE=4 SV=1	5.26961e+06	4.54881e+06	3.59918e+06	1.59404e+07	1.20827e+06	9.08711e+06	1.11403e+06	468878	894547	1.41893e+06	6.94593e+06	1.86924e+06
A0A3B6AS20	Peptidylprolyl isomerase OS=Triticum aestivum OX=4565 PE=4 SV=1	1.14376e+06	1394385	1.01316e+06	799733	1.31601e+06	1.43969e+06		951347	1.5981e+06		1.08524e+06
A0A3B5Y2J3	Subtilisin-like protease OS=Triticum aestivum OX=4565 PE=3 SV=1	6.36572e+07	7.22522e+07	8.1057e+07	5.10918e+07	5.5528e+07	5.68614e+07	8.98253e+07	9.51035e+07	1.00661e+08	5.4987e+07	6.02338e+07	5.59757e+07
A0A3B6DGJ4	Uncharacterized protein OS=Triticum aestivum OX=4565 PE=4 SV=1	59463.5	69406.4		885685		625654					71316.1	622105
A0A3B6B059	NADH:flavin oxidoreductase/NADH oxidase N-terminal domain-containing protein OS=Triticum aestivum OX=4565 PE=3 SV=1	2.42172e+07	4.55334e+07	4.85467e+07	5.1175e+07	6.18922e+07	5.34267e+07	4.14898e+07	3.31714e+07	3.71105e+07	8.12349e+07	7.87223e+07	8.64838e+07
A0A3B6FME7	DJ-1/PfpI domain-containing protein OS=Triticum aestivum OX=4565 PE=4 SV=1	3.57084e+06	2.95721e+06	2.12049e+06	2.73323e+06	4.56483e+06	3.32697e+06	3.57672e+06	1.72557e+06	3.46001e+06	7.2792e+06	7.33405e+06	5.23734e+06
Q2L9B8	Vacuolar ATP synthase subunit E OS=Triticum aestivum OX=4565 GN=VATE PE=2 SV=1	2.76475e+07	2.58965e+07	2.90166e+07	2.49241e+07	1.45065e+07	2.40617e+07	1.90259e+07	1.3035e+07	1.18994e+07	2.34717e+07	2.56945e+07	2.68804e+07
A0A3B6SK32	Uncharacterized protein OS=Triticum aestivum OX=4565 PE=4 SV=1	1.37784e+08	1.31774e+08	1.39335e+08	1.25e+08	1.40695e+08	1.26119e+08	1.10061e+08	1.14238e+08	1.04934e+08	1.31484e+08	1.2431e+08	1.25609e+08
W5DZS4	UDP-glucuronate decarboxylase OS=Triticum aestivum OX=4565 PE=3 SV=1	5.38371e+07	5.49273e+07	4.66273e+07	5.31243e+07	6.41138e+07	5.66191e+07	4.65355e+07	4.5684e+07	3.98236e+07	7.57461e+07	6.7297e+07	6.04924e+07
A0A3B6CDE3	methylmalonate-semialdehyde dehydrogenase (CoA acylating) OS=Triticum aestivum OX=4565 PE=3 SV=1	2.464e+06	1.93072e+06	1.94805e+06	2.03573e+06	1.09128e+06	1.82141e+06	932314		825355	1.27174e+06	1.2222e+06	1.00284e+06
A0A3B5YZS2	7-hydroxymethyl chlorophyll a reductase, chloroplastic OS=Triticum aestivum OX=4565 PE=4 SV=1	3.96177e+07	3.8256e+07	3.95157e+07	4.38779e+07	4.97201e+07	4.676e+07	4.21699e+07	4.74118e+07	4.27886e+07	5.15633e+07	5.26607e+07	5.4002e+07
A0A3B5YSU3	Glutamate--cysteine ligase OS=Triticum aestivum OX=4565 PE=3 SV=1	1.02444e+08	1.03469e+08	1.02166e+08	1.13575e+08	1.11763e+08	1.16426e+08	1.14758e+08	1.07913e+08	1.08435e+08	1.22376e+08	1.41709e+08	1.40176e+08
A0A3B6ARA3	CP12 domain-containing protein OS=Triticum aestivum OX=4565 PE=4 SV=1	1.46761e+09	1.39368e+09	1.53168e+09	9.47587e+08	9.08848e+08	1.04496e+09	1.73336e+09	1.79482e+09	1.57384e+09	8.88658e+08	9.17283e+08	8.6873e+08
A0A3B6QHC8	Rhodanese domain-containing protein OS=Triticum aestivum OX=4565 PE=4 SV=1	2.38862e+07	21265613	2.35705e+07	2.20764e+07	1.83996e+07	2.28998e+07	2.39367e+07	2.64326e+07	2.44498e+07	2.7519e+07	2.85398e+07	2.54044e+07
A0A3B6IXV6	Cyanate hydratase OS=Triticum aestivum OX=4565 GN=CYN PE=3 SV=1	6.16892e+06	3.92179e+07	5.50094e+06	9.23673e+06	1.29539e+07	9.18059e+06	1.94015e+07	1.71825e+07	2.02178e+07	7.43433e+07	7.08319e+07	7.54102e+07
A0A3B6MZQ3	Uncharacterized protein OS=Triticum aestivum OX=4565 PE=3 SV=1	1.17735e+08	1.0666e+08	9.07448e+07	1.23779e+08	1.03869e+08	1.28939e+08	7.94268e+07	8.121e+07	8.12859e+07	1.37391e+08	1.50693e+08	1.50503e+08
A0A3B6ELY8	Glutaredoxin-dependent peroxiredoxin OS=Triticum aestivum OX=4565 PE=3 SV=1	2.22735e+08	2.20621e+08	2.31785e+08	1.93981e+08	2.24483e+08	2.12571e+08	3.20768e+08	3.09837e+08	2.93217e+08	2.23831e+08	2.16983e+08	2.16232e+08
A0A3B6TRE9	L-ascorbate peroxidase OS=Triticum aestivum OX=4565 PE=3 SV=1	6.18463e+06	4.94551e+06	4.67354e+06	6.33473e+06	6.93796e+06	5.71796e+06	4.07966e+06	3.74408e+06	4.07118e+06	3.99368e+06	4.49922e+06	4.19566e+06
A0A3B6QC91	Peroxidase OS=Triticum aestivum OX=4565 PE=3 SV=1	1.1639e+08	1.05432e+08	1.04314e+08	8.37938e+07	9.89761e+07	8.9497e+07	1.08892e+08	1.20126e+08	1.20594e+08	9.1621e+07	8.11922e+07	8.34786e+07
A0A3B6EE47	DJ-1/PfpI domain-containing protein OS=Triticum aestivum OX=4565 PE=4 SV=1	4.7254e+07	4.96164e+07	5.05883e+07	5.48372e+07	5.34153e+07	4.97441e+07	5.18545e+07	5.74152e+07	5.55787e+07	7.00427e+07	7.71974e+07	6.92301e+07
A3RDP3	SGT1 OS=Triticum aestivum OX=4565 GN=SGT1-1 PE=2 SV=1	1.0186e+06	55161724			5.99159e+07	568821	637456	6.75829e+07	2.02615e+06
A0A3B6NS94	Lipocalin/cytosolic fatty-acid binding domain-containing protein OS=Triticum aestivum OX=4565 PE=3 SV=1	8.82691e+07	9.56813e+07	8.39151e+07	8.84837e+07	7.72237e+07	8.4762e+07	1.25676e+08	1.2344e+08	1.12636e+08	1.13984e+08	1.04016e+08	1.19079e+08
A0A3B6H3F1	Dolichyl-diphosphooligosaccharide--protein glycosyltransferase subunit 2 OS=Triticum aestivum OX=4565 PE=3 SV=1	2.87132e+07	2.99132e+07	2.27246e+07	4.11187e+07	4.2639e+07	3.90678e+07	2.81214e+07	3.23784e+07	2.58838e+07	4.86371e+07	5.58983e+07	5.07196e+07
A0A3B6LGD7	shikimate dehydrogenase (NADP(+)) OS=Triticum aestivum OX=4565 PE=3 SV=1	3.13962e+06	2.99544e+06	1.31554e+06	4.22728e+06	32383.7	4.33431e+06	1.00446e+06	727842	221842	1.64869e+06	5.69146e+06	5.09952e+06
A0A077RTE5	Ribosomal protein L6 alpha-beta domain-containing protein OS=Triticum aestivum OX=4565 GN=TRAES_3BF060500310CFD_c1 PE=3 SV=1	1.53479e+06	2.30517e+06	2.30644e+06	1.40831e+06	1.47581e+06	2.26733e+06	1.40994e+06	1.62626e+06	1.4931e+06	1.83723e+06	2.15856e+06	1.82834e+06
A0A3B6GU25	RRM domain-containing protein OS=Triticum aestivum OX=4565 PE=4 SV=1	4.21806e+07	4.12719e+07	4.43885e+07	3.48523e+07	3.98688e+07	3.78451e+07	5.44146e+07	5.67351e+07	5.34578e+07	4.77638e+07	4.15589e+07	4.59459e+07
A0A3B5ZQ45	Peroxidase OS=Triticum aestivum OX=4565 PE=3 SV=1	1.9678e+08	1.93468e+08	1.9113e+08	1.78981e+08	1.89012e+08	1.83215e+08	4.2004e+08	4.2974e+08	4.28628e+08	3.43628e+08	3.63397e+08	3.41767e+08
A0A3B5ZST7	NADPH-protochlorophyllide oxidoreductase OS=Triticum aestivum OX=4565 PE=3 SV=1	1.10311e+08	1.13848e+08	1.09812e+08	8.52158e+07	8.96589e+07	8.44827e+07	5.86322e+07	5.80175e+07	5.41896e+07	3.65282e+07	3.57998e+07	3.46055e+07
A0A3B6B1E0	Uncharacterized protein OS=Triticum aestivum OX=4565 PE=4 SV=1	4.61938e+07	4.49335e+07	4.41548e+07	4.27451e+07	4.92288e+07	4.39194e+07	4.03223e+07	4.22003e+07	4.36987e+07	4.86638e+07	5.00559e+07	4.9831e+07
A0A3B6LYY6	PGR5-like protein 1A, chloroplastic OS=Triticum aestivum OX=4565 PE=4 SV=1	1.63521e+08	1.68663e+08	1.51471e+08	2.03258e+08	2.06448e+08	1.91845e+08	1.51367e+08	1.49428e+08	1.52478e+08	2.00509e+08	2.06368e+08	1.99633e+08
A0A3B5ZVD4	7-hydroxymethyl chlorophyll a reductase, chloroplastic OS=Triticum aestivum OX=4565 PE=4 SV=1	666796	803076	906912	1.09837e+06	1.14928e+06	682022	1.0227e+06	881025	769534	1.20843e+06	979881	1.18096e+06
W5EIR1	Calmodulin OS=Triticum aestivum OX=4565 GN=CaM8-4A PE=2 SV=1	1.14185e+08	1.18459e+08	1.16975e+08	1.19872e+08	1.35758e+08	1.28728e+08	1.86372e+08	1.83785e+08	1.79633e+08	1.25063e+08	1.17273e+08	1.19539e+08
A0A3B6TT46	Carbohydrate kinase PfkB domain-containing protein OS=Triticum aestivum OX=4565 PE=4 SV=1	1.08424e+06	1467001	1.42332e+06	2.25967e+06	2.70122e+06	2.06411e+06	2.41912e+06	1.81204e+06	2.48042e+06	3.60257e+06	3.01192e+06	3.36971e+06
A0A3B6KMD4	NAD-dependent epimerase/dehydratase domain-containing protein OS=Triticum aestivum OX=4565 PE=4 SV=1	7.58812e+07	7.32573e+07	7.64213e+07	9.2325e+07	8.81941e+07	8.81691e+07	7.74936e+07	7.10068e+07	8.12746e+07	1.0126e+08	1.07588e+08	1.06617e+08
A0A3B6MUH6	Enoyl reductase (ER) domain-containing protein OS=Triticum aestivum OX=4565 PE=4 SV=1	5.29841e+07	5.33387e+07	5.30652e+07	4.37051e+07	4.84156e+07	4.69213e+07	5.26308e+07	4.9098e+07	5.05846e+07	4.4775e+07	3.52635e+07	4.29322e+07
A0A3B6CBG9	Haloacid dehalogenase-like hydrolase domain-containing protein OS=Triticum aestivum OX=4565 PE=4 SV=1	8.43651e+07	8.05722e+07	8.57916e+07	6.96343e+07	6.49037e+07	7.14562e+07	6.33744e+07	6.29638e+07	6.30358e+07	5.62803e+07	6.11711e+07	6.32083e+07
A0A3B5ZY54	acylaminoacyl-peptidase OS=Triticum aestivum OX=4565 PE=3 SV=1	6.53116e+07	6.65959e+07	7.75928e+07	7.63258e+07	6.65395e+07	8.73063e+07	8.81637e+07	9.44668e+07	1.0231e+08	1.10837e+08	1.15186e+08	1.33648e+08
A0A3B6RE95	Rieske domain-containing protein OS=Triticum aestivum OX=4565 PE=4 SV=1				1.54033e+06		277168	43369.3	27890.3		71935.4	420802	1.94328e+06
A0A3B6GTL4	DJ-1/PfpI domain-containing protein OS=Triticum aestivum OX=4565 PE=4 SV=1	2.30554e+06	1.87496e+06	2.74803e+06	1.94561e+06	2.43094e+06	2.21703e+06	2.66006e+06	1.5392e+06	2.78074e+06	2.01324e+06	3.80447e+06	2.13347e+06
A0A077S3V2	Aspartate aminotransferase OS=Triticum aestivum OX=4565 GN=TRAES_3BF023000050CFD_c1 PE=3 SV=1	4.54114e+07	4.34692e+07	4.28577e+07	5.92676e+07	6.28336e+07	5.82763e+07	4.89768e+07	5.1613e+07	4.62661e+07	8.57863e+07	8.22052e+07	7.3214e+07
Q41590	Voltage dependent anion channel (VDAC) (Fragment) OS=Triticum aestivum OX=4565 GN=TAVDAC2 PE=2 SV=1	1.91097e+07	2.33098e+07	2.49659e+07	2.26239e+07	2.44748e+07	2.42461e+07	1.7952e+07	1.22342e+07	2.05842e+07	9.56144e+06	2.31406e+07	1.03719e+07
A0A3B6IUE5	inositol-3-phosphate synthase OS=Triticum aestivum OX=4565 PE=3 SV=1	4.80174e+07	4.0204e+07	5.19183e+07	3.40811e+07	3.47883e+07	3.44197e+07	4.44644e+07	4.83029e+07	4.75299e+07	3.9939e+07	3.56984e+07	3.84588e+07
A0A1D5USW3	Genome assembly, chromosome: II OS=Triticum aestivum OX=4565 GN=CAMPLR22A2D_LOCUS3111 PE=3 SV=1	2.78723e+06	2.37564e+06	1.76741e+06	4.46426e+06	4.47856e+06	2.95722e+06	2.26203e+06	4.07765e+06	738806	3.34565e+06	4.38756e+06	3.38563e+06
A0A3B6LQ83	NAD-dependent epimerase/dehydratase domain-containing protein OS=Triticum aestivum OX=4565 PE=4 SV=1	438167	461853	135698	570714		757408					685718	754655
A0A3B5ZXW7	Phospholipase A1 OS=Triticum aestivum OX=4565 PE=3 SV=1	4.86318e+07	51441964	5.02642e+07	4.19419e+07	5.35469e+07	5.05698e+07	1.32143e+07	1.6702e+07	1.25459e+07	1.13893e+07	1.29117e+07	1.17393e+07
U3RA73	Tyrosine phosphorylation protein A OS=Triticum aestivum OX=4565 GN=TypA1 PE=2 SV=1	6.69338e+07	7.07266e+07	7.08507e+07	5.28086e+07	6.44472e+07	6.02655e+07	5.41267e+07	5.62274e+07	4.90981e+07	6.20749e+07	6.5191e+07	6.16816e+07
A0A3B6TGG9	Probable alanine--tRNA ligase, chloroplastic OS=Triticum aestivum OX=4565 PE=3 SV=1	4.52439e+07	4.41761e+07	4.51054e+07	4.56224e+07	4.20135e+07	4.31959e+07	3.05372e+07	3.14016e+07	2.99211e+07	3.86254e+07	3.36256e+07	3.31623e+07
A0A3B6RNB7	D-3-phosphoglycerate dehydrogenase OS=Triticum aestivum OX=4565 PE=3 SV=1	4.34905e+07	4.13511e+07	4.28007e+07	3.88837e+07	4.36144e+07	3.83902e+07	3.69458e+07	3.65354e+07	3.31051e+07	4.01187e+07	4.03542e+07	4.13948e+07
P04464	Calmodulin OS=Triticum aestivum OX=4565 PE=1 SV=3	4.2308e+07	4.30835e+07	4.07937e+07	4.20678e+07	4.51908e+07	4.60677e+07	5.82702e+07	6.12347e+07	5.88731e+07	4.16468e+07	4.4005e+07	3.70318e+07
A0A3B6C7S1	NADP-dependent oxidoreductase domain-containing protein OS=Triticum aestivum OX=4565 PE=4 SV=1	2.90366e+08	3.12117e+08	2.22562e+08	2.86535e+08	1.67064e+08	2.73162e+08	1.82605e+08	1.81062e+08	1.51302e+08	1.38095e+08	1.89035e+08	1.68826e+08
D5MTD9	Glycosyltransferase OS=Triticum aestivum OX=4565 GN=TaGTa PE=2 SV=1	3.20551e+06	3.02716e+06	2.82328e+06	2.79222e+06	2.97429e+06	3.29464e+06	2.05956e+06	2.38857e+06	1.24838e+06	3.02025e+06	2.2957e+06	2.32224e+06
A0A3B5Y3H8	uracil phosphoribosyltransferase OS=Triticum aestivum OX=4565 PE=3 SV=1	9.28682e+07	9.39461e+07	8.10587e+07	8.05317e+07	7.17286e+07	9.10749e+07	7.30131e+07	7.56651e+07	6.71331e+07	6.01847e+07	6.87697e+07	6.81081e+07
A0A3B5Y4Y0	Aldehyde dehydrogenase domain-containing protein OS=Triticum aestivum OX=4565 PE=3 SV=1	888140	1.16198e+06	930209	1.25421e+06	1.18454e+06	907205	2.01695e+06	1.73994e+06	2.03598e+06	2.77808e+06	1.74096e+06	2.17393e+06
O23798	Ps16 protein OS=Triticum aestivum OX=4565 PE=2 SV=1	1.05126e+08	1.49226e+08	1.222e+08	7.16603e+07	6.53651e+07	5.60848e+07	1.09625e+08	1.16827e+08	1.09791e+08	6.55507e+07	4.34412e+07	6.44096e+07
A0A3B6C6M3	isopentenyl-diphosphate Delta-isomerase OS=Triticum aestivum OX=4565 PE=3 SV=1	7.3621e+07	7.00844e+07	7.60606e+07	6.10089e+07	5.47491e+07	5.83167e+07	9.43985e+07	9.39291e+07	9.0924e+07	9.89847e+07	9.47931e+07	9.59301e+07
A0A3B6DLF1	Plastid lipid-associated protein/fibrillin conserved domain-containing protein OS=Triticum aestivum OX=4565 PE=4 SV=1	3.58758e+07	3.70086e+07	3.28453e+07	3.1946e+07	2.69396e+07	3.25962e+07	4.66523e+07	3.63853e+07	3.30277e+07	3.87744e+07	3.67324e+07	3.75392e+07
A0A3B6MYA0	Lysine--tRNA ligase OS=Triticum aestivum OX=4565 PE=3 SV=1	3.26412e+06	1.72794e+06	1.02851e+06	748982	3.16451e+06	2.46633e+06	4.40904e+06	5.1264e+06	4.91938e+06	3.9988e+06	2.56249e+06	2.10094e+06
A0A3B6JN63	CN hydrolase domain-containing protein OS=Triticum aestivum OX=4565 PE=4 SV=1	3.66364e+07	5.09541e+07	3.90201e+07	4.70877e+07	4.68384e+07	4.81972e+07	4.18826e+07	4.7234e+07	4.43874e+07	7.69725e+07	5.67915e+07	5.83326e+07
A0A3B6N0W6	Mitochondrial Rho GTPase OS=Triticum aestivum OX=4565 PE=3 SV=1	2.27776e+07	1.99128e+07	2.15363e+07	2.90484e+07	2.84896e+07	2.86013e+07	2.49409e+07	1.73113e+07	1.9212e+07	3.87643e+07	4.39535e+07	3.70212e+07
A0A7H4LFQ1	isopentenyl-diphosphate Delta-isomerase OS=Triticum aestivum OX=4565 GN=CAMPLR22A2D_LOCUS2048 PE=3 SV=1	1.26517e+07	9.5072e+06	1.32383e+07	1.00353e+07	7.09578e+06	8.93839e+06	1.29321e+07	1.8425e+07	1.30093e+07	1.52167e+07	1.61583e+07	1.43744e+07
A0A3B6PES0	O-methyltransferase ZRP4 OS=Triticum aestivum OX=4565 PE=4 SV=1	9.15699e+07	8.99609e+07	9.03041e+07	1.06789e+08	1.23841e+08	1.076e+08	1.0288e+08	9.98935e+07	1.00091e+08	1.44153e+08	1.23322e+08	1.41848e+08
Q8S9H0	Temperature stress-induced lipocalin OS=Triticum aestivum OX=4565 GN=Tatil PE=2 SV=1	2.47609e+07	2.38622e+07	2.61352e+07	3.09159e+07	3.11948e+07	2.81937e+07	3.07165e+07	3.56157e+07	3.39699e+07	3.69845e+07	3.36711e+07	3.50678e+07
A0A3B6MJS6	Sulfurtransferase OS=Triticum aestivum OX=4565 PE=4 SV=1	2.04262e+06	2.17961e+06	2.03552e+06	2.55531e+06	2.55149e+06	2.18037e+06	2.09135e+06	2.19347e+06	2.23595e+06	2.96287e+06	2.8326e+06	2.98721e+06
K9L6U9	Lethal leaf spot1 OS=Triticum aestivum OX=4565 GN=LLS1 PE=2 SV=1	2.4481e+07	2.72277e+07	2.15489e+07	3.95726e+07	4.06501e+07	4.1785e+07	3.37918e+07	3.62688e+07	3.60885e+07	6.56132e+07	6.93083e+07	6.83207e+07
A0A3B6TMX1	dynamin GTPase OS=Triticum aestivum OX=4565 PE=3 SV=1	2.49727e+07	2.05699e+07	2.30617e+07	2.84058e+07	2.52487e+07	3.17987e+07	2.59204e+07	2.34719e+07	2.43457e+07	3.82173e+07	4.34409e+07	3.3395e+07
A0A3B6SG73	Carbohydrate kinase PfkB domain-containing protein OS=Triticum aestivum OX=4565 PE=4 SV=1	2.53436e+07	2.78641e+07	3.03018e+07	3.43006e+07	4.22107e+07	1.14904e+08	3.43974e+07	3.04171e+07	2.66848e+07	4.57129e+07	5.09173e+07	4.41328e+07
A0A3B6CDM1	NAD-dependent epimerase/dehydratase domain-containing protein OS=Triticum aestivum OX=4565 PE=4 SV=1	1.17079e+08	1.13928e+08	1.15148e+08	1.20565e+08	1.02213e+08	1.26778e+08	3.69013e+07	3.21584e+07	3.93556e+07	5.21222e+07	4.8891e+07	5.00449e+07
A0A3B5YTL5	asparagine--tRNA ligase OS=Triticum aestivum OX=4565 PE=3 SV=1	1.5585e+06	2.05231e+06	1.79921e+06	1.12964e+06	1.48827e+06	1.63469e+06	1.25447e+06	2.05013e+06	1.67447e+06	1.82016e+06	1.84795e+06	1.71308e+06
A0A0D3MT29	SGT1 OS=Triticum aestivum OX=4565 GN=SGT1 PE=2 SV=1	6.7329e+07	7.47133e+07	6.63779e+07	5.90241e+07	6.14565e+07	5.6267e+07	9.12487e+07	9.06559e+07	9.28221e+07	7.18847e+07	6.95792e+07	6.9272e+07
A0A3B6SI59	DJ-1/PfpI domain-containing protein OS=Triticum aestivum OX=4565 PE=3 SV=1	4.71238e+07	5.12168e+07	5.04032e+07	4.84382e+07	5.61898e+07	4.78109e+07	4.60679e+07	4.4868e+07	4.45112e+07	7.26996e+07	6.26159e+07	6.277e+07
A0A3B6LV25	Eukaryotic translation initiation factor 3 subunit B OS=Triticum aestivum OX=4565 PE=3 SV=1	3.50814e+07	3.51368e+07	3.6455e+07	3.51355e+07	4.29599e+07	4.10713e+07	3.70177e+07	3.37766e+07	3.98307e+07	5.41952e+07	5.00616e+07	4.86727e+07
A0A3B6HW63	Protein kinase domain-containing protein OS=Triticum aestivum OX=4565 PE=4 SV=1	3.96939e+07	3.67088e+07	4.04521e+07	4.81796e+07	6.01471e+07	4.6833e+07	3.05848e+07	3.60706e+07	3.25318e+07	6.39797e+07	5.42663e+07	5.91728e+07
A0A3B5YZS1	uracil phosphoribosyltransferase OS=Triticum aestivum OX=4565 PE=3 SV=1	3.86064e+06	4076026	4.63035e+06	3.65487e+06	4.77315e+06	4.35029e+06	4.32192e+06	4.60288e+06	4.9028e+06	3.88157e+06	2.91368e+06	3.18375e+06
A0A077S6Z1	Uncharacterized protein OS=Triticum aestivum OX=4565 GN=TRAES_3BF024300150CFD_c1 PE=3 SV=1
A0A1D5RU47	Nucleosome assembly protein OS=Triticum aestivum OX=4565 PE=3 SV=1	7.67413e+07	7.27884e+07	6.98575e+07	7.52755e+07	6.9611e+07	6.82247e+07	6.99574e+07	6.80283e+07	5.97822e+07	7.43422e+07	8.98184e+07	8.6009e+07
A0A3B6HYY4	Dipeptidylpeptidase IV N-terminal domain-containing protein OS=Triticum aestivum OX=4565 PE=4 SV=1	2.05744e+06	1.06654e+06	1.16898e+06	840017	1.18022e+06	855603	1.09252e+06	1.15701e+06	1.83054e+06	711240	1.6586e+06	654827
A0A3B6GY08	S5 DRBM domain-containing protein OS=Triticum aestivum OX=4565 PE=3 SV=1	5.24688e+06	4.64094e+06	4.73072e+06	5.21247e+06	5.23364e+06	5.18592e+06	4.44379e+06	4.11246e+06	4.47415e+06	7.30861e+06	6.55345e+06	7.60759e+06
A0A3B6ELG3	Aspartate aminotransferase OS=Triticum aestivum OX=4565 PE=3 SV=1	3.99285e+06	4.80245e+06	4.75704e+06	4.98592e+06	4.96721e+06	6.66009e+06	5.26095e+06	5.2799e+06	5.27855e+06	1.00184e+07	9.5959e+06	8.4724e+06
A0A3B5Z412	phosphoribosylformylglycinamidine synthase OS=Triticum aestivum OX=4565 PE=3 SV=1	1.77056e+06	1.96123e+06	2.22685e+06	1.8918e+06	1.22413e+06	1.75501e+06	1.01642e+06	739632	1.01592e+06	1.39847e+06	1.27558e+06	1.46445e+06
A0A3B6AX99	ribose-5-phosphate isomerase OS=Triticum aestivum OX=4565 PE=3 SV=1	3.24626e+07	3.1623e+07	2.85755e+07	2.15004e+07	2.29795e+07	2.02854e+07	2.86187e+07	2.81628e+07	2.75762e+07	1.25014e+07	1.6494e+07	1.47522e+07
A0A3B5XZQ9	NADPH-protochlorophyllide oxidoreductase OS=Triticum aestivum OX=4565 PE=3 SV=1	7.71468e+06	7.33925e+06	8.3885e+06	5.20969e+06	6.30899e+06	5.79731e+06	4.815e+06	5.57386e+06	4.93861e+06	2.0181e+06	2.30519e+06	1.59586e+06
A0A7H4LQV5	Genome assembly, chromosome: II OS=Triticum aestivum OX=4565 GN=CAMPLR22A2D_LOCUS5628 PE=4 SV=1
A0A3B6RK36	FAD/NAD(P)-binding domain-containing protein OS=Triticum aestivum OX=4565 PE=4 SV=1	2.54327e+06	2.20497e+06	2.50131e+06	2.61993e+06	2.45771e+06	2.0086e+06	2.65019e+06	2.59547e+06	1.77447e+06	3.39484e+06	3.12359e+06	3.22782e+06
A0A1D5UKZ4	40S ribosomal protein S8 OS=Triticum aestivum OX=4565 GN=CAMPLR22A2D_LOCUS2741 PE=3 SV=1	1.41097e+08	1.46449e+08	1.38918e+08	1.33145e+08	1.47253e+08	1.38223e+08	1.2014e+08	1.27384e+08	1.25251e+08	2.11057e+08	1.93357e+08	1.93143e+08
Q76ME3	ADP-ribosylation factor OS=Triticum aestivum OX=4565 GN=arf PE=2 SV=1	1.24045e+08	1.17992e+08	1.21455e+08	1.46534e+08	1.52913e+08	1.57038e+08	1.10333e+08	1.08203e+08	1.00619e+08	2.01876e+08	1.87915e+08	1.87079e+08
A0A3B6TU36	EF-hand domain-containing protein OS=Triticum aestivum OX=4565 PE=4 SV=1	1.42366e+06	1.97599e+06	1.26829e+06	2.10368e+06	619611	1.80678e+06	445889	464554	400112	1.73131e+06	2.37124e+06	2.69487e+06
B6DZC8	Fructan 1-exohydrolase w3 OS=Triticum aestivum OX=4565 GN=1-FEHw3 PE=1 SV=1	4.99687e+06	5.34385e+06	6.28426e+06	5.9975e+06	5.08343e+06	5.67884e+06	5.83674e+06	7.04201e+06	5.18106e+06	8.11539e+06	6.70702e+06	7.62037e+06
A0A3B6GVJ6	Hyaluronan/mRNA-binding protein domain-containing protein OS=Triticum aestivum OX=4565 PE=4 SV=1	1.89008e+06	1.8022e+06	1.54043e+06	1.45044e+06	81899	1.60344e+06	449924	315164	188353	1.12068e+06	1.24302e+06	1.70616e+06
A0A3B6JQ25	Cyanate hydratase OS=Triticum aestivum OX=4565 GN=CYN PE=3 SV=1	2.65273e+06	4.31619e+06	2.99421e+06	3.87963e+06	3.55145e+06	4.30151e+06	9.37065e+06	1.00089e+07	9.87142e+06	3.54025e+07	3.14327e+07	3.77596e+07
A0A3B5XWA7	asparagine--tRNA ligase OS=Triticum aestivum OX=4565 PE=3 SV=1	6.77378e+07	6.72579e+07	6.68891e+07	8.8425e+07	7.03437e+07	8.81049e+07	5.82372e+07	5.34698e+07	5.51743e+07	9.12179e+07	8.89384e+07	9.2021e+07
A0A3B6PFK2	NADP-dependent oxidoreductase domain-containing protein OS=Triticum aestivum OX=4565 PE=4 SV=1	5.11943e+07	4.9944e+07	5.21572e+07	4.3446e+07	5.09871e+07	4.58087e+07	4.16891e+07	4.4699e+07	4.40196e+07	5.94064e+07	5.37428e+07	5.61761e+07
A0A0C4BK41	AAA+ ATPase domain-containing protein OS=Triticum aestivum OX=4565 PE=3 SV=1	4.88601e+07	4.64793e+07	4.06509e+07	6.289e+07	5.75835e+07	6.6184e+07	5.38413e+07	5.08854e+07	5.06652e+07	1.00797e+08	8.18115e+07	8.93065e+07
A0A3B6IL57	Adenylosuccinate synthetase, chloroplastic OS=Triticum aestivum OX=4565 GN=PURA PE=3 SV=1	1.51246e+06	2222584	1.80378e+06	1.61797e+06		2.42485e+06	2.12259e+06	1.88165e+06	1.7551e+06			2.942e+06
A0A3B6KN68	Glutathione S-transferase OS=Triticum aestivum OX=4565 PE=3 SV=1	9.91229e+07	9.31508e+07	9.82301e+07	7.82748e+07	9.38631e+07	8.18426e+07	1.8357e+08	1.88086e+08	1.92014e+08	2.08108e+08	1.85597e+08	1.85618e+08
A0A3B6C3D5	Succinate--CoA ligase [ADP-forming] subunit alpha, mitochondrial OS=Triticum aestivum OX=4565 PE=3 SV=1	8.14555e+07	7.97464e+07	9.05807e+07	7.59866e+07	9.17871e+07	7.7267e+07	8.5466e+07	8.77102e+07	8.9253e+07	1.04478e+08	1.24796e+08	9.88743e+07
A0A3B6AVX5	Succinate--CoA ligase [ADP-forming] subunit alpha, mitochondrial OS=Triticum aestivum OX=4565 PE=3 SV=1	4.46855e+06	5.57485e+06	924004	1.67494e+06	2.47708e+06		2.86115e+06	1.96256e+06	2.99183e+06	3.75143e+06	3.31655e+06	1.89757e+06
B2KTA5	Calcium-dependent protein kinase OS=Triticum aestivum OX=4565 GN=CPK8 PE=2 SV=1	1.94361e+07	2.04773e+07	3.60318e+07	2.68147e+07	2.55458e+07	3.09116e+07	3.40673e+07	1.81601e+07	3.4479e+07	5.94889e+07	3.96118e+07	5.04159e+07
A0A7H4LNC8	methylmalonate-semialdehyde dehydrogenase (CoA acylating) OS=Triticum aestivum OX=4565 GN=CAMPLR22A2D_LOCUS4746 PE=3 SV=1	5.46213e+07	5.26312e+07	5.50143e+07	5.90111e+07	5.74112e+07	5.96525e+07	5.76749e+07	5.90031e+07	5.72583e+07	8.87718e+07	8.54694e+07	8.36037e+07
A0A3B6SIG7	glycine--tRNA ligase OS=Triticum aestivum OX=4565 PE=3 SV=1	3.3587e+06	4.04603e+06	3.40318e+06	3.18843e+06	4.67763e+06	4.24375e+06	2.91528e+06	9.13655e+06	3.42146e+06	8.89333e+06	8.05271e+06	8.3765e+06
A0A3B6KRY2	Photosystem I reaction center subunit II, chloroplastic OS=Triticum aestivum OX=4565 PE=3 SV=1	4.334e+09	4.32102e+09	3.96621e+09	3.72445e+09	3.23759e+09	3.84682e+09	4.69441e+09	4.64645e+09	4.11527e+09	3.36378e+09	3.38141e+09	3.12306e+09
A0A3B6RBW2	Carbohydrate kinase PfkB domain-containing protein OS=Triticum aestivum OX=4565 PE=4 SV=1	1.06913e+06	1.17358e+06	1.00214e+06	941639	1.09352e+06	1.37409e+06	1.34116e+06	1.14813e+06	1.24057e+06	1.47771e+06	1.47374e+06	1.3822e+06
A0A3B6INL0	CBS domain-containing protein OS=Triticum aestivum OX=4565 PE=4 SV=1	1.88927e+08	1.86896e+08	1.76197e+08	1.52398e+08	1.16336e+08	1.56446e+08	1.86154e+08	1.83099e+08	1.77934e+08	1.84442e+08	2.2071e+08	2.17844e+08
W5D122	Glyoxylate/succinic semialdehyde reductase 2, chloroplastic OS=Triticum aestivum OX=4565 GN=TRAES_3BF042100010CFD_c1 PE=4 SV=1	5.90367e+06	3.04081e+06	8.35231e+06	5.4363e+06	6.46454e+06	3.91034e+06	8.48112e+06	4.35227e+06	8.46611e+06	6.34654e+06	2.83211e+06	2.09912e+06
W5C9U7	Genome assembly, chromosome: II OS=Triticum aestivum OX=4565 GN=CAMPLR22A2D_LOCUS1318 PE=3 SV=1	5.41429e+07	1.47132e+08	1.36196e+08	2.00112e+08	5.05924e+07	1.9769e+08	1.83677e+08	1.57393e+08	1.74994e+08	1.98782e+08	1.90525e+08	2.11091e+08
A0A3B6EII0	Hyaluronan/mRNA-binding protein domain-containing protein OS=Triticum aestivum OX=4565 PE=4 SV=1	5.87263e+07	5.83707e+07	5.3444e+07	4.54805e+07	3.45662e+07	4.7371e+07	5.7559e+07	5.61323e+07	5.67025e+07	3.83287e+07	4.17703e+07	4.61056e+07
W5GVR2	60S ribosomal protein L6 OS=Triticum aestivum OX=4565 PE=3 SV=1	1.49928e+08	1.52058e+08	1.44889e+08	1.45838e+08	1.25037e+08	1.41035e+08	1.09338e+08	1.22574e+08	1.01365e+08	1.76211e+08	1.82689e+08	1.85488e+08
F8WTQ7	Delta-aminolevulinic acid dehydratase OS=Triticum aestivum OX=4565 GN=TaALAD1d PE=2 SV=1	5.82947e+06	6.64867e+06	5.14063e+06	5.7142e+06	8.08797e+06	6.57637e+06	5.97813e+06	6.10378e+06	6.82575e+06	1.43822e+07	1.13456e+07	1.45958e+07
A0A3B6AUV6	Uncharacterized protein OS=Triticum aestivum OX=4565 PE=3 SV=1	4.59913e+07	4.5479e+07	3.69825e+07	5.9335e+07	6.88188e+07	6.53336e+07	5.22895e+07	5.25179e+07	5.03911e+07	9.55008e+07	8.66505e+07	9.06096e+07
A0A3B6Q8W4	RuBisCO large subunit-binding protein subunit beta, chloroplastic OS=Triticum aestivum OX=4565 PE=3 SV=1	2.33542e+06	2.02647e+06	2.56313e+06	1.5225e+06	1.54778e+06	2.32299e+06	1.62712e+06	1.60117e+06	1.34419e+06	2.3759e+06	2.32323e+06	1.99264e+06
A0A7H4LNH6	Genome assembly, chromosome: II OS=Triticum aestivum OX=4565 GN=CAMPLR22A2D_LOCUS4794 PE=4 SV=1	1.30899e+07	1.24049e+07	1.50503e+07	1.37808e+07	9.97561e+06	1.55088e+07	4.32426e+06	6.05099e+06	4.92776e+06	8.09543e+06	9.99391e+06	1.03886e+07
D5MTE0	Glycosyltransferase OS=Triticum aestivum OX=4565 GN=TaGTb PE=2 SV=1	7.15276e+07	7.05721e+07	6.85149e+07	7.32159e+07	7.94991e+07	7.44942e+07	5.49182e+07	5.85654e+07	5.78558e+07	5.90875e+07	5.77092e+07	5.63395e+07
A0A3B6GU40	Uncharacterized protein OS=Triticum aestivum OX=4565 PE=4 SV=1	5.19134e+06	6036871	6.11843e+06	4.96575e+06	5.09294e+06	3.23603e+06	7.31482e+06	7.66232e+06	6.91183e+06	7.26572e+06	6.86959e+06	5.86201e+06
A0A3B6LWC4	Peptidase M1 leukotriene A4 hydrolase/aminopeptidase C-terminal domain-containing protein OS=Triticum aestivum OX=4565 PE=3 SV=1	2.51212e+07	2.5389e+07	2.73496e+07	3.88755e+07	4.27945e+07	4.76759e+07	3.66735e+07	3.31802e+07	3.13026e+07	5.87328e+07	5.37313e+07	5.70873e+07
A0A3B6QHM9	4-hydroxy-3-methylbut-2-en-1-yl diphosphate synthase OS=Triticum aestivum OX=4565 PE=3 SV=1	4.42186e+07	4.08642e+07	4.15851e+07	4.69147e+07	4.14931e+07	4.64972e+07	4.02421e+07	4.24391e+07	4.20185e+07	5.19605e+07	5.25957e+07	4.472e+07
T1VYS7	Dehydrin WZY1-2 OS=Triticum aestivum OX=4565 PE=2 SV=1	1.7493e+07	1.67855e+07	2.11009e+07	2.1836e+07	1.92693e+07	3.07065e+07	2.14685e+07	2.26657e+07	2.56474e+07	1.75604e+07	2.72074e+07	3.31668e+07
W5BMW7	Genome assembly, chromosome: II OS=Triticum aestivum OX=4565 GN=CAMPLR22A2D_LOCUS1597 PE=3 SV=1	2.2627e+08	2.09057e+08	2.16396e+08	1.85871e+08	1.96291e+08	1.84619e+08	2.0992e+08	2.11491e+08	2.14665e+08	2.23342e+08	2.0666e+08	2.00083e+08
A0A3B6ECJ1	SOUL heme-binding protein OS=Triticum aestivum OX=4565 PE=3 SV=1	1.37947e+08	1.33664e+08	1.37624e+08	1.02356e+08	1.05437e+08	9.93239e+07	1.41695e+08	1.34962e+08	1.25601e+08	1.02758e+08	9.43457e+07	9.06207e+07
A0A3B6IWF0	Glutathione transferase OS=Triticum aestivum OX=4565 PE=3 SV=1	224333	223118	335966			370988	156637	48518.8		282045	333188	362059
A0A3B6KJ98	Enoyl reductase (ER) domain-containing protein OS=Triticum aestivum OX=4565 PE=4 SV=1	4.28098e+06	2.20459e+06	3.60731e+06	2.74188e+06	2.74448e+06	2.84962e+06	1.7611e+06	1.40762e+06	4.16838e+06	3.16398e+06	4.81403e+06	3.14215e+06
A0A3B6TKC6	FAD/NAD(P)-binding domain-containing protein OS=Triticum aestivum OX=4565 PE=4 SV=1	6.22604e+07	6.17453e+07	6.2488e+07	6.90799e+07	6.14901e+07	7.15343e+07	6.18875e+07	6.00796e+07	6.07774e+07	5.1428e+07	1.22394e+08	1.20964e+08
A0A3B6KNB1	C2 NT-type domain-containing protein OS=Triticum aestivum OX=4565 PE=4 SV=1	6.99821e+06	4.27708e+06	5.62151e+06	4.26568e+06	3.16834e+06	4.72644e+06	5.33971e+06	6.00157e+06	4.57057e+06	2.66111e+06	2.829e+06	3.23203e+06
A0A3B6FQK5	Uncharacterized protein OS=Triticum aestivum OX=4565 PE=4 SV=1	1.12163e+08	1.12799e+08	1.11589e+08	9.2981e+07	1.02825e+08	9.38318e+07	1.39268e+08	1.41719e+08	1.42618e+08	1.24631e+08	1.08692e+08	1.14153e+08
A0A3B6KFA2	Plastid lipid-associated protein/fibrillin conserved domain-containing protein OS=Triticum aestivum OX=4565 PE=4 SV=1	9.60332e+07	9.78746e+07	9.3882e+07	1.18063e+08	1.26609e+08	1.2288e+08	1.21576e+08	1.29027e+08	1.16396e+08	1.70045e+08	1.66009e+08	1.87867e+08
A0A3B6JDN5	O-methyltransferase ZRP4 OS=Triticum aestivum OX=4565 PE=4 SV=1	4.66892e+07	4.44736e+07	4.9589e+07	6.19075e+07	7.38957e+07	6.6757e+07	4.74706e+07	4.73664e+07	5.0761e+07	5.98456e+07	6.36433e+07	5.71799e+07
A0A3B6B7X7	DJ-1/PfpI domain-containing protein OS=Triticum aestivum OX=4565 PE=3 SV=1	8.86685e+06	8.76369e+06	1.08425e+07	6.64525e+06	8.09746e+06	7.47261e+06	9.00098e+06	1.11248e+07	1.12797e+07	7.42442e+06	6.9919e+06	7.23922e+06
A0A3B6QLZ6	Mitochondrial phosphate transporter OS=Triticum aestivum OX=4565 PE=3 SV=1	3.82243e+06	2.97375e+06	3.23647e+06	3.13773e+06	3.44179e+06	4.34714e+06	3.02869e+06	3.7817e+06	3.83956e+06	6.87279e+06	5.86789e+06	6.55339e+06
A0A341ZKM1	Photosystem I P700 chlorophyll a apoprotein A1 OS=Triticum aestivum OX=4565 PE=3 SV=1
A0A3B6LU51	Obg-like ATPase 1 OS=Triticum aestivum OX=4565 PE=3 SV=1	2.67029e+06	2.55111e+06	4.82905e+06	4.34157e+06	2.76315e+06	2.53707e+06	5.1834e+06	3.5627e+06	3.64762e+06	4.61353e+06	2.51761e+06	2.05763e+06
A0A3B6HXM3	CBS domain-containing protein OS=Triticum aestivum OX=4565 PE=4 SV=1	7.29516e+06	7.6183e+06	6.90618e+06	5.80611e+06	270654	6.88626e+06	2.99554e+06	1.23621e+06	467760	6.69843e+06	7.25629e+06	7.80925e+06
A0A3B6RER3	Carboxypeptidase OS=Triticum aestivum OX=4565 PE=3 SV=1	6.95967e+07	7.00148e+07	6.3504e+07	8.00082e+07	7.69524e+07	7.49245e+07	6.63016e+07	6.61536e+07	6.097e+07	8.2744e+07	7.97377e+07	7.76358e+07
A0A3B6D742	Ricin B lectin domain-containing protein OS=Triticum aestivum OX=4565 PE=4 SV=1	6.6587e+07	5.6325e+07	5.88155e+07	5.90185e+07	6.92936e+07	6.9126e+07	6.72749e+07	7.076e+07	7.02428e+07	1.17195e+08	1.13382e+08	1.10646e+08
A0A3B6LW86	Mitochondrial Rho GTPase OS=Triticum aestivum OX=4565 PE=3 SV=1	405219							280297		575423	655878	425440
A0A3B5ZUB2	Plastid lipid-associated protein/fibrillin conserved domain-containing protein OS=Triticum aestivum OX=4565 PE=4 SV=1	2.55461e+07	26889821	2.61518e+07	3.23589e+07	2.77472e+07	3.24355e+07	3.14459e+07	3.00766e+07	3.04387e+07	3.89256e+07	2.99226e+07	3.16022e+07
A0A3B5Y0H8	Plastid lipid-associated protein/fibrillin conserved domain-containing protein OS=Triticum aestivum OX=4565 PE=4 SV=1	4.92222e+08	5.11844e+08	5.08254e+08	4.96595e+08	5.11695e+08	5.04468e+08	6.26777e+08	6.22452e+08	6.16866e+08	5.87399e+08	5.59637e+08	5.63574e+08
A0A0F6QT98	aldehyde dehydrogenase (NAD(+)) OS=Triticum aestivum OX=4565 GN=ALDH7B1 PE=2 SV=1	3.62776e+07	3.2811e+07	3.74015e+07	4.91837e+07	5.6711e+07	5.1612e+07	6.77594e+07	6.42695e+07	6.42209e+07	9.924e+07	9.51115e+07	9.39972e+07
A0A3B6B5C6	Lipocalin/cytosolic fatty-acid binding domain-containing protein OS=Triticum aestivum OX=4565 PE=3 SV=1	9.98239e+06	1.17885e+07	1.10406e+07	8.16522e+06	7.9215e+06	8.63154e+06	8.90716e+06	1.00726e+07	1.13482e+07	6.37275e+06	6.26869e+06	7.18441e+06
A0A3B6PK79	Fumarylacetoacetase OS=Triticum aestivum OX=4565 PE=3 SV=1	4.86007e+06	1.30081e+07	1.1167e+07	4.18305e+06	8.97016e+06	1.02185e+07	4.97582e+06	4.07568e+06	2.61782e+06	5.58191e+06	4.59425e+06	4.0166e+06
A0A3B6GVH3	Glutaredoxin-dependent peroxiredoxin OS=Triticum aestivum OX=4565 PE=3 SV=1	2.00616e+07	1.51088e+07	1.70498e+07	2.09393e+07	3.15078e+07	2.52186e+07	4.03473e+07	2.26659e+07	2.30192e+07	2.93298e+07	2.47503e+07	2.8025e+07
A0A3B6C6G0	40S ribosomal protein S8 OS=Triticum aestivum OX=4565 PE=3 SV=1	9.11755e+06	7.15809e+06	9.2093e+06	9.60008e+06	8.91877e+06	7.52959e+06	9.51257e+06	9.55973e+06	9.2094e+06	1.40042e+07	1.1131e+07	1.39349e+07
A0A1D5SLI4	40S ribosomal protein S4 OS=Triticum aestivum OX=4565 PE=3 SV=1	2.15532e+08	2.20455e+08	2.16339e+08	2.10082e+08	2.32577e+08	2.09166e+08	1.74194e+08	1.79754e+08	1.79926e+08	2.85057e+08	2.77654e+08	2.68392e+08
A0A3B6IQS5	CCT-theta OS=Triticum aestivum OX=4565 PE=3 SV=1	5.15717e+07	4.71873e+07	4.39002e+07	5.01271e+07	5.00126e+07	4.79982e+07	4.63901e+07	4.15594e+07	3.9778e+07	6.03524e+07	6.22855e+07	5.90584e+07
A0A3B6ASP4	AAA+ ATPase domain-containing protein OS=Triticum aestivum OX=4565 PE=3 SV=1	5.22447e+07	4.84546e+07	4.66863e+07	5.31875e+07	6.27126e+07	5.90082e+07	5.83316e+07	4.71761e+07	5.51548e+07	9.03407e+07	7.91038e+07	7.9723e+07
A0A3B5YVX6	ATP synthase subunit gamma OS=Triticum aestivum OX=4565 PE=3 SV=1	1.79639e+08	1.84098e+08	1.82771e+08	1.73599e+08	1.73069e+08	1.80729e+08	1.79726e+08	1.76537e+08	1.72897e+08	2.2794e+08	2.23836e+08	2.26595e+08
A0A3B6TJ13	glycine--tRNA ligase OS=Triticum aestivum OX=4565 PE=3 SV=1	6.60435e+07	5.8609e+07	5.72908e+07	6.82816e+07	4.86601e+07	6.44583e+07	3.9516e+07	4.00516e+07	3.18791e+07	6.94323e+07	7.91806e+07	7.32318e+07
A0A3B6KTA7	Thylakoid soluble phosphoprotein TSP9 OS=Triticum aestivum OX=4565 PE=4 SV=1	1.79845e+08	1.89346e+08	1.78598e+08	2.08798e+08	1.59615e+08	1.6703e+08	2.08543e+08	2.15969e+08	1.88568e+08	1.08969e+08	1.07245e+08	1.3798e+08
Q6RUJ1	Glutamine synthetase OS=Triticum aestivum OX=4565 GN=GS PE=3 SV=1				2.02211e+06		1.58171e+06	1.98912e+06	1.88073e+06			2.22273e+06	4.16841e+06
A0A3B6NUV0	Mitochondrial phosphate transporter OS=Triticum aestivum OX=4565 PE=3 SV=1	1.21104e+08	1.1519e+08	1.04905e+08	1.55165e+08	1.17355e+08	1.71165e+08	9.32736e+07	9.94667e+07	9.83277e+07	2.08097e+08	2.45451e+08	2.48679e+08
A0A3B6H168	Uncharacterized protein OS=Triticum aestivum OX=4565 PE=3 SV=1	3.96674e+07	3.93212e+07	3.46737e+07	4.61535e+07	2.75073e+07	4.60806e+07	3.36289e+07	3.47689e+07	3.12773e+07	5.11706e+07	4.71473e+07	6.32199e+07
A0A3B6PJD8	hydroxymethylbilane synthase OS=Triticum aestivum OX=4565 PE=3 SV=1	7.52392e+07	7.29747e+07	7.35354e+07	5.22976e+07	5.9187e+07	5.23514e+07	5.55993e+07	6.14516e+07	5.76194e+07	3.97904e+07	4.39832e+07	3.71776e+07
A0A3B6AUH5	Translation elongation factor EF1B beta/delta subunit guanine nucleotide exchange domain-containing protein OS=Triticum aestivum OX=4565 PE=3 SV=1	2.07217e+07	2.04482e+07	2.51815e+07	2.95275e+07	7.74773e+06	1.78268e+07	2.78113e+07	3.0317e+07	2.74171e+07	2.45998e+07	1.98094e+07	1.68943e+07
A0A3B5XVY7	Dihydrolipoyl dehydrogenase OS=Triticum aestivum OX=4565 PE=3 SV=1	5.22741e+07	5.13811e+07	5.0966e+07	4.06774e+07	3.83826e+07	4.48373e+07	3.86724e+07	3.6695e+07	3.86403e+07	3.11088e+07	3.23127e+07	3.04164e+07
A0A3B6HRX3	14-3-3 domain-containing protein OS=Triticum aestivum OX=4565 PE=3 SV=1	1.11352e+07	10602927	1.10949e+07	1.17207e+07	1.21801e+07	1.16855e+07	1.27503e+07	1.2551e+07	1.25119e+07	1.51152e+07	1.41548e+07	1.61507e+07
A0A3B5YZ06	Peptidase M24 domain-containing protein OS=Triticum aestivum OX=4565 PE=3 SV=1	3.78006e+06	4339830	6.61986e+06	7.02305e+06	3.98264e+06	6.50338e+06	4.53018e+06	2.20836e+06	96538.8	8.1496e+06	7.8908e+06	8.04431e+06
A0A3B6PKI6	T-complex protein 1 subunit eta OS=Triticum aestivum OX=4565 PE=3 SV=1	3.46368e+07	3.40642e+07	3.43036e+07	3.30407e+07	3.98388e+07	3.86815e+07	2.63723e+07	2.85506e+07	2.78354e+07	4.14724e+07	4.30841e+07	3.91951e+07
A0A3B6JFG9	Adenylosuccinate synthetase, chloroplastic OS=Triticum aestivum OX=4565 GN=PURA PE=3 SV=1	8.0633e+07	7.207e+07	9.01853e+07	1.06899e+08	1.18491e+08	1.23818e+08	9.13408e+07	8.79207e+07	8.95785e+07	2.52353e+08	2.19704e+08	2.16337e+08
A0A3B6KID6	Enoyl reductase (ER) domain-containing protein OS=Triticum aestivum OX=4565 PE=4 SV=1	1.1827e+07	13769398	1.04154e+07	1.23757e+07	1.24895e+07	1.23346e+07	9.07132e+06	9.14367e+06	6.51187e+06	7.73614e+06	9.00419e+06	8.20023e+06
A0A3B6TFH7	Carboxypeptidase OS=Triticum aestivum OX=4565 PE=3 SV=1	9.5438e+06	8449536	7.6e+06	8.56976e+06	7.44491e+06	7.21036e+06	1.06146e+07	1.00067e+07	7.17182e+06	9.51534e+06	1.06917e+07	8.52294e+06
A0A3B6ELF5	S5 DRBM domain-containing protein OS=Triticum aestivum OX=4565 PE=3 SV=1	1.11249e+07	1.20044e+07	1.21258e+07	1.29386e+07	1.41714e+07	1.38814e+07	1.15093e+07	1.14084e+07	1.12378e+07	1.97933e+07	1.80221e+07	1.898e+07
W5I1R7	KH type-2 domain-containing protein OS=Triticum aestivum OX=4565 PE=3 SV=1	2.09699e+08	2.10578e+08	2.45923e+08	2.14824e+08	1.81994e+08	2.17833e+08	1.57353e+08	1.55037e+08	1.25079e+08	2.64778e+08	2.59222e+08	2.59481e+08
A0A3B6MJI8	Protoporphyrinogen oxidase OS=Triticum aestivum OX=4565 PE=3 SV=1
A0A3B6PLS3	POTRA domain-containing protein OS=Triticum aestivum OX=4565 PE=4 SV=1		705163	571708	205165	552793	298472	475514	443771	613085	388972	687273	526108
A1YE31	Ribosomal protein L3-A3 OS=Triticum aestivum OX=4565 GN=RPL3-A3 PE=2 SV=1	5.4148e+06	5.93664e+06	6.27503e+06	8.12741e+06	6.57091e+06	7.39856e+06	4.39133e+06	4.71736e+06	5.20673e+06	1.1708e+07	1.25828e+07	1.30301e+07
A0A3B5ZWX4	NAC-A/B domain-containing protein OS=Triticum aestivum OX=4565 PE=4 SV=1	9.28671e+07	9.25361e+07	9.1604e+07	8.54095e+07	9.36332e+07	8.41699e+07	1.06943e+08	1.09547e+08	1.04175e+08	1.09318e+08	1.02686e+08	1.01789e+08
A0A3B6SP63	EF-hand domain-containing protein OS=Triticum aestivum OX=4565 PE=4 SV=1	4.09057e+07	3.96064e+07	3.85027e+07	5.52138e+07	5.55231e+07	5.19675e+07	7.51331e+07	8.10314e+07	8.97914e+07	6.82529e+07	7.05425e+07	6.61728e+07
A0A3B6KNQ2	RRM domain-containing protein OS=Triticum aestivum OX=4565 PE=4 SV=1	8.47366e+08	8.38566e+08	8.00791e+08	6.09265e+08	5.48999e+08	6.03443e+08	8.13524e+08	8.01414e+08	7.88032e+08	3.69993e+08	4.05047e+08	4.20705e+08
A0A3B5XZD5	Mitochondrial carnitine/acylcarnitine carrier-like protein OS=Triticum aestivum OX=4565 PE=3 SV=1	1.91966e+08	1.92438e+08	1.82488e+08	1.91318e+08	1.78967e+08	1.86334e+08	1.2864e+08	1.16757e+08	1.15252e+08	1.34231e+08	1.29807e+08	1.33401e+08
A0A3B6IV90	CN hydrolase domain-containing protein OS=Triticum aestivum OX=4565 PE=4 SV=1	4.24335e+06	4604307	3.99673e+06	5.35002e+06	6.09775e+06	5.37855e+06	4.28009e+06	4.57181e+06	3.80913e+06	5.50436e+06	6.33612e+06	6.11126e+06
A0A3B6QCS8	Inositol-1-monophosphatase OS=Triticum aestivum OX=4565 PE=3 SV=1	4.98864e+07	6.14532e+07	5.26509e+07	4.97137e+07	4.89863e+07	4.98247e+07	6.00967e+07	5.13027e+07	5.98491e+07	4.76037e+07	4.35536e+07	3.6348e+07
A0A1D5Z3E7	Proteasome subunit beta OS=Triticum aestivum OX=4565 PE=3 SV=1	3.45308e+07	3.74357e+07	3.64773e+07	3.94958e+07	3.92708e+07	4.0817e+07	3.67156e+07	4.03474e+07	3.47896e+07	5.1059e+07	5.54181e+07	5.07378e+07
A0A3B6U7G0	chitinase OS=Triticum aestivum OX=4565 PE=4 SV=1	8.21986e+07	84392887	7.9243e+07	6.4766e+07	7.2687e+07	6.69726e+07	1.26716e+08	1.1761e+08	1.09533e+08	6.77281e+07	6.78113e+07	7.16843e+07
A0A3B6ISQ8	ABC transporter domain-containing protein OS=Triticum aestivum OX=4565 PE=4 SV=1	8.07275e+07	8.22135e+07	7.72093e+07	6.55633e+07	4.70609e+07	5.83863e+07	9.18256e+07	9.59344e+07	9.45567e+07	3.97646e+07	4.16712e+07	4.29079e+07
A0A3B6TNZ1	Peptidase M16 N-terminal domain-containing protein OS=Triticum aestivum OX=4565 PE=4 SV=1	2.86983e+07	3.17141e+07	3.278e+07	3.61321e+07	3.64486e+07	3.70919e+07	2.3481e+07	2.51742e+07	2.42304e+07	3.77773e+07	3.83989e+07	3.75469e+07
A0A3B6GN50	Histone H2B OS=Triticum aestivum OX=4565 PE=3 SV=1	984991	903474	1.02151e+06	606786		704850	219725	126204	123888	1.95816e+06	2.27167e+06	2.00176e+06
A0A411IZU1	H(+)-exporting diphosphatase OS=Triticum aestivum OX=4565 GN=VP1-A PE=2 SV=1	7.78535e+06	5.18213e+06	4.6715e+06	1.05427e+07	8.28557e+06	9.89475e+06	5.67354e+06	3.76424e+06	3.54657e+06	1.02929e+07	1.20039e+07	1.37909e+07
A0A3B5ZV64	Serine hydroxymethyltransferase OS=Triticum aestivum OX=4565 PE=3 SV=1	4.65699e+06	6.07048e+06	4.5692e+06	3.106e+06	2.88567e+06	4.18857e+06	4.44438e+06	3.8514e+06	4.27143e+06	4.00254e+06	5.07645e+06	3.57227e+06
A0A3B6QB56	Prolyl endopeptidase OS=Triticum aestivum OX=4565 PE=3 SV=1	656443	603523	693797	1.03176e+06	896650	1.02779e+06	901028	821518	1.06434e+06	1.96741e+06	1.90786e+06	1.49876e+06
A0A3B6SEI9	Thylakoid membrane protein slr0575 OS=Triticum aestivum OX=4565 PE=4 SV=1	1.16496e+08	1.14464e+08	1.14517e+08	1.40617e+08	1.32381e+08	1.37232e+08	1.08584e+08	1.10999e+08	1.08458e+08	1.33078e+08	1.36089e+08	1.34528e+08
A0A3B5ZS37	phosphoribosylformylglycinamidine synthase OS=Triticum aestivum OX=4565 PE=3 SV=1	1.9569e+07	2.16685e+07	2.00501e+07	2.0482e+07	2.22822e+07	1.99561e+07	1.52736e+07	1.46222e+07	1.67377e+07	2.3315e+07	2.23055e+07	2.16635e+07
A0A3B6HQF6	CCT-beta OS=Triticum aestivum OX=4565 PE=3 SV=1	1.40973e+06	3.05769e+06	5.24694e+06	2.24397e+06	3.99645e+06	1.19726e+06	4.11031e+06	3.29396e+06		3.42005e+06	1.66783e+06	5.38068e+06
Q6RUJ2	Glutamine synthetase OS=Triticum aestivum OX=4565 GN=GS PE=3 SV=1	5.39499e+07	4.9279e+07	4.41483e+07	3.97156e+07	3.50123e+07	4.21763e+07	4.30759e+07	3.83822e+07	3.53787e+07	4.18359e+07	4.80799e+07	4.83611e+07
A0A1D5UQE8	Genome assembly, chromosome: II OS=Triticum aestivum OX=4565 GN=CAMPLR22A2D_LOCUS3509 PE=4 SV=1	1.07323e+06	1.1067e+06	2.50836e+06	1.34366e+06	1.95362e+06	925698	2.46453e+06	639245	822469	1.1003e+06		722454
A0A3B5YVU2	Protein kinase domain-containing protein OS=Triticum aestivum OX=4565 PE=4 SV=1	2.83084e+06	1.56448e+06	1.33047e+06	2.16481e+06	2.22309e+06	2.95779e+06	3.58128e+06	2.73517e+06	2.65247e+06	4.21968e+06	4.68803e+06	3.81649e+06
A0A3B6SE53	NmrA-like domain-containing protein OS=Triticum aestivum OX=4565 PE=4 SV=1	1.09747e+08	123473437	1.1397e+08	1.30939e+08	2.57147e+08	1.40298e+08	1.10062e+08	1.16266e+08	1.21744e+08	1.88625e+08	1.64015e+08	1.73645e+08
A0A3B6C6Q7	phosphoribosylformylglycinamidine synthase OS=Triticum aestivum OX=4565 PE=3 SV=1	3.90366e+07	4.27472e+07	3.85069e+07	4.46378e+07	4.18333e+07	4.6152e+07	2.92074e+07	3.10779e+07	3.34763e+07	5.23867e+07	5.67325e+07	5.77386e+07
A0A3B6HYS0	Water stress and hypersensitive response domain-containing protein OS=Triticum aestivum OX=4565 PE=3 SV=1	4.88502e+06	4.90372e+06	3.91572e+06	4.56775e+06	2.98825e+06	3.64618e+06	4.85798e+06	3.9911e+06	3.62404e+06	3.26895e+06	5.11469e+06	5.46039e+06
W5ECL2	Ribosomal protein L2 C-terminal domain-containing protein OS=Triticum aestivum OX=4565 PE=3 SV=1	1.16219e+08	1.16874e+08	1.10038e+08	1.23749e+08	8.6841e+07	1.14066e+08	7.78302e+07	7.56511e+07	6.14054e+07	1.85508e+08	1.87751e+08	1.83138e+08
A0A1D5TKM2	Eukaryotic translation initiation factor 5A OS=Triticum aestivum OX=4565 GN=CAMPLR22A2D_LOCUS1713 PE=3 SV=1	4.73432e+06	5.27997e+06	5.86764e+06	4.9902e+06	4.00615e+06	3.87743e+06	6.24182e+06	5.35413e+06	6.22386e+06	6.82947e+06	5.26775e+06	5.30257e+06
Q8GTB8	glutathione transferase OS=Triticum aestivum OX=4565 GN=gstf5 PE=2 SV=1	1.62365e+07	1.53276e+07	1.68468e+07	1.72707e+07	2.08641e+07	1.91003e+07	3.05378e+07	2.74307e+07	2.7366e+07	2.39903e+07	1.98429e+07	2.04214e+07
A0A3B6NJ31	Aspartate aminotransferase OS=Triticum aestivum OX=4565 PE=3 SV=1	1.06849e+06	1.17591e+06	1.27326e+06	1.53167e+06	2.30346e+06	1.79516e+06	1.90823e+06	3.08308e+06	2.50647e+06	2.65906e+06	2.42519e+06	2.06526e+06
W5D5P0	Peptidase C14 caspase domain-containing protein OS=Triticum aestivum OX=4565 GN=TRAES_3BF013000040CFD_c1 PE=4 SV=1	973297	1.69242e+06	1.19606e+06	1.32444e+06		1.05911e+06	1.17146e+07	8.37706e+06	1.45028e+06	2.83496e+06	1.43753e+06	3.42197e+06
A0A3B6IP95	non-reducing end alpha-L-arabinofuranosidase OS=Triticum aestivum OX=4565 PE=3 SV=1	9.60819e+07	9.18598e+07	8.28866e+07	9.79606e+07	7.7013e+07	1.0001e+08	7.5699e+07	6.3777e+07	7.64439e+07	1.00596e+08	1.07953e+08	1.14271e+08
A0A3B5ZYK2	NADP-dependent oxidoreductase domain-containing protein OS=Triticum aestivum OX=4565 PE=3 SV=1	7.74452e+07	8.10381e+07	4.96492e+07	8.46793e+07	5.48096e+07	8.42464e+07	4.62017e+07	3.90533e+07	4.16554e+07	3.88818e+07	6.29925e+07	6.40957e+07
A0A3B6QHV5	GrpE protein homolog OS=Triticum aestivum OX=4565 PE=3 SV=1	5.34881e+07	5.66255e+07	5.65361e+07	3.42191e+07	3.86476e+07	3.52736e+07	6.0495e+07	5.85714e+07	5.60486e+07	4.9645e+07	3.01441e+07	3.31044e+07
A0A0C4BIW4	Genome assembly, chromosome: II OS=Triticum aestivum OX=4565 GN=CAMPLR22A2D_LOCUS2947 PE=3 SV=1	2.17355e+08	2.22495e+08	2.23421e+08	2.11055e+08	2.17017e+08	2.06849e+08	1.85795e+08	1.93935e+08	1.8747e+08	2.474e+08	2.29765e+08	2.3589e+08
A0A3B5YXP5	Serine hydroxymethyltransferase OS=Triticum aestivum OX=4565 PE=3 SV=1	2.08465e+07	20923247	1.93208e+07	2.12026e+07	2.10273e+07	2.04086e+07	1.89253e+07	1.61466e+07	1.66519e+07	2.44041e+07	2.35531e+07	2.6245e+07
A0A3B6KME9	Thioredoxin domain-containing protein OS=Triticum aestivum OX=4565 PE=4 SV=1	6.12036e+06	4.75509e+06	6.55782e+06	5.79658e+06	6.28514e+06	4.78187e+06	9.22301e+06	9.03137e+06	9.54166e+06	5.16873e+06	4.6167e+06	5.83928e+06
A0A3B6RID6	Sulfite oxidase OS=Triticum aestivum OX=4565 PE=4 SV=1	1.8457e+06	1.10254e+06	982245	784862	2.18721e+06	1.68601e+06	1.18777e+06	1.17294e+06	720212	1.68228e+06	1.14998e+06	1.97064e+06
Q93W25	Peptidyl-prolyl cis-trans isomerase OS=Triticum aestivum OX=4565 GN=CyP3 PE=1 SV=1	4.92889e+08	4.68532e+08	4.86322e+08	4.72092e+08	4.66265e+08	4.60674e+08	5.4548e+08	5.2862e+08	5.57903e+08	5.74823e+08	5.83858e+08	5.59267e+08
A0A3B6ERA2	Carboxypeptidase OS=Triticum aestivum OX=4565 PE=3 SV=1	2.57237e+06	2.5558e+06	1.99968e+06	1.38828e+06	100977	1.64935e+06	3.09653e+06	2.26725e+06	482792	3.14928e+06	4.30292e+06	4.33457e+06
W5BS00	Glutamate dehydrogenase OS=Triticum aestivum OX=4565 PE=3 SV=1	3.14102e+07	3.3363e+07	3.38493e+07	3.77997e+07	4.33068e+07	4.06825e+07	3.69018e+07	3.64562e+07	3.81628e+07	7.66216e+07	7.86676e+07	8.00559e+07
A0A3B6I0Y7	Rieske domain-containing protein OS=Triticum aestivum OX=4565 PE=4 SV=1	461018	460096	276292	719603		732873		35673.4		100593	1.1865e+06	1.10811e+06
A0A1D5SGL2	NAD(P)H dehydrogenase (quinone) OS=Triticum aestivum OX=4565 PE=3 SV=1	2.90983e+08	3.7855e+08	3.58047e+08	3.44505e+08	2.4634e+08	2.69019e+08	5.31865e+08	3.15194e+08	3.91519e+08	3.06224e+08	3.02955e+08	3.70512e+08
A0A3B6TQC1	Sulfite oxidase OS=Triticum aestivum OX=4565 PE=4 SV=1	4.40378e+07	4.29781e+07	5.24185e+07	3.85912e+07	3.44544e+07	3.88895e+07	3.31853e+07	3.44577e+07	3.09428e+07	3.82387e+07	3.44757e+07	3.64892e+07
A0A3B6MZF9	Peptidase M1 leukotriene A4 hydrolase/aminopeptidase C-terminal domain-containing protein OS=Triticum aestivum OX=4565 PE=3 SV=1	1.00284e+06	1.14317e+06	987083	1.59373e+06	1.72992e+06	1.71149e+06	1.21318e+06	1.57275e+06	1.15074e+06	2.0089e+06	2.16106e+06	1.88281e+06
Q84N28	Flavone O-methyltransferase 1 OS=Triticum aestivum OX=4565 GN=OMT1 PE=1 SV=1										1.12539e+06	1.80217e+06
A0A3B5Z2P7	Phospholipase A1 OS=Triticum aestivum OX=4565 PE=3 SV=1	5.90111e+07	5.83706e+07	6.07792e+07	5.5346e+07	6.18441e+07	5.94992e+07	2.02181e+07	2.65078e+07	2.3379e+07	1.33884e+07	1.31131e+07	1.35123e+07
A0A3B6JL41	Phosphoserine aminotransferase OS=Triticum aestivum OX=4565 PE=3 SV=1	4.96659e+07	4.87856e+07	4.49588e+07	4.31817e+07	4.42254e+07	4.71193e+07	4.15929e+07	4.13011e+07	4.108e+07	5.43056e+07	5.34742e+07	5.09093e+07
A0A3B6N0I8	Chlorophyll a-b binding protein, chloroplastic OS=Triticum aestivum OX=4565 PE=3 SV=1	539549	470536					650161	548802	481896	2.90901e+06	1.54424e+06	6.33783e+06
W5AVS5	MPN domain-containing protein OS=Triticum aestivum OX=4565 PE=3 SV=1	3.18765e+07	3.64184e+07	3.20418e+07	3.45027e+07	3.50862e+07	3.79804e+07	3.43522e+07	3.45935e+07	3.39647e+07	5.19566e+07	4.8734e+07	4.64876e+07
A0A1D6A5W6	Aquaporin OS=Triticum aestivum OX=4565 PE=3 SV=1	6.98394e+07	7.04961e+07	3.98415e+07	9.41995e+07	6.30987e+07	1.01557e+08	3.83068e+07	3.81173e+07	3.61148e+07	9.78948e+07	1.44282e+08	1.39497e+08
A0A3B6C5L4	Translation elongation factor IF5A C-terminal domain-containing protein OS=Triticum aestivum OX=4565 PE=3 SV=1	1.93313e+07	2.05026e+07	1.83113e+07	1.52146e+07	2.03387e+07	1.91577e+07	1.51045e+07	1.57893e+07	1.7715e+07	2.39112e+07	2.2576e+07	1.88548e+07
A0A3B6QJH8	Clu domain-containing protein OS=Triticum aestivum OX=4565 PE=4 SV=1	4.35602e+07	4.25753e+07	2.73682e+07	3.02849e+07	2.20953e+07	3.59338e+07	2.29929e+07	2.32878e+07	2.81196e+07	2.12978e+07	3.00645e+07	2.58e+07
A0A3B6PI16	Prolyl endopeptidase OS=Triticum aestivum OX=4565 PE=3 SV=1	2.23751e+07	1.14764e+07	1.37865e+07	2.24126e+07	2.09311e+07	2.3753e+07	1.53585e+07	1.67075e+07	1.5922e+07	3.20678e+07	3.39244e+07	3.57468e+07
F8WTQ6	Delta-aminolevulinic acid dehydratase OS=Triticum aestivum OX=4565 GN=TaALAD1b PE=2 SV=1	4.63114e+07	5.62224e+07	4.91422e+07	3.43542e+07	3.95345e+07	4.21684e+07	4.83309e+07	5.14349e+07	4.8971e+07	4.70359e+07	4.26192e+07	4.37475e+07
A0A3B6RG95	dynamin GTPase OS=Triticum aestivum OX=4565 PE=3 SV=1		543885	476401	498880	717220		701419	650818	469853	979783	1.04321e+06
A0A3B6MZI6	UDP-glucose 6-dehydrogenase OS=Triticum aestivum OX=4565 PE=3 SV=1	1.32911e+06	1.16074e+06	548071	2.09038e+06	2.31899e+06	2.53283e+06	1.33884e+06	1.6385e+06	1.38867e+06	4.11405e+06	3.53185e+06	3.59227e+06
A0A3B6LTG4	UDP-glucose 6-dehydrogenase OS=Triticum aestivum OX=4565 PE=3 SV=1	2.38454e+07	2.62051e+07	2.33298e+07	3.80846e+07	4.74865e+07	3.92788e+07	2.43991e+07	2.26953e+07	2.22878e+07	5.23151e+07	5.47452e+07	5.23272e+07
P93608	Cold acclimation protein WCOR410c OS=Triticum aestivum OX=4565 GN=Wcor410c PE=2 SV=1	6.95275e+07	7.03029e+07	5.64969e+07	7.27466e+07	6.65939e+07	7.75546e+07	6.92813e+07	8.19208e+07	7.50662e+07	7.16497e+07	8.88142e+07	9.229e+07
A0A3B6HQW7	S1 motif domain-containing protein OS=Triticum aestivum OX=4565 PE=4 SV=1	3.05771e+08	3.01507e+08	2.82781e+08	2.41252e+08	2.18562e+08	2.36055e+08	2.44952e+08	2.52608e+08	2.54873e+08	1.89462e+08	1.8746e+08	1.63097e+08
A0A3B6PCU7	STI1 domain-containing protein OS=Triticum aestivum OX=4565 PE=4 SV=1	6.72695e+07	6.31959e+07	6.77889e+07	5.60532e+07	4.74544e+07	5.09968e+07	6.08403e+07	6.01069e+07	5.97978e+07	6.72776e+07	6.36465e+07	6.70735e+07
A0A3B6TDG8	Peroxidase OS=Triticum aestivum OX=4565 PE=3 SV=1	5.42323e+06	6.4735e+06	5.8378e+06	6.0867e+06	3.68771e+06	5.37624e+06	4.36737e+06	7.63967e+06	6.33741e+06	6.79831e+06	8.43699e+06	5.08667e+06
A0A3B6EK45	50S ribosomal protein L13, chloroplastic OS=Triticum aestivum OX=4565 PE=3 SV=1	6.87652e+07	7.24056e+07	6.83968e+07	5.55738e+07	5.42487e+07	5.2414e+07	4.98049e+07	4.99587e+07	5.00173e+07	5.0381e+07	5.26537e+07	5.16564e+07
A0A3B6KTQ4	Cytochrome f OS=Triticum aestivum OX=4565 PE=3 SV=1	451075	452208	340159		492615		2.03673e+06	2.29085e+06	2.17676e+06	1.8862e+06	1.80339e+06	1.55378e+06
A0A3B6NXW9	T-complex protein 1 subunit zeta OS=Triticum aestivum OX=4565 PE=3 SV=1	2.8168e+07	2.86081e+07	2.83611e+07	3.3516e+07	3.53162e+07	3.46884e+07	2.92116e+07	2.88778e+07	2.34103e+07	4.39778e+07	4.23586e+07	4.40851e+07
A0A3B6KRW5	Lysine--tRNA ligase OS=Triticum aestivum OX=4565 PE=3 SV=1	3.56645e+07	3.31515e+07	3.4534e+07	3.61393e+07	4.75865e+07	4.0333e+07	2.86011e+07	3.59221e+07	2.96401e+07	5.27378e+07	5.05672e+07	4.41303e+07
A0A1D5UGI9	Genome assembly, chromosome: II OS=Triticum aestivum OX=4565 GN=CAMPLR22A2D_LOCUS2508 PE=4 SV=1	2.45645e+07	2.48211e+07	2.48719e+07	2.3665e+07	2.60917e+07	2.44409e+07	2.36243e+07	2.24015e+07	2.12736e+07	1.75847e+07	1.65937e+07	1.59999e+07
A0A3B6SDX9	Rieske domain-containing protein OS=Triticum aestivum OX=4565 PE=4 SV=1	3.7066e+06	2.69182e+06	4.00021e+06	5.69788e+06	5.49809e+06	7.06703e+06	7.55366e+06	7.35551e+06	8.26273e+06	1.58427e+07	1.65512e+07	1.58292e+07
A0A3B6NR67	GrpE protein homolog OS=Triticum aestivum OX=4565 PE=3 SV=1	1.42027e+08	1.35113e+08	1.26373e+08	1.02964e+08	8.86515e+07	1.04073e+08	1.35538e+08	1.30523e+08	1.26956e+08	8.02874e+07	7.81414e+07	7.72085e+07
A0A3B6SMQ1	Glyceraldehyde 3-phosphate dehydrogenase NAD(P) binding domain-containing protein OS=Triticum aestivum OX=4565 PE=3 SV=1	3.13772e+07	3.2809e+07	3.14846e+07	3.4515e+07	3.55542e+07	3.40112e+07	2.97912e+07	3.24249e+07	3.04306e+07	3.87673e+07	3.48733e+07	3.52664e+07
A0A3B6IRA5	E1 ubiquitin-activating enzyme OS=Triticum aestivum OX=4565 PE=3 SV=1	4.89077e+06	3.66585e+06	3.92133e+06	3.81426e+06	4.23553e+06	4.2717e+06	4.82028e+06	2.87481e+06	4.47598e+06	5.32939e+06	5.75623e+06	5.7095e+06
A0A3B5Y1H2	Uncharacterized protein OS=Triticum aestivum OX=4565 PE=4 SV=1	4.99642e+07	4.86649e+07	4.8834e+07	4.02794e+07	2.89034e+07	4.08095e+07	6.23792e+07	5.83329e+07	5.30367e+07	3.41733e+07	3.5436e+07	3.26138e+07
A0A3B6Q8Z9	Aspartate aminotransferase OS=Triticum aestivum OX=4565 PE=3 SV=1	5.45741e+07	5.36065e+07	5.10585e+07	6.98542e+07	6.80253e+07	6.19941e+07	6.30857e+07	5.99839e+07	6.62291e+07	8.37023e+07	8.25018e+07	8.42832e+07
Q5XUV3	Chloroplast inositol phosphatase-like protein OS=Triticum aestivum OX=4565 PE=2 SV=1	3.55179e+07	3.59831e+07	3.11521e+07	3.67112e+07	3.88139e+07	3.78669e+07	3.14111e+07	3.28948e+07	2.88964e+07	3.87442e+07	3.36323e+07	3.21554e+07
A0A3B6DML6	DJ-1/PfpI domain-containing protein OS=Triticum aestivum OX=4565 PE=3 SV=1	5.49475e+07	5.08825e+07	4.87793e+07	3.91575e+07	4.01402e+07	4.23959e+07	4.87756e+07	4.96968e+07	4.27049e+07	4.49015e+07	4.51559e+07	4.43189e+07
A0A3B6JG03	Peptidase C1A papain C-terminal domain-containing protein OS=Triticum aestivum OX=4565 PE=3 SV=1	6.4284e+07	6.40931e+07	5.79926e+07	5.63799e+07	4.46368e+07	5.86331e+07	4.93688e+07	4.0405e+07	4.64952e+07	4.6011e+07	5.75334e+07	5.31289e+07
A0A1D5UJW2	coproporphyrinogen oxidase OS=Triticum aestivum OX=4565 GN=CAMPLR22A2D_LOCUS4271 PE=3 SV=1	7.68096e+07	7.56465e+07	7.56594e+07	6.87779e+07	6.66238e+07	6.55134e+07	6.93879e+07	6.54831e+07	5.55183e+07	6.88445e+07	6.86804e+07	6.26979e+07
A0A3B6LSB2	C2 NT-type domain-containing protein OS=Triticum aestivum OX=4565 PE=4 SV=1	1.44895e+06	1.59509e+06	1.6546e+06	1.26279e+06	1.64358e+06	1.47467e+06	1.95417e+06	1.11075e+07	1.91836e+06	1.62602e+07	1.1943e+06	1.57073e+07
A0A3B6RN44	Glutaredoxin-dependent peroxiredoxin OS=Triticum aestivum OX=4565 PE=3 SV=1	1.20732e+08	1.08531e+08	1.15205e+08	6.98154e+07	8.09334e+07	7.68226e+07	1.41286e+08	1.29937e+08	1.28067e+08	8.70262e+07	9.19627e+07	8.7395e+07
A0A3B6SEK1	K Homology domain-containing protein OS=Triticum aestivum OX=4565 PE=4 SV=1	2.34578e+06	2.21039e+06	2.04635e+06	1.44142e+06	1.65669e+06	1.17608e+06	2.861e+06	3.8903e+06	3.3066e+06	1.26167e+06
A0A3B6THT8	Aspartate aminotransferase OS=Triticum aestivum OX=4565 PE=3 SV=1	5.17815e+06	7.3649e+06	5.21793e+06	7.50909e+06	5.3162e+06	8.68362e+06	5.44816e+06	5.78911e+06	4.66608e+06	9.34449e+06	8.98565e+06	1.01502e+07
A0A3B6GT57	Glyoxylate/succinic semialdehyde reductase 2, chloroplastic OS=Triticum aestivum OX=4565 PE=4 SV=1	8.78734e+07	9.2069e+07	8.77527e+07	8.48146e+07	9.26498e+07	8.61966e+07	8.72683e+07	8.88867e+07	9.30689e+07	7.17417e+07	7.94659e+07	7.37814e+07
A0A3B6MX57	NAD(P)H dehydrogenase subunit H OS=Triticum aestivum OX=4565 PE=3 SV=1	1.64713e+06		1.86263e+06							1.08364e+06		1.15165e+06
A0A3B6U5D2	Chlorophyll a-b binding protein, chloroplastic OS=Triticum aestivum OX=4565 PE=3 SV=1	1.75884e+06	1.47238e+06	588865	2.04759e+07	399855	1.37558e+07	276078	529218	210320	1.13377e+06	1.92358e+07	3.42259e+07
A0A3B5Z4Q0	Uncharacterized protein OS=Triticum aestivum OX=4565 PE=3 SV=1	3.57678e+06	4.03376e+06	3.31197e+06	2.72828e+06	3.1221e+06	2.51644e+06	3.59169e+06	3.63287e+06	3.9237e+06	3.43088e+06	3.52788e+06	4.58177e+06
A0A3B5XYZ9	Thylakoid lumenal 17.4 kDa protein, chloroplastic OS=Triticum aestivum OX=4565 PE=4 SV=1	2.89063e+08	2.74957e+08	2.70487e+08	2.25029e+08	2.22632e+08	2.14442e+08	3.19708e+08	3.23429e+08	3.09974e+08	1.8839e+08	1.85224e+08	1.77667e+08
A0A3B6FPZ0	Proteasome subunit alpha type OS=Triticum aestivum OX=4565 PE=3 SV=1	8.12807e+07	83476285	8.03182e+07	6.16692e+07	6.28392e+07	6.22436e+07	1.15073e+08	1.11266e+08	1.07091e+08	8.07208e+07	7.81845e+07	7.74107e+07
A0A3B6DNL2	Amidase domain-containing protein OS=Triticum aestivum OX=4565 PE=3 SV=1	3.31737e+07	2.86737e+07	3.33241e+07	3.14042e+07	3.32132e+07	2.69335e+07	4.69427e+07	4.99714e+07	4.82336e+07	4.16066e+07	3.97926e+07	4.2443e+07
A0A3B6D762	Terpene synthase OS=Triticum aestivum OX=4565 PE=4 SV=1	9.40143e+06	8.7575e+06	8.35192e+06	1.2223e+07	1.1658e+07	1.02449e+07	9.77793e+06	1.03889e+07	9.55701e+06	1.41005e+08	1.36985e+08	3.48847e+07
A0A2X0U275	S-methyl-5-thioribose kinase OS=Triticum aestivum OX=4565 GN=CAMPLR22A2D_LOCUS5375 PE=3 SV=1	1.4375e+08	149469880	1.41776e+08	2.3791e+08	2.29019e+08	2.36005e+08	1.87157e+08	1.98176e+08	1.975e+08	2.828e+08	2.92922e+08	2.95203e+08
A0A3B5YWL1	Uncharacterized protein OS=Triticum aestivum OX=4565 PE=3 SV=1	8.26343e+07	8.80358e+07	8.16887e+07	6.77192e+07	6.21189e+07	6.83877e+07	7.34165e+07	7.38448e+07	7.69112e+07	7.27229e+07	7.91705e+07	7.73189e+07
A0A3B6TBZ7	Acid phosphatase OS=Triticum aestivum OX=4565 PE=4 SV=1	1.23923e+08	1.22657e+08	1.07375e+08	1.35133e+08	8.94562e+07	1.44436e+08	5.79679e+07	5.60045e+07	5.36429e+07	3.53024e+07	3.54901e+07	3.38339e+07
A0A3B5Y5J8	Guanine nucleotide-binding protein subunit beta-like protein A OS=Triticum aestivum OX=4565 PE=3 SV=1	4.45945e+07	4.13441e+07	4.0477e+07	4.12636e+07	4.35527e+07	4.00902e+07	3.9394e+07	4.35478e+07	4.15439e+07	5.11386e+07	4.89689e+07	4.63768e+07
A0A3B6EHP7	V-type proton ATPase subunit OS=Triticum aestivum OX=4565 PE=3 SV=1	5.00942e+07	5.00262e+07	4.97401e+07	7.02399e+07	7.37204e+07	7.01132e+07	5.53712e+07	6.35923e+07	5.25339e+07	9.76126e+07	8.92373e+07	8.92126e+07
B2BA42	V-type proton ATPase subunit OS=Triticum aestivum OX=4565 PE=2 SV=1
A0A3B6TSI9	K Homology domain-containing protein OS=Triticum aestivum OX=4565 PE=4 SV=1	6.35575e+06	4.6256e+06	6.67679e+06	3.80168e+06	5.93608e+06	5.18002e+06	9.52976e+06	1.02839e+07	1.16916e+07	4.92731e+06	4.71725e+06	5.86251e+06
A0A3B6KR59	Eukaryotic translation initiation factor 3 subunit B OS=Triticum aestivum OX=4565 PE=3 SV=1
D8L9J3	Dolichyl-diphosphooligosaccharide--protein glycosyltransferase subunit 2 OS=Triticum aestivum OX=4565 GN=TAA_ctg0091b.00200.1 PE=3 SV=1	1.08369e+06	1.39195e+06	1.71218e+06	1.51301e+06	1.83445e+06	1.54719e+06	1.3359e+06	1.42617e+06	1.33841e+06	2.33039e+06	1.87404e+06	1.99296e+06
A0A3B6LJM8	glucose-6-phosphate 1-epimerase OS=Triticum aestivum OX=4565 PE=3 SV=1	8.72214e+07	9.46663e+07	9.6794e+07	8.35696e+07	8.56052e+07	8.34914e+07	6.65253e+07	7.36028e+07	7.59388e+07	8.64063e+07	8.01348e+07	8.07654e+07
A0A3B6AS91	Amine oxidase OS=Triticum aestivum OX=4565 PE=3 SV=1	2.41647e+06	2438159	1.61802e+06	2.06599e+06	4.21153e+06	3.35303e+06	1.89978e+06	1.88037e+06	2.08979e+06	2.0372e+06	4.21322e+06	3.88141e+06
A0A3B6TTG3	Uncharacterized protein OS=Triticum aestivum OX=4565 PE=4 SV=1	3.15812e+08	3.25067e+08	3.11901e+08	2.67102e+08	2.74139e+08	2.67494e+08	2.25103e+08	2.39385e+08	2.31692e+08	2.29318e+08	2.32003e+08	2.10236e+08
A0A3B5ZWI7	Peptidase M24 domain-containing protein OS=Triticum aestivum OX=4565 PE=3 SV=1	1.26001e+08	1.25414e+08	1.15018e+08	1.37858e+08	1.28943e+08	1.51469e+08	9.50081e+07	1.01036e+08	1.01214e+08	1.50619e+08	1.59703e+08	1.51032e+08
A0A3B6N288	Water stress and hypersensitive response domain-containing protein OS=Triticum aestivum OX=4565 PE=3 SV=1	1.35373e+06	1.42805e+06	1.06544e+06	1.4715e+06	995915	1.66566e+06	819012	1.11576e+06	1.24189e+06	678780	1.03949e+06	1.18018e+06
A0A7H4LII6	GrpE protein homolog OS=Triticum aestivum OX=4565 GN=CAMPLR22A2D_LOCUS3036 PE=3 SV=1	1.55591e+08	1.45697e+08	1.08284e+08	1.17016e+08	9.66496e+07	1.09371e+08	1.17371e+08	1.05014e+08	1.05078e+08	9.34297e+07	9.67172e+07	9.91781e+07
Q5I7K5	Ribosomal protein P1 OS=Triticum aestivum OX=4565 PE=1 SV=1	2.83159e+08	2.94025e+08	2.96393e+08	2.38744e+08	2.56936e+08	2.41244e+08	3.47138e+08	3.47158e+08	3.42311e+08	2.90344e+08	2.75192e+08	2.95399e+08
A0A3B6I4Q0	Peroxidase OS=Triticum aestivum OX=4565 PE=3 SV=1	9.2546e+07	8.99822e+07	9.54805e+07	8.30232e+07	8.72937e+07	8.80427e+07	1.39332e+08	1.46843e+08	1.48666e+08	1.30092e+08	1.25173e+08	1.26766e+08
A0A3B6TCT1	phosphopyruvate hydratase OS=Triticum aestivum OX=4565 PE=3 SV=1	2.34554e+07	21132136	2.28241e+07	1.93223e+07	9.29941e+06	1.57179e+07	2.31904e+07	2.31631e+07	2.31289e+07	2.41758e+07	2.49042e+07	2.07876e+07
A0A3B6SJG2	Stromal processing peptidase, chloroplastic OS=Triticum aestivum OX=4565 PE=4 SV=1	2.12969e+06	2.44484e+06	1.50875e+06	2.15521e+06	640048	1.88654e+06	1.00848e+06	979540	1.31158e+06	788068	1.9417e+06	1.99032e+06
W5FEZ3	40S ribosomal protein S12 OS=Triticum aestivum OX=4565 PE=3 SV=1	3.21081e+07	3.54151e+07	3.24853e+07	2.49352e+07	2.07706e+07	2.65099e+07	2.87448e+07	3.16334e+07	2.79796e+07	3.2943e+07	3.25262e+07	3.27636e+07
A0A3B6KD80	Pectinesterase OS=Triticum aestivum OX=4565 PE=3 SV=1	3.53502e+07	3.38316e+07	3.68844e+07	4.15157e+07	4.38466e+07	4.64475e+07	3.07931e+07	3.00414e+07	3.25568e+07	5.29706e+07	5.36323e+07	4.90319e+07
A0A3B5Z2B0	Phospholipase A1 OS=Triticum aestivum OX=4565 PE=3 SV=1	2.52942e+06	3.80732e+06	3.75711e+06	4.87002e+06	2.99281e+06	4.23964e+06	938003	1.41045e+06		27947.5	566600	1.01645e+06
A0A3B6GLN8	Ribosomal protein S7 domain-containing protein OS=Triticum aestivum OX=4565 PE=3 SV=1	1.03904e+08	1.08712e+08	9.88666e+07	1.25417e+08	1.06745e+08	1.34064e+08	1.01434e+08	9.88344e+07	9.2825e+07	1.64776e+08	1.77276e+08	1.66023e+08
A0A3B6N2E6	Dipeptidylpeptidase IV N-terminal domain-containing protein OS=Triticum aestivum OX=4565 PE=4 SV=1	1.51525e+07	1.42711e+07	1.24409e+07	9.82721e+06	1.14459e+07	1.21175e+07	1.61431e+07	1.97996e+07	1.77328e+07	1.00145e+07	1.03795e+07	1.10861e+07
A0A3B6MP73	Histidine kinase/HSP90-like ATPase domain-containing protein OS=Triticum aestivum OX=4565 PE=3 SV=1	1.98299e+07	1.4928e+07	1.65086e+07	1.80267e+07	1.80143e+07	1.31376e+07	1.35055e+07	1.19045e+07	1.39315e+07	1.65533e+07	1.63282e+07	1.39277e+07
A0A3B6LU40	Photosystem I reaction center subunit III OS=Triticum aestivum OX=4565 PE=3 SV=1	1.99971e+09	2.01382e+09	1.98701e+09	2.1919e+09	2.38511e+09	2.25395e+09	1.75256e+09	1.72706e+09	1.64007e+09	2.3473e+09	2.43081e+09	2.28923e+09
Q66VR4	Auxin amidohydrolase OS=Triticum aestivum OX=4565 PE=2 SV=1	2.14972e+07	2.25013e+07	1.67268e+07	2.63157e+07	2.02417e+07	2.28088e+07	2.88435e+07	2.81666e+07	2.60803e+07	2.72631e+07	2.78157e+07	2.84637e+07
A0A3B6RMI0	3-hydroxyisobutyryl-CoA hydrolase OS=Triticum aestivum OX=4565 PE=3 SV=1	4.54935e+06	4.55291e+06	5.11678e+06	4.84625e+06	5.70375e+06	4.30496e+06	4.41164e+06	3.01091e+06	5.19698e+06	5.14733e+06	4.69461e+06	4.2336e+06
A0A3B6QNE7	T-complex protein 1 subunit zeta OS=Triticum aestivum OX=4565 PE=3 SV=1	2.2569e+06	1.4892e+06	2.50448e+06	925339	2.09303e+06	1.60049e+06	1.64253e+06		2.04917e+06	1.88181e+06	751641	1.71567e+06
P00228	Ferredoxin, chloroplastic OS=Triticum aestivum OX=4565 GN=PETF PE=1 SV=2	2.43556e+09	2.9754e+09	2.82276e+09	1.84676e+09	2.05009e+09	2.00373e+09	3.36485e+09	3.41906e+09	3.41987e+09	2.21676e+09	2.01721e+09	2.21981e+09
A0A3B6FMQ7	Alpha-amylase OS=Triticum aestivum OX=4565 PE=3 SV=1	2.21002e+07	2.31844e+07	2.22868e+07	3.13493e+07	2.90883e+07	3.15649e+07	1.97838e+07	1.99182e+07	2.01925e+07	2.91019e+07	3.00954e+07	3.00095e+07
W5D067	Ribosomal protein S7 domain-containing protein OS=Triticum aestivum OX=4565 GN=TRAES_3BF058200010CFD_c1 PE=3 SV=1	2.12983e+07	1.96735e+07	2.20967e+07	2.15945e+07	2.64794e+07	2.49609e+07	2.12942e+07	2.18708e+07	2.11227e+07	3.09904e+07	2.63946e+07	2.59679e+07
A0A3B6LY08	Water stress and hypersensitive response domain-containing protein OS=Triticum aestivum OX=4565 PE=3 SV=1	6.9244e+07	7.84508e+07	7.19072e+07	7.03971e+07	7.0511e+07	6.94637e+07	8.60074e+07	8.05012e+07	9.22196e+07	7.46271e+07	6.37918e+07	7.58646e+07
A0A3B6KB40	Importin N-terminal domain-containing protein OS=Triticum aestivum OX=4565 PE=4 SV=1	2.53165e+06	335596	1.28454e+06	2.72936e+06	3.28369e+06	1.32956e+06	847520	2.63839e+06	3.11618e+06	4.48906e+06	2.01159e+06	4.46087e+06
A0A3B5YYN5	TPM domain-containing protein OS=Triticum aestivum OX=4565 PE=4 SV=1	3.19925e+07	26977611	2.69483e+07	3.05904e+07	2.88895e+07	2.75775e+07	2.3344e+07	2.49162e+07	2.40093e+07	3.33364e+07	3.0941e+07	3.49172e+07
A0A3B6SEW0	Rubredoxin-like domain-containing protein OS=Triticum aestivum OX=4565 PE=4 SV=1	1.51787e+08	1.55602e+08	1.61651e+08	1.66837e+08	1.96732e+08	1.80271e+08	1.03296e+08	1.15135e+08	1.06022e+08	1.30406e+08	1.0864e+08	1.16424e+08
A0A3B6RCG7	LIM zinc-binding domain-containing protein OS=Triticum aestivum OX=4565 PE=4 SV=1	3.48067e+06	3.31611e+06	3.51623e+06	3.08314e+06	1.80433e+06	3.29563e+06
A0A3B6RHE4	NmrA-like domain-containing protein OS=Triticum aestivum OX=4565 PE=4 SV=1	6.08445e+07	6.3156e+07	5.95157e+07	5.92886e+07	5.40973e+07	6.28287e+07	7.21595e+07	7.36636e+07	7.16625e+07	6.79368e+07	7.38223e+07	7.22864e+07
A0A3B6JL78	L-ascorbate peroxidase OS=Triticum aestivum OX=4565 PE=3 SV=1	3.85541e+06	5665760	4.32211e+06	3.12676e+06	2.51019e+06	1.80365e+06	4.3554e+06	5.05759e+06	3.54263e+06	5.37498e+06	4.96024e+06	4.02953e+06
A0A3B6KTI7	NAC-A/B domain-containing protein OS=Triticum aestivum OX=4565 PE=4 SV=1	2.24483e+07	2.68771e+07	2.17567e+07	1.55217e+07	1.48122e+07	1.49292e+07	2.39458e+07	2.17372e+07	2.37113e+07	1.07196e+07	1.01276e+07	1.05081e+07
A0A3B6IYB0	glutathione transferase OS=Triticum aestivum OX=4565 PE=3 SV=1	1.30475e+08	1.31024e+08	1.31277e+08	1.19169e+08	1.173e+08	1.21212e+08	1.42183e+08	1.33831e+08	1.32509e+08	1.18258e+08	1.17895e+08	1.13745e+08
C4PW00	Phytoene dehydrogenase OS=Triticum aestivum OX=4565 GN=pds PE=2 SV=1	4.94928e+07	4.56297e+07	4.69687e+07	4.64458e+07	5.74878e+07	5.65024e+07	4.57204e+07	4.53904e+07	4.48186e+07	5.64012e+07	4.96573e+07	4.54259e+07
A0A3B5YWR8	Mitochondrial carnitine/acylcarnitine carrier-like protein OS=Triticum aestivum OX=4565 PE=3 SV=1	1.79916e+07	19414492	2.02092e+07	1.89543e+07	1.9663e+07	1.89677e+07	1.73745e+07	1.75609e+07	1.8637e+07	1.88755e+07	1.82309e+07	1.85571e+07
A0A3B6MY56	Thioredoxin domain-containing protein OS=Triticum aestivum OX=4565 PE=4 SV=1	5.41925e+07	5.97596e+07	6.4545e+07	4.97291e+07	5.75096e+07	5.33582e+07	8.1831e+07	8.51252e+07	8.05125e+07	5.39474e+07	5.47197e+07	5.82835e+07
A0A3B5ZNE8	Cupin type-1 domain-containing protein OS=Triticum aestivum OX=4565 PE=3 SV=1	6.92536e+07	7.24947e+07	7.15546e+07	7.24435e+07	7.22702e+07	6.91767e+07	7.97859e+07	8.79375e+07	8.44739e+07	8.70105e+07	8.91871e+07	8.87891e+07
A0A3B6RIG2	glycine--tRNA ligase OS=Triticum aestivum OX=4565 PE=3 SV=1	2.41751e+06	2.80971e+06	2.26402e+06	2.6165e+06	1.24783e+06	2.68566e+06	1.60321e+06	1.40607e+06	1.23756e+06	2.81058e+06	1.20025e+06	2.92471e+06
A0A3B6MVW8	CCT-beta OS=Triticum aestivum OX=4565 PE=3 SV=1	2.54199e+07	3.01699e+07	3.44812e+07	3.85303e+07	3.50677e+07	3.35737e+07	2.79832e+07	2.49913e+07	2.3653e+07	3.63933e+07	4.11675e+07	4.17107e+07
Q8W428	chitinase OS=Triticum aestivum OX=4565 GN=Chi 2 PE=2 SV=1	3.03127e+07	2.82866e+07	2.90654e+07	2.81202e+07	3.33808e+07	2.91536e+07	6.46895e+07	6.04525e+07	6.32642e+07	3.63797e+07	3.50729e+07	4.15172e+07
A0A3B6B2Q7	Leucine-rich repeat-containing N-terminal plant-type domain-containing protein OS=Triticum aestivum OX=4565 PE=4 SV=1	2.13074e+06	1.8438e+06	1.78126e+06	591448	1.91964e+06	2.40713e+06	2.28458e+06	2.11199e+06	2.60822e+06	3.15982e+06	4.77641e+06	3.83183e+06
A0A3B6DBF8	UspA domain-containing protein OS=Triticum aestivum OX=4565 PE=4 SV=1	3.05738e+07	3.03274e+07	3.08255e+07	3.09881e+07	3.37138e+07	3.1659e+07	3.09652e+07	3.23141e+07	3.10207e+07	3.30444e+07	3.52047e+07	3.66589e+07
A0A3B6NW76	Thioredoxin domain-containing protein OS=Triticum aestivum OX=4565 PE=4 SV=1	6.46543e+06	5165225	5.7949e+06	4.17554e+06	5.31325e+06	5.59399e+06	5.4037e+06	5.54561e+06	6.0511e+06	5.00925e+06	3.32617e+06	3.98132e+06
A0A3B6MKM8	Pectinesterase OS=Triticum aestivum OX=4565 PE=3 SV=1	1.69684e+06	1.49161e+06	1.64573e+06	2.27177e+06	2.96246e+06	3.30994e+06	1.71407e+06	1.81473e+06	2.04338e+06	3.45157e+06	2.53276e+06	2.21161e+06
A0A3B6SJ58	3-hydroxyisobutyryl-CoA hydrolase OS=Triticum aestivum OX=4565 PE=3 SV=1	4.88155e+07	5.07278e+07	5.17596e+07	4.50459e+07	4.19447e+07	4.90957e+07	4.40526e+07	4.53441e+07	4.0848e+07	4.98401e+07	4.97335e+07	4.88439e+07
Q93XQ6	Peptidyl-prolyl cis-trans isomerase OS=Triticum aestivum OX=4565 GN=CyP2 PE=2 SV=1	3.5685e+07	3.80847e+07	3.72248e+07	2.96168e+07	3.95625e+07	3.24743e+07	4.24554e+07	4.01198e+07	4.09204e+07	3.76069e+07	3.68348e+07	3.47652e+07
A0A3B6SSQ7	Glyceraldehyde-3-phosphate dehydrogenase OS=Triticum aestivum OX=4565 PE=3 SV=1	375199	419962	419379	362448		417141	134639	37946.2		532732	487675	503946
W5CY88	Glutaredoxin-dependent peroxiredoxin OS=Triticum aestivum OX=4565 GN=TRAES_3BF073600030CFD_c1 PE=3 SV=1	3.12884e+07	31765443	2.8856e+07	2.32315e+07	2.59739e+07	3.0809e+07
A0A3B6C7G7	GrpE protein homolog OS=Triticum aestivum OX=4565 PE=3 SV=1	8.03957e+07	6.59906e+07	6.86129e+07	5.10389e+07	4.29163e+07	5.02513e+07	8.18246e+07	7.68017e+07	7.50526e+07	4.35377e+07	4.1238e+07	4.0417e+07
A0A3B6PK93	protein-serine/threonine phosphatase OS=Triticum aestivum OX=4565 PE=3 SV=1	1.91408e+08	2.02928e+08	1.8323e+08	1.95478e+08	1.97312e+08	2.07248e+08	1.71028e+08	1.72028e+08	1.58998e+08	2.04613e+08	2.09868e+08	1.89446e+08
A0A3B6RL68	Uncharacterized protein OS=Triticum aestivum OX=4565 PE=4 SV=1	8.07773e+06	6.9664e+06	5.4705e+06	6.66035e+06	1.94191e+06	7.62698e+06	3.11184e+06	3.39006e+06	2.67141e+06	3.96195e+06	6.0792e+06	4.91425e+06
C4PW04	MPBQ methyltransferase (Fragment) OS=Triticum aestivum OX=4565 GN=mpbq mt PE=2 SV=1	1.66037e+07	1.71206e+07	1.65281e+07	2.02334e+07	2.4513e+07	2.12732e+07	1.46665e+07	1.35739e+07	1.40055e+07	1.83451e+07	2.21041e+07	2.43314e+07
A0A3B6NKU3	adenylate kinase OS=Triticum aestivum OX=4565 PE=3 SV=1	4.24003e+07	4.38414e+07	4.48049e+07	5.31865e+07	4.81732e+07	5.41741e+07	4.22376e+07	4.24406e+07	4.47757e+07	6.59531e+07	7.00314e+07	6.7719e+07
A0A3B6NR24	Isopropylmalate dehydrogenase-like domain-containing protein OS=Triticum aestivum OX=4565 PE=3 SV=1	8.33441e+07	8.65724e+07	8.26775e+07	9.89164e+07	9.44259e+07	9.81607e+07	8.79711e+07	9.20344e+07	8.79216e+07	1.40862e+08	1.40644e+08	1.40838e+08
A0A3B6RIH1	Aspartate aminotransferase OS=Triticum aestivum OX=4565 PE=3 SV=1	2.56628e+06	2169448	3.08858e+06	3.93755e+06	4.71496e+06	3.71054e+06	3.01077e+06	5.31955e+06	3.62376e+06	4.40003e+06	5.97134e+06	5.85856e+06
A0A3B5Z0N0	Phospholipase A1 OS=Triticum aestivum OX=4565 PE=3 SV=1	1.16742e+06	1.50686e+06	1.81335e+06	1.45421e+06	1.22214e+06	1.45482e+06
A0A3B6RK22	Peptidase M16 N-terminal domain-containing protein OS=Triticum aestivum OX=4565 PE=4 SV=1		569353		1.15249e+06			939071		712299	889978	1.46656e+06
A0A1D5UU04	Peroxidase OS=Triticum aestivum OX=4565 GN=CAMPLR22A2D_LOCUS5726 PE=3 SV=1	1.09204e+08	9.67194e+07	1.00708e+08	9.67877e+07	1.11047e+08	1.06145e+08	4.17287e+07	4.09438e+07	4.53013e+07	4.49186e+07	4.48146e+07	4.42422e+07
A0A3B6TIG0	Glutaredoxin-dependent peroxiredoxin OS=Triticum aestivum OX=4565 PE=3 SV=1	1.1695e+08	1.03221e+08	1.12122e+08	8.21781e+07	9.64151e+07	9.21587e+07	8.6061e+07	8.63978e+07	7.70092e+07	5.60709e+07	5.9077e+07	5.07664e+07
F8SZ85	Zeta-carotene desaturase OS=Triticum aestivum OX=4565 GN=Zds-D1 PE=3 SV=1	6.11259e+06	5.7951e+06	6.36286e+06	7.24104e+06	6.15029e+06	7.14525e+06	5.07178e+06	5.48821e+06	5.37777e+06	7.1066e+06	7.85557e+06	6.89914e+06
A0A3B6PHX2	Nucleoid-associated protein OS=Triticum aestivum OX=4565 PE=4 SV=1	1.92952e+08	1.87987e+08	1.90766e+08	1.41699e+08	1.39e+08	1.61251e+08	2.24463e+08	2.3374e+08	2.22932e+08	1.42585e+08	1.43466e+08	1.3172e+08
A0A2X0S4F1	Genome assembly, chromosome: II OS=Triticum aestivum OX=4565 GN=CAMPLR22A2D_LOCUS1932 PE=3 SV=1	2.26412e+08	2.03651e+08	2.19981e+08	2.15866e+08	1.86315e+08	2.24465e+08	1.60555e+08	1.74857e+08	1.51953e+08	2.38816e+08	2.22358e+08	2.06583e+08
A0A3B6JRI1	NAC-A/B domain-containing protein OS=Triticum aestivum OX=4565 PE=4 SV=1	1.59987e+07	17174345	1.58133e+07	1.16603e+07	1.0597e+07	1.1781e+07	2.53895e+07	1.62119e+07	1.64156e+07	8.34748e+06	6.31014e+06	7.12062e+06
A0A3B6HQ83	L-ascorbate peroxidase OS=Triticum aestivum OX=4565 PE=3 SV=1	5.35172e+07	4.76529e+07	4.98875e+07	4.47631e+07	4.43047e+07	3.97077e+07	5.72725e+07	5.86556e+07	5.84718e+07	5.80547e+07	5.2855e+07	6.03232e+07
Q2Q090	Peptidyl-prolyl cis-trans isomerase (Fragment) OS=Triticum aestivum OX=4565 GN=CYP20-b PE=3 SV=1
A0A3B6PQ00	Mitochondrial phosphate transporter OS=Triticum aestivum OX=4565 PE=3 SV=1	3.58828e+06	3.04113e+06	4.56389e+06	5.38949e+06	6.06206e+06	6.14265e+06	4.86607e+06	4.39504e+06	4.68807e+06	1.00186e+07	8.32576e+06	9.93585e+06
A0A3B6IQ09	DEK-C domain-containing protein OS=Triticum aestivum OX=4565 PE=4 SV=1	215072	696790	520573	1.05524e+06		396467			94693.8	321029	799241	843442
A0A3B5XZ74	Uncharacterized protein OS=Triticum aestivum OX=4565 PE=3 SV=1	7.34171e+06	1.93056e+06	444267	2.34334e+06	64650.8	7.1744e+06	122147	165512	108959	270112	8.61744e+06	8.65165e+06
A0A3B6C785	Zeta-carotene desaturase OS=Triticum aestivum OX=4565 PE=3 SV=1	6.13976e+07	5.67833e+07	5.62017e+07	6.73393e+07	5.1643e+07	6.84249e+07	4.02318e+07	4.23015e+07	3.71174e+07	6.53046e+07	7.13083e+07	6.29338e+07
A0A3B6LVP0	Rieske domain-containing protein OS=Triticum aestivum OX=4565 PE=4 SV=1	3.04192e+06	3.16911e+06	2.81308e+06	3.64617e+06	4.22681e+06	4.19898e+06	2.77205e+06	2.88098e+06	2.89507e+06	3.29377e+06	3.30266e+06	3.76403e+06
A0A3B6LLB2	cysteine desulfurase OS=Triticum aestivum OX=4565 PE=3 SV=1	1.95342e+07	2.33286e+07	2.38222e+07	2.29245e+07	2.09292e+07	2.2439e+07	2.14685e+07	2.16129e+07	2.03979e+07	2.80544e+07	3.21541e+07	2.48937e+07
A0A3B5ZU90	Mitochondrial carnitine/acylcarnitine carrier-like protein OS=Triticum aestivum OX=4565 PE=3 SV=1	3.56741e+06	3.98076e+06	4.24954e+06	3.65599e+06	5.01676e+06	4.50084e+06
A0A3B6RLX3	Glyceraldehyde-3-phosphate dehydrogenase OS=Triticum aestivum OX=4565 PE=3 SV=1	2.17483e+07	1.8274e+07	2.07847e+07	2.07938e+07	1.90329e+07	1.68838e+07	2.21597e+07	2.14081e+07	2.17509e+07	2.71509e+07	2.59389e+07	2.61267e+07
A0A3B6IKL7	Aminopeptidase OS=Triticum aestivum OX=4565 PE=3 SV=1	2.78996e+07	2.09752e+07	2.27761e+07	3.41635e+07	3.28102e+07	3.06787e+07	2.46649e+07	2.52256e+07	2.22861e+07	4.62848e+07	4.81869e+07	4.57327e+07
A0A077S2K3	2-C-methyl-D-erythritol 4-phosphate cytidylyltransferase OS=Triticum aestivum OX=4565 GN=TRAES_3BF138600020CFD_c1 PE=3 SV=1	8.86298e+07	9.37783e+07	8.99106e+07	6.91194e+07	7.29631e+07	7.3454e+07	9.32387e+07	9.23908e+07	8.92219e+07	9.42989e+07	9.11367e+07	8.70645e+07
A0A3B6SGR0	Probable alanine--tRNA ligase, chloroplastic OS=Triticum aestivum OX=4565 PE=3 SV=1	4.97704e+06	2.65424e+06	5.49489e+06	4.01036e+06	4.42296e+06	5.56218e+06	5.15162e+06	4.64484e+06	3.68326e+06	5.61185e+06	5.39105e+06	5.45822e+06
A0A3B6HUJ4	GST N-terminal domain-containing protein OS=Triticum aestivum OX=4565 PE=4 SV=1	500604	482798	346580	564240		643586	44424.3	32566.7			268992	313096
D9IFB7	aldehyde dehydrogenase (NAD(+)) OS=Triticum aestivum OX=4565 PE=2 SV=1	1.32837e+06	792290	1.04785e+06	872130	1.93636e+06	1.00076e+06	1.83933e+06	2.73831e+06	2.20576e+06	2.74384e+06	4.38007e+06	5.94508e+06
A0A3B6CDC8	Lipocalin/cytosolic fatty-acid binding domain-containing protein OS=Triticum aestivum OX=4565 PE=3 SV=1	5.3451e+07	5.80545e+07	5.61579e+07	4.61451e+07	5.36471e+07	5.46577e+07	5.64352e+07	5.89925e+07	5.97378e+07	3.51066e+07	3.60921e+07	2.82004e+07
A0A3B6MRH3	4-coumarate--CoA ligase OS=Triticum aestivum OX=4565 PE=4 SV=1	2.49052e+07	2.34136e+07	2.81143e+07	3.5934e+07	2.8351e+07	3.5921e+07	1.92248e+07	2.17574e+07	1.93325e+07	4.16347e+07	4.11094e+07	4.5089e+07
A0A3B5Z2L5	Nucleosome assembly protein OS=Triticum aestivum OX=4565 PE=3 SV=1	5.42531e+06	4.88144e+06	5.37162e+06	8.86711e+06	1.12674e+07	7.02418e+06	7.9788e+06	7.53414e+06	7.01277e+06	7.68899e+06	5.50999e+06	5.56448e+06
A0A3B6EPN2	glutathione transferase OS=Triticum aestivum OX=4565 PE=3 SV=1	178602	2.21805e+06	2.12411e+06	2.83685e+06	1.89966e+06	1.92779e+06	635367	1.81081e+06	536016	396005	375041	956809
Q9SQG9	Starch synthase, chloroplastic/amyloplastic OS=Triticum aestivum OX=4565 PE=2 SV=1	5.39514e+07	5.53028e+07	5.27754e+07	5.92355e+07	6.61603e+07	6.62886e+07	5.25637e+07	4.9424e+07	4.8762e+07	5.2915e+07	5.7967e+07	4.50806e+07
A0A6G7MCI4	Nucleoredoxin OS=Triticum aestivum OX=4565 GN=NRX1-2AL PE=2 SV=1	5.42355e+07	5.50151e+07	5.36217e+07	5.59808e+07	5.29345e+07	5.65625e+07	4.62993e+07	4.90741e+07	4.71835e+07	6.40725e+07	6.59477e+07	6.48291e+07
A0A3B6HRY7	Photosynthetic NDH subunit of subcomplex B 2, chloroplastic OS=Triticum aestivum OX=4565 PE=4 SV=1	1.09891e+08	1.14213e+08	1.07206e+08	1.00784e+08	1.02414e+08	1.04213e+08	1.12054e+08	1.18826e+08	1.21348e+08	1.40119e+08	1.31532e+08	1.10164e+08
A0A3B6IP07	cysteine desulfurase OS=Triticum aestivum OX=4565 PE=4 SV=1	2.01151e+07	2.16337e+07	1.92645e+07	2.92936e+07	2.58467e+07	2.42462e+07	1.81939e+07	2.06076e+07	2.1072e+07	2.13879e+07	2.57893e+07	3.09025e+07
A0A3B6EEW7	Histone H2B OS=Triticum aestivum OX=4565 PE=3 SV=1	5.51424e+09	5.79844e+09	5.7485e+09	5.42764e+09	4.79394e+09	5.28313e+09	5.04986e+09	4.65696e+09	4.37432e+09	6.95233e+09	6.83236e+09	6.24471e+09
A0A3B5Y0F1	Tocopherol cyclase OS=Triticum aestivum OX=4565 PE=4 SV=1	1.09874e+07	8.70825e+06	9.81985e+06	1.08917e+07	1.15999e+07	3.05986e+06	3.64261e+06	2.06791e+06	9.90346e+06	1.5006e+07	1.19019e+07	1.61214e+07
A0A3B6JGQ8	CCT-theta OS=Triticum aestivum OX=4565 PE=3 SV=1										1.17341e+06
A0A346IPC0	50S ribosomal protein L2, chloroplastic OS=Triticum aestivum OX=4565 GN=rpl2 PE=3 SV=1	6.73669e+07	7.28765e+07	6.77831e+07	6.09499e+07	6.17668e+07	5.52346e+07	3.41388e+07	3.52145e+07	2.39882e+07	9.74368e+07	8.42199e+07	9.30215e+07
A0A3B6KP61	RNA helicase OS=Triticum aestivum OX=4565 PE=4 SV=1	3.2983e+07	3.23049e+07	3.34566e+07	4.19182e+07	4.33395e+07	4.09862e+07	3.36549e+07	3.59282e+07	3.60654e+07	6.00338e+07	6.14258e+07	5.7955e+07
A0A3B5YT54	Aspartic proteinase OS=Triticum aestivum OX=4565 PE=3 SV=1	5.71518e+07	5.44371e+07	5.755e+07	5.27731e+07	5.81767e+07	5.74433e+07	5.39659e+07	5.1519e+07	5.23125e+07	6.62739e+07	6.10791e+07	6.29466e+07
A0A3B5Y8J7	Hyaluronan/mRNA-binding protein domain-containing protein OS=Triticum aestivum OX=4565 PE=4 SV=1	727410	701797	279026	445407		419710				42498.9	1.14263e+06	1.35892e+06
A0A3B6I3Z5	Acyl-coenzyme A oxidase OS=Triticum aestivum OX=4565 PE=3 SV=1	2.93694e+07	2.66539e+07	2.49726e+07	3.94845e+07	3.76738e+07	4.12259e+07	1.55831e+07	1.70844e+07	1.95986e+07	4.04853e+07	3.5668e+07	3.99513e+07
A0A3B6ES90	Dolichyl-diphosphooligosaccharide--protein glycosyltransferase subunit 2 OS=Triticum aestivum OX=4565 PE=3 SV=1	588737	566020	753962	1.3387e+06	1.30702e+06	1.25421e+06	971546	837042	1.04993e+06	1.87142e+06	1.48665e+06	1.46003e+06
A0A3B6EQ14	PspA/IM30 family protein OS=Triticum aestivum OX=4565 PE=3 SV=1	2.51406e+06	2.36556e+06	2.81058e+06	2.18171e+06	3.20808e+06	2.36044e+06		3.57728e+06	4.07128e+06	2.85004e+06	2.75426e+06	2.56638e+06
A0A3B6JPU8	Adenylosuccinate synthetase, chloroplastic OS=Triticum aestivum OX=4565 GN=PURA PE=3 SV=1	2.98079e+07	3.00915e+07	2.70002e+07	2.52075e+07	2.49144e+07	2.32613e+07	2.1698e+07	2.07196e+07	2.10126e+07	2.5077e+07	2.78321e+07	2.67892e+07
A0A080YU61	NAD-dependent epimerase/dehydratase domain-containing protein OS=Triticum aestivum OX=4565 GN=TRAES_3BF271000010CFD_c1 PE=4 SV=1	7.67248e+06	5.17724e+06	8.45604e+06	9.21078e+06	7.95863e+06	1.12312e+07	6.60236e+06	4.94798e+06	6.95352e+06	1.32204e+07	1.23695e+07	1.25561e+07
A0A3B5ZUV5	Serine protease EDA2 OS=Triticum aestivum OX=4565 PE=3 SV=1	5.66382e+06	7.44781e+06	6.25111e+06	5.99448e+06	7.55307e+06	5.60864e+06	7.91857e+06	7.59157e+06	2.97065e+06	6.49797e+06	7.03665e+06	4.8172e+06
A0A0C4BKL3	AAA+ ATPase domain-containing protein OS=Triticum aestivum OX=4565 PE=3 SV=1	3.61921e+07	3.27418e+07	3.23315e+07	4.71967e+07	3.61148e+07	5.14043e+07	4.43589e+07	2.97352e+07	3.2151e+07	5.45607e+07	6.36547e+07	6.79241e+07
A0A3B6D889	leucine--tRNA ligase OS=Triticum aestivum OX=4565 PE=3 SV=1	4.35815e+07	3.73782e+07	4.25189e+07	3.63919e+07	4.29763e+07	4.26796e+07	3.8641e+07	3.59404e+07	3.52266e+07	4.89427e+07	4.11786e+07	4.12729e+07
A0A3B6SE48	LIM zinc-binding domain-containing protein OS=Triticum aestivum OX=4565 PE=4 SV=1	6.17226e+06	6.87038e+06	6.7048e+06	5.23453e+06	4.24607e+06	6.14044e+06	7.01834e+06	6.45384e+06	5.69788e+06	4.02655e+06	4.8504e+06	4.89821e+06
A0A3B6LIH4	Proteasome subunit alpha type OS=Triticum aestivum OX=4565 PE=3 SV=1	7.37054e+07	6.85113e+07	5.87781e+07	5.42853e+07	5.75376e+07	5.90058e+07	7.95414e+07	7.79397e+07	7.132e+07	7.81836e+07	6.88015e+07	6.40652e+07
A0A3B6AYT7	40S ribosomal protein S8 OS=Triticum aestivum OX=4565 PE=3 SV=1	1.07648e+07	9.84239e+06	9.4276e+06	9.04962e+06	1.17895e+07	9.31602e+06	9.80014e+06	8.68673e+06	9.25765e+06	1.43748e+07	1.40851e+07	1.49873e+07
A0A3B5Z044	NADP-dependent oxidoreductase domain-containing protein OS=Triticum aestivum OX=4565 PE=3 SV=1	2.26721e+06	1.82503e+06	2.33364e+06	2.60779e+06	2.12826e+06	1.96785e+06	1.35935e+06	1.81754e+06	2.08238e+06	1.18198e+06	1.11822e+06	1.27532e+06
W5EJS5	Maternal effect embryo arrest 59 OS=Triticum aestivum OX=4565 PE=4 SV=1	6.59482e+06	7.70567e+06	8.17447e+06	6.28827e+06	7.91767e+06	6.5356e+06	7.7776e+06	8.86129e+06	9.30084e+06	5.9257e+06	5.44786e+06	4.30569e+06
A0A3B6IV04	Maternal effect embryo arrest 59 OS=Triticum aestivum OX=4565 PE=4 SV=1	6.50306e+07	6.66566e+07	6.81397e+07	5.59891e+07	5.86804e+07	5.5851e+07	6.82629e+07	7.18569e+07	7.2528e+07	3.62386e+07	3.69702e+07	3.78844e+07
A0A3B6LKS5	RRM domain-containing protein OS=Triticum aestivum OX=4565 PE=4 SV=1	1.94457e+08	1.98278e+08	2.06374e+08	1.37521e+08	1.16216e+08	1.38567e+08	1.78057e+08	1.62752e+08	1.59381e+08	1.06507e+08	1.09773e+08	1.15347e+08
A0A3B6DJL4	AB hydrolase-1 domain-containing protein OS=Triticum aestivum OX=4565 PE=4 SV=1	1.33144e+07	1.20199e+07	1.40629e+07	1.43044e+07	1.43137e+07	1.83735e+07	4.50449e+07	5.33754e+07	4.41123e+07	9.11574e+07	9.16719e+07	8.7569e+07
A0A1D5UUP8	Genome assembly, chromosome: II OS=Triticum aestivum OX=4565 GN=CAMPLR22A2D_LOCUS1332 PE=4 SV=1	2.05462e+08	2.14162e+08	1.95805e+08	1.83035e+08	1.77255e+08	1.80356e+08	2.50335e+08	2.74984e+08	2.49953e+08	1.8745e+08	2.26295e+08	2.18365e+08
A0A3B6GZ59	Proteasome subunit alpha type OS=Triticum aestivum OX=4565 PE=3 SV=1
A0A3B6KCM5	Sulfurtransferase OS=Triticum aestivum OX=4565 PE=4 SV=1	6.85966e+06	3.06224e+06	3.14199e+06	2.6967e+06	6.89775e+06	5.73749e+06	3.11677e+06	2.84411e+06	5.84756e+06	3.94792e+06	3.71124e+06	2.5322e+06
A0A3B6ARM3	PH domain-containing protein OS=Triticum aestivum OX=4565 PE=4 SV=1	2.20718e+06	1399880	1.76186e+06	2.29109e+06	1.4914e+06	3.18469e+06	1.72089e+06	2.03161e+06	1.82128e+06	3.54451e+06	3.19467e+06	3.29027e+06
D8L9B3	Protein disulfide isomerase family protein 4-1 OS=Triticum aestivum OX=4565 GN=pdil4-1 PE=2 SV=1	2.42499e+08	2.32151e+08	2.44314e+08	2.51622e+08	2.57847e+08	2.70451e+08	2.4152e+08	2.45294e+08	2.35218e+08	2.51428e+08	2.34422e+08	2.20155e+08
A0A3B6TGT6	Cyanobacterial aminoacyl-tRNA synthetase CAAD domain-containing protein OS=Triticum aestivum OX=4565 PE=4 SV=1	3.5265e+08	3.59082e+08	3.57002e+08	4.234e+08	4.80714e+08	4.43261e+08	2.87688e+08	3.07628e+08	3.03944e+08	5.34513e+08	5.12751e+08	4.9634e+08
A0A3B6QJH3	Nudix hydrolase domain-containing protein OS=Triticum aestivum OX=4565 PE=4 SV=1	1.11315e+06	850617		790261		938301	1.02513e+06	1.2188e+06				642897
A0A3B6A0C0	J domain-containing protein OS=Triticum aestivum OX=4565 PE=4 SV=1	2.00453e+07	2.51693e+07	2.03258e+07	2.22988e+07	1.42694e+07	3.06702e+07	2.19155e+07	1.90285e+07	1.72833e+07	1.59056e+07	2.45835e+07	2.47542e+07
A0A3B6KQE5	DUF3598 domain-containing protein OS=Triticum aestivum OX=4565 PE=4 SV=1	5.38037e+07	5.68078e+07	5.21344e+07	4.37401e+07	4.6457e+07	4.29101e+07	3.58023e+07	3.87786e+07	3.19148e+07	3.45386e+07	3.47305e+07	3.05092e+07
A0A3B5YTC1	Peroxidase OS=Triticum aestivum OX=4565 PE=3 SV=1	9.77508e+06	9.29076e+06	8.89697e+06	1.14934e+07	1.093e+07	1.14956e+07	1.526e+07	1.60182e+07	1.6893e+07	1.4593e+07	1.56888e+07	1.48593e+07
A0A3B6H1N8	Carboxypeptidase OS=Triticum aestivum OX=4565 PE=3 SV=1	4.15901e+07	4.38346e+07	4.81907e+07	3.49397e+07	3.88786e+07	3.56361e+07	7.47422e+07	6.73505e+07	6.75269e+07	6.35879e+07	9.15621e+07	6.16168e+07
A0A3B5Y128	Protein RETICULATA-RELATED 4, chloroplastic OS=Triticum aestivum OX=4565 PE=3 SV=1	6.79199e+07	6.59328e+07	7.30922e+07	8.23048e+07	8.32552e+07	8.07896e+07	7.20378e+07	7.69297e+07	6.9433e+07	1.20948e+08	1.14887e+08	1.13102e+08
A0A3B6MXA9	UspA domain-containing protein OS=Triticum aestivum OX=4565 PE=4 SV=1	7.35983e+07	6.99793e+07	6.54566e+07	5.58701e+07	5.53964e+07	6.15392e+07	7.05817e+07	7.69846e+07	7.1469e+07	5.76518e+07	6.37462e+07	6.2328e+07
A0A3B6B2F6	NAD(P)H-quinone oxidoreductase subunit M, chloroplastic OS=Triticum aestivum OX=4565 PE=3 SV=1	1.12977e+08	1.06403e+08	1.14835e+08	8.62831e+07	9.38453e+07	8.55249e+07	9.37574e+07	1.06546e+08	1.04076e+08	8.14181e+07	8.0781e+07	7.40951e+07
A0A3B6PI06	Calnexin OS=Triticum aestivum OX=4565 PE=3 SV=1	1.0427e+07	1.06924e+07	7.67635e+06	1.97683e+07	2.34854e+07	2.14473e+07	1.34344e+07	9.08428e+06	2.83042e+07	1.49166e+07	1.4806e+07	1.45685e+07
A0A3B6ENC8	Aldehyde dehydrogenase domain-containing protein OS=Triticum aestivum OX=4565 PE=3 SV=1	2.77431e+07	2.6251e+07	2.64434e+07	2.12885e+07	1.95098e+07	2.26699e+07	2.68364e+07	2.87596e+07	2.82077e+07	3.55992e+07	3.28424e+07	2.81516e+07
A0A3B6JQR7	glutathione transferase OS=Triticum aestivum OX=4565 PE=3 SV=1	8.66554e+06	8381340	7.96357e+06	6.77348e+06	8.05051e+06	7.11434e+06	8.78556e+06	8.80074e+06	9.76066e+06	7.67737e+06	7.09212e+06	6.84801e+06
A0A3B6SG63	STI1/HOP DP domain-containing protein OS=Triticum aestivum OX=4565 PE=4 SV=1	6.4124e+07	6.5653e+07	5.67746e+07	6.1131e+07	5.07969e+07	6.30573e+07	7.16076e+07	7.31908e+07	6.6388e+07	5.49276e+07	5.86171e+07	5.70818e+07
W5CP58	leucine--tRNA ligase OS=Triticum aestivum OX=4565 GN=TRAES_3BF100600080CFD_c1 PE=3 SV=1	3.33388e+07	2.5452e+07	1.97747e+07	1.24871e+07	1.22791e+07	1.17923e+07		7.09431e+06	7.85496e+06	5.63804e+06	5.25788e+06	5.34169e+06
A0A3B6JNC2	Proteasome subunit alpha type OS=Triticum aestivum OX=4565 PE=3 SV=1	6.07567e+07	5.83504e+07	6.18705e+07	5.72939e+07	5.26893e+07	5.93167e+07	5.38015e+07	5.37884e+07	5.03933e+07	7.05864e+07	7.19044e+07	6.87333e+07
A0A3B6TR65	STI1/HOP DP domain-containing protein OS=Triticum aestivum OX=4565 PE=4 SV=1	1.66123e+06	3.02512e+06	1.16229e+06				4.91443e+06	3.57699e+06	1.51579e+06	2.42815e+06	3.59282e+06	1.66462e+06
A0A3B6LK55	Glutaredoxin domain-containing protein OS=Triticum aestivum OX=4565 PE=3 SV=1	1.07836e+08	1.01082e+08	1.0254e+08	8.05004e+07	9.48812e+07	9.32076e+07	1.12673e+08	1.15481e+08	1.12681e+08	8.07185e+07	8.00682e+07	7.89273e+07
A0A3B6C0H2	Peroxidase OS=Triticum aestivum OX=4565 PE=3 SV=1	6.01508e+07	5.64149e+07	5.35871e+07	7.5906e+07	9.34936e+07	7.84301e+07	8.85114e+07	9.71228e+07	9.38488e+07	1.03359e+08	9.6545e+07	9.77576e+07
A4K4Z0	Tubulin alpha chain OS=Triticum aestivum OX=4565 GN=TUBA-5D PE=2 SV=1	1.18058e+07	1.38943e+07	1.28169e+07	1.72185e+07	1.73092e+07	2.01755e+07	1.98217e+07	1.66397e+07	1.88046e+07	3.43404e+07	3.33041e+07	3.84083e+07
A0A096USR9	RNA helicase OS=Triticum aestivum OX=4565 GN=DEAD1-B PE=2 SV=1	2.41688e+06	2.8252e+06	2.62623e+06	2.40135e+06	3.87194e+06	2.8765e+06		3.7232e+06		4.09445e+06	2.9428e+06	3.65478e+06
A0A3B6GPU4	Peptidase M50 domain-containing protein OS=Triticum aestivum OX=4565 PE=3 SV=1	3.75178e+07	4.04768e+07	3.83255e+07	6.8019e+07	4.361e+07	4.50915e+07	3.66342e+07	3.85363e+07	3.51296e+07	4.38559e+07	4.55307e+07	4.13443e+07
A0A3B6DAI8	Peroxidase OS=Triticum aestivum OX=4565 PE=3 SV=1	6.15195e+06	4.46081e+06	5.27135e+06	7.7053e+06	8.53982e+06	8.49858e+06	8.90788e+06	9.32004e+06	9.41608e+06	9.13042e+06	1.16759e+07	8.74685e+06
A0A3B6LKD1	Plastid lipid-associated protein/fibrillin conserved domain-containing protein OS=Triticum aestivum OX=4565 PE=4 SV=1	2.1835e+07	22422593	2.0685e+07	2.57619e+07	2.87321e+07	2.55384e+07	3.36913e+07	3.77736e+07	3.08822e+07	4.65872e+07	3.9137e+07	3.69751e+07
A0A3B6LM27	Uncharacterized protein OS=Triticum aestivum OX=4565 PE=3 SV=1	1.0819e+08	1.00282e+08	1.06064e+08	6.41959e+07	7.04566e+07	7.04654e+07	1.09854e+08	1.08924e+08	1.09235e+08	8.77228e+07	8.30369e+07	9.18099e+07
A0A3B6LPS7	Enoyl reductase (ER) domain-containing protein OS=Triticum aestivum OX=4565 PE=4 SV=1	9.793e+06	8.45697e+06	6.0478e+06	4.14514e+06	2.67138e+06	6.33195e+06	1.3913e+06	5.00471e+06	1.72633e+06	5.88894e+06	1.53015e+06	7.39496e+06
A0A2X0S7E3	Prohibitin OS=Triticum aestivum OX=4565 GN=CAMPLR22A2D_LOCUS3278 PE=3 SV=1	6.09213e+07	5.66284e+07	5.94114e+07	4.90176e+07	4.87869e+07	4.94283e+07	8.58961e+07	8.17146e+07	8.12744e+07	6.26186e+07	5.97723e+07	6.26743e+07
Q1XHC6	Cysteine proteinase inhibitor OS=Triticum aestivum OX=4565 GN=TaMDC1 PE=2 SV=1	1.17662e+08	1.19154e+08	1.18599e+08	9.90351e+07	1.03988e+08	9.73084e+07	1.51267e+08	1.51306e+08	1.48084e+08	1.10667e+08	1.10837e+08	1.05977e+08
A0A1D5S088	Pre-mRNA-processing factor 19 OS=Triticum aestivum OX=4565 PE=3 SV=1	3.76472e+07	3.98436e+07	3.89909e+07	4.63644e+07	4.5236e+07	4.32602e+07	2.97238e+07	3.60951e+07	3.46281e+07	5.49867e+07	5.77365e+07	5.51576e+07
A0A3B6C6W4	NAD(P)-binding domain-containing protein OS=Triticum aestivum OX=4565 PE=4 SV=1	1.29205e+08	1.15643e+08	1.2197e+08	1.16451e+08	1.30563e+08	1.2166e+08	1.59884e+08	1.57813e+08	1.5654e+08	1.45163e+08	1.46048e+08	1.40813e+08
A0A3B6RM53	EF-hand domain-containing protein OS=Triticum aestivum OX=4565 PE=4 SV=1	450980	629380	515731	418861		446138	156895			602196	668437	559338
A0A3B6PS82	Nudix hydrolase domain-containing protein OS=Triticum aestivum OX=4565 PE=4 SV=1	8.09194e+07	8.61438e+07	7.25132e+07	8.39747e+07	3.60849e+07	9.30545e+07	5.6208e+07	4.77628e+07	3.3063e+07	8.66718e+07	9.2484e+07	9.20673e+07
A0A7H4LNB9	Genome assembly, chromosome: II OS=Triticum aestivum OX=4565 GN=CAMPLR22A2D_LOCUS4736 PE=3 SV=1	3.57914e+07	3.12007e+07	2.63114e+07	2.99861e+07	3.5545e+07	3.62681e+07	3.28861e+07	3.96811e+07	3.36516e+07	3.37903e+07	5.13182e+07	4.5224e+07
A0A077RYE2	Uncharacterized protein OS=Triticum aestivum OX=4565 GN=TRAES_3BF049800100CFD_c1 PE=3 SV=1	9.48171e+07	1.1332e+08	1.11345e+08	8.23386e+07	8.95418e+07	8.20831e+07	7.88547e+07	8.52538e+07	8.36429e+07	9.22267e+07	1.0206e+08	9.50059e+07
A0A3B6KJQ8	Photolyase/cryptochrome alpha/beta domain-containing protein OS=Triticum aestivum OX=4565 PE=4 SV=1	1.26829e+07	12023045	1.30579e+07	1.3838e+07	1.47156e+07	1.31463e+07	1.8773e+07	1.78744e+07	1.46616e+07	1.96996e+07	1.83532e+07	1.84725e+07
A0A3B5ZRK2	lactoylglutathione lyase OS=Triticum aestivum OX=4565 PE=3 SV=1	1.71258e+08	1.71894e+08	1.75017e+08	1.64933e+08	1.68971e+08	1.64183e+08	1.40063e+08	1.45026e+08	1.47279e+08	1.56484e+08	1.4291e+08	1.48004e+08
Q0WXG6	Triticain gamma OS=Triticum aestivum OX=4565 PE=2 SV=1	2.32383e+08	2.30488e+08	2.28444e+08	1.79262e+08	1.98909e+08	1.7779e+08	2.67748e+08	2.77204e+08	2.68474e+08	2.04924e+08	1.99576e+08	1.97054e+08
A0A3B6DDI9	NAD(P)-binding domain-containing protein OS=Triticum aestivum OX=4565 PE=4 SV=1		1.08802e+06	1.66153e+06	815579				1.05705e+06	1.34842e+06	2.53151e+06		1.8129e+06
A0A3B6EBW1	PSI subunit V OS=Triticum aestivum OX=4565 PE=3 SV=1	5.15273e+08	6.40396e+08	4.96442e+08	7.33372e+08	5.91329e+08	6.16988e+08	3.82833e+08	4.25564e+08	4.21971e+08	7.75685e+08	7.47568e+08	7.38163e+08
A0A3B6JEQ8	NADP-dependent oxidoreductase domain-containing protein OS=Triticum aestivum OX=4565 PE=4 SV=1	2.01653e+06	2.00313e+06	2.21039e+06	1.81114e+06	1.36029e+06	1.32953e+06	1.75527e+06	1.11419e+06	1.3938e+06	1.31776e+06	1.39933e+06	1.01727e+06
A0A3B6NP66	Fumarylacetoacetase OS=Triticum aestivum OX=4565 PE=3 SV=1	5.02871e+07	5.83704e+07	5.14391e+07	5.7362e+07	5.89423e+07	5.60139e+07	5.35496e+07	5.7512e+07	5.66375e+07	5.96201e+07	5.79429e+07	5.64291e+07
A0A3B5YX89	Alpha-galactosidase OS=Triticum aestivum OX=4565 PE=3 SV=1	5.39173e+07	53901139	5.16423e+07	5.87096e+07	5.34628e+07	5.93023e+07	4.51804e+07	4.58332e+07	4.3832e+07	6.55482e+07	6.40685e+07	6.57744e+07
A0A077RXR6	Obg-like ATPase 1 OS=Triticum aestivum OX=4565 GN=TRAES_3BF155200010CFD_c1 PE=3 SV=1	3.23083e+07	3.02625e+07	2.97722e+07	3.7477e+07	3.6862e+07	3.06655e+07	2.72657e+07	2.69597e+07	2.67886e+07	4.81701e+07	4.93564e+07	4.74949e+07
A0A3B6TM54	3-hydroxyisobutyryl-CoA hydrolase OS=Triticum aestivum OX=4565 PE=3 SV=1	9.6256e+06	7.0819e+06	7.25276e+06	7.9114e+06	4.31303e+06	7.88587e+06	7.23322e+06	7.77492e+06	7.22435e+06	8.48953e+06	8.76864e+06	8.74021e+06
A0A3B5YWZ3	40S ribosomal protein S17 OS=Triticum aestivum OX=4565 PE=3 SV=1	1.77317e+07	15033928	1.56355e+07	1.42688e+07	1.17451e+07	1.38327e+07	1.50505e+07	1.52349e+07	1.45286e+07	1.54408e+07	1.51497e+07	1.42273e+07
A0A3B6SHP9	NADH:ubiquinone reductase (non-electrogenic) OS=Triticum aestivum OX=4565 PE=3 SV=1	1.33797e+07	1.29224e+07	1.5754e+07	2.20254e+07	2.36081e+07	2.33662e+07	1.72326e+07	1.82475e+07	1.75564e+07	5.3502e+07	5.20889e+07	5.07366e+07
A0A3B6B0K1	Aldehyde dehydrogenase domain-containing protein OS=Triticum aestivum OX=4565 PE=3 SV=1		589306			898983	873659			674534	1.61248e+06	715665	1.49386e+06
A0A3B6NTV2	Uncharacterized protein OS=Triticum aestivum OX=4565 PE=4 SV=1	3.72571e+07	3.44934e+07	3.06781e+07	4.25746e+07	3.68466e+07	3.84213e+07	4.24376e+07	4.60942e+07	3.96481e+07	7.33808e+07	7.22286e+07	6.55585e+07
A0A3B6ILZ0	4-hydroxy-3-methylbut-2-enyl diphosphate reductase OS=Triticum aestivum OX=4565 PE=3 SV=1	3.51161e+07	3.21778e+07	3.37333e+07	2.41932e+07	2.6883e+07	2.37796e+07	2.89201e+07	2.90321e+07	2.83811e+07	2.56825e+07	2.10804e+07	2.33522e+07
A0A3B6B8A7	S-methyl-5-thioribose kinase OS=Triticum aestivum OX=4565 PE=3 SV=1		1.047e+06		916860	1.13591e+06	830812				1.27057e+06	1.16184e+06	1.43196e+06
A0A3B5XY60	40S ribosomal protein S17 OS=Triticum aestivum OX=4565 PE=3 SV=1	1.73992e+08	1.8502e+08	1.8375e+08	1.46205e+08	1.1904e+08	1.4893e+08	1.31745e+08	1.42434e+08	1.32703e+08	1.52575e+08	1.642e+08	1.68034e+08
W5CWR9	NADP-dependent oxidoreductase domain-containing protein OS=Triticum aestivum OX=4565 GN=TRAES_3BF020200010CFD_c1 PE=4 SV=1	9.43923e+07	9.46016e+07	8.95065e+07	8.30271e+07	1.43984e+08	8.10936e+07	8.79411e+07	8.73201e+07	9.18751e+07	9.81902e+07	1.01523e+08	1.0834e+08
W5F459	protein-synthesizing GTPase OS=Triticum aestivum OX=4565 PE=4 SV=1	5.78364e+07	5.87717e+07	4.72262e+07	6.54666e+07	6.06209e+07	5.47176e+07	4.69938e+07	5.10638e+07	4.81178e+07	7.3098e+07	7.42538e+07	7.20031e+07
A0A3B5YYQ3	Uncharacterized protein OS=Triticum aestivum OX=4565 PE=4 SV=1	2.21118e+07	2.37744e+07	2.164e+07	2.40684e+07	2.63983e+07	2.69078e+07	3.07286e+07	2.70688e+07	2.74477e+07	4.04081e+07	3.86214e+07	2.99712e+07
A0A3B6RHA9	Formate dehydrogenase, mitochondrial OS=Triticum aestivum OX=4565 PE=3 SV=1	5.31183e+07	5.45628e+07	5.13404e+07	7.00404e+07	6.68629e+07	6.95437e+07	7.12734e+07	7.81525e+07	7.30233e+07	1.07623e+08	1.08205e+08	1.06497e+08
A0A1D5WW19	Fructose-bisphosphate aldolase OS=Triticum aestivum OX=4565 GN=FBA3 PE=3 SV=1	4.53644e+07	7.62783e+07	6.42282e+07	5.05019e+07	6.18461e+07	6.97327e+07	5.00063e+07	6.56378e+07	5.24004e+07	6.00117e+07	9.32574e+07	4.85487e+07
A0A1D5UZA7	V-type proton ATPase subunit H OS=Triticum aestivum OX=4565 GN=CAMPLR22A2D_LOCUS2020 PE=3 SV=1	5.47702e+07	5.3157e+07	5.12275e+07	8.18771e+07	7.35913e+07	7.52669e+07	4.28682e+07	4.68422e+07	4.16855e+07	8.1291e+07	8.44375e+07	8.49434e+07
A0A3B6IXN0	Adenylosuccinate synthetase, chloroplastic OS=Triticum aestivum OX=4565 GN=PURA PE=3 SV=1	978791	1398711	998066	1.22789e+06	992804	1.10943e+06	798446	678883	679793	916106	991619	1.03712e+06
A0A1D6RQT2	Fructose-bisphosphate aldolase OS=Triticum aestivum OX=4565 GN=FBA1 PE=3 SV=1	1.57788e+06	1.63905e+06	1.43545e+06	1.42174e+06	2.06264e+06	1.41713e+06	1.54341e+06	1.60217e+06	1.70795e+06	1.48717e+06	1.82219e+06	1.81523e+06
A0A3B6EHB2	Uncharacterized protein OS=Triticum aestivum OX=4565 PE=3 SV=1	1.39615e+07	14395799	1.25755e+07	1.28281e+07	1.01815e+07	1.42509e+07	1.15768e+07	1.11591e+07	1.07687e+07	1.16811e+07	1.49684e+07	1.44547e+07
A0A3B5ZSU0	40S ribosomal protein S17 OS=Triticum aestivum OX=4565 PE=3 SV=1	1.34057e+07	1.38307e+07	1.25847e+07	1.11419e+07	298018	1.21814e+07	845676	679896	529378	5.53636e+06	1.27177e+07	1.23669e+07
W5CTN8	Peptidase M20 dimerisation domain-containing protein OS=Triticum aestivum OX=4565 GN=TRAES_3BF068700080CFD_c1 PE=3 SV=1	5.35496e+06	5.15438e+06	5.14009e+06	5.79839e+06	5.89057e+06	5.95345e+06	6.97283e+06	7.40631e+06	6.77841e+06	7.54111e+06	6.98425e+06	7.08248e+06
A0A3B6TJ23	PABS domain-containing protein OS=Triticum aestivum OX=4565 PE=3 SV=1		2.6499e+06	2.70404e+06	2.12896e+06	2.12211e+06				2.43557e+06	2.87247e+06		2.44316e+06
A0A1D6C087	PABS domain-containing protein OS=Triticum aestivum OX=4565 PE=3 SV=1	5.38409e+07	50593826	5.07789e+07	4.61091e+07	5.17063e+07	5.02575e+07	4.79993e+07	5.1803e+07	4.67125e+07	5.92394e+07	6.0445e+07	5.67227e+07
A0A3B6C2B8	Cytochrome c oxidase subunit OS=Triticum aestivum OX=4565 PE=4 SV=1	1.45219e+07	1.17947e+07	1.46013e+07	9.6442e+06	1.28722e+07	1.03653e+07	2.52234e+07	2.47729e+07	2.19986e+07	1.35884e+07	1.32565e+07	1.28043e+07
A0A3B6CFB6	MICOS complex subunit MIC60 OS=Triticum aestivum OX=4565 PE=3 SV=1	2.76224e+06	2.72505e+06	2.3466e+06	2.94004e+06	4.3799e+06	3.92171e+06	3.23385e+06	3.48407e+06	3.77341e+06	3.60355e+06	3.05906e+06	3.32195e+06
A0A3B6EM97	WPP domain-containing protein OS=Triticum aestivum OX=4565 PE=4 SV=1	4.16099e+07	3.84216e+07	4.55474e+07	4.42984e+07	4.01037e+07	4.15419e+07	4.38304e+07	3.95063e+07	3.77894e+07	5.14034e+07	4.64594e+07	4.29297e+07
A0A3B6PM34	Thylakoid lumenal protein TL20.3, chloroplastic OS=Triticum aestivum OX=4565 PE=4 SV=1	1.15567e+08	1.08122e+08	1.04151e+08	7.95757e+07	7.05086e+07	6.18419e+07	8.42348e+07	8.50318e+07	8.42367e+07	4.32021e+07	4.5576e+07	4.43067e+07
D8L9J1	Retinal dehydrogenase, putative, expressed OS=Triticum aestivum OX=4565 GN=TAA_ctg0091b.00180.1 PE=3 SV=1										2.51219e+06	1.48098e+06
A0A3B5ZS22	Cyanate hydratase OS=Triticum aestivum OX=4565 GN=CYN PE=3 SV=1	6.05652e+07	5.84903e+07	5.81662e+07	4.37594e+07	4.81694e+07	4.98013e+07	8.11463e+07	8.24712e+07	8.08483e+07	5.70016e+07	5.56074e+07	5.4817e+07
A0A3B6B4X9	RRM domain-containing protein OS=Triticum aestivum OX=4565 PE=4 SV=1	8.34933e+07	7.78478e+07	8.6193e+07	5.54577e+07	6.07635e+07	5.21722e+07	7.40688e+07	6.79175e+07	6.88496e+07	4.75639e+07	4.55637e+07	4.56368e+07
A0A3B6GSQ6	glutathione transferase OS=Triticum aestivum OX=4565 PE=3 SV=1	1.06726e+08	1.11867e+08	1.09643e+08	1.81752e+08	2.1967e+08	1.88223e+08	2.19779e+08	2.30264e+08	2.19585e+08	6.27606e+08	5.84406e+08	6.08485e+08
A0A3B6LEJ3	Pectinesterase OS=Triticum aestivum OX=4565 PE=3 SV=1	3.37337e+06	1.28514e+06	3.24079e+06	4.66453e+06	1.19483e+07	4.52525e+06	3.73157e+06	5.00962e+06	4.89681e+06	1.53488e+07	1.31335e+07	1.31601e+07
B2B9T8	V-type proton ATPase subunit F OS=Triticum aestivum OX=4565 GN=TRAES_3BF067200020CFD_c1 PE=2 SV=1	9.10692e+08	9.38987e+08	7.80278e+08	7.30102e+08	8.57782e+07	6.33489e+08	5.05478e+08	2.50795e+08	1.24241e+08	4.82952e+08	5.17059e+08	5.37977e+08
A0A3B5ZSY5	ATPase F1/V1/A1 complex alpha/beta subunit N-terminal domain-containing protein OS=Triticum aestivum OX=4565 PE=3 SV=1	1.65988e+07	7.82414e+06	7.3464e+06	6.68205e+06	5.62421e+06	7.21081e+06	1.21897e+07	1.23778e+07	1.15844e+07	7.32946e+06	6.23046e+06	7.53544e+06
A0A3B6NT22	Phosphoribosyltransferase domain-containing protein OS=Triticum aestivum OX=4565 PE=3 SV=1	2.8288e+06	3.39305e+06	3.18471e+06	4.20719e+06	4.5907e+06	3.4898e+06	3.52354e+06	3.86877e+06	3.2802e+06	5.20471e+06	4.26257e+06	4.69813e+06
A0A3B5YSI9	acetylornithine transaminase OS=Triticum aestivum OX=4565 PE=3 SV=1	7.7663e+06	7.04094e+06	6.88334e+06	5.57595e+06	7.94189e+06	6.7737e+06	7.81333e+06	7.23274e+06	7.15444e+06	1.08776e+07	1.1763e+07	8.59e+06
A0A3B6KFB8	NAD(P)-binding domain-containing protein OS=Triticum aestivum OX=4565 PE=4 SV=1	4.65126e+07	4.36509e+07	3.89435e+07	3.83409e+07	4.30956e+07	4.34873e+07	5.60778e+07	5.35935e+07	5.20385e+07	5.39121e+07	5.63938e+07	5.18357e+07
A0A3B6CHN2	Amidase domain-containing protein OS=Triticum aestivum OX=4565 PE=3 SV=1	5.25183e+06	5.78467e+06	5.02715e+06	2.05397e+06	5.67613e+06	4.33336e+06	4.51419e+06	4.68687e+06	5.36199e+06	4.89277e+06	4.72531e+06	4.59269e+06
A0A3B6LRT8	Histone H2B OS=Triticum aestivum OX=4565 PE=3 SV=1	457494	449681	582443	383844	346285	564667	182496	192185	153103	416901	548548	643464
B2LXU4	Alpha-1,4 glucan phosphorylase OS=Triticum aestivum OX=4565 GN=Pho1 PE=2 SV=1	1.72641e+07	19501615	1.70939e+07	1.72149e+07	2.23822e+07	1.60515e+07	1.13298e+07	1.63553e+07	1.58297e+07	2.0746e+07	2.23891e+07	1.49653e+07
A0A3B6LV87	Lysine--tRNA ligase OS=Triticum aestivum OX=4565 PE=3 SV=1	665498	696445	868317	917246	815247	836596	886302	701080	963112	684183	881785	911143
A0A3B6B3U7	Sucrose synthase OS=Triticum aestivum OX=4565 PE=3 SV=1	6.0086e+06	9.0113e+06	7.42454e+06	1.4922e+07	1.37169e+07	1.48456e+07	8.44807e+06	8.13166e+06	7.68127e+06	2.36986e+07	2.39033e+07	2.24761e+07
A0A341SCX1	glutathione transferase OS=Triticum aestivum OX=4565 PE=3 SV=1			5.90866e+06	8.3651e+06	7.91273e+06	8.09867e+06	9.52344e+06	1.0801e+07	8.86166e+06	3.19694e+07	2.36727e+07	2.63528e+07
A0A3B6LTS1	Thioredoxin domain-containing protein OS=Triticum aestivum OX=4565 PE=4 SV=1	6.02693e+06		6.12341e+06	1.56623e+06	8.83828e+06	6.53028e+06	1.13791e+07	1.6412e+07	1.06288e+07	5.28891e+06	2.30917e+06	7.76152e+06
A0A3B5YYG8	Ubiquitin-like protein OS=Triticum aestivum OX=4565 PE=4 SV=1	752188	854066	1.11803e+06	723690	1.28606e+06	981254	1.55498e+06	1.62811e+06	1.61949e+06		1.12704e+06	990761
A0A3B6LYU8	Importin N-terminal domain-containing protein OS=Triticum aestivum OX=4565 PE=3 SV=1	1.08124e+07	8.76754e+06	6.8107e+06	1.95553e+07	2.20142e+07	1.8527e+07	8.86553e+06	1.06101e+07	1.23507e+07	3.29938e+07	2.95669e+07	2.92186e+07
A0A3B5ZTQ3	Pre-mRNA-processing factor 19 OS=Triticum aestivum OX=4565 PE=3 SV=1		436948	393934	563261	497864	887056		493418	486355	587646	510567	731478
A0A3B6JGY3	Aminopeptidase P1 OS=Triticum aestivum OX=4565 PE=3 SV=1	9.64157e+07	8.36152e+07	8.21201e+07	8.69069e+07	9.65293e+07	9.4929e+07	8.12488e+07	8.09429e+07	6.95474e+07	8.39176e+07	7.93991e+07	7.58799e+07
A0A3B5XV05	acetylornithine transaminase OS=Triticum aestivum OX=4565 PE=3 SV=1	4.11503e+07	4.126e+07	3.79728e+07	4.34294e+07	4.2706e+07	4.40366e+07	3.61122e+07	3.92982e+07	3.8844e+07	6.24988e+07	6.38854e+07	5.98261e+07
A0A3B6LG56	MPBQ/MBSQ family SAM-binding methyltransferase profile domain-containing protein OS=Triticum aestivum OX=4565 PE=3 SV=1	1.02789e+08	1.02276e+08	1.08553e+08	1.37835e+08	1.42528e+08	1.45324e+08	7.66624e+07	9.2012e+07	9.65242e+07	1.66005e+08	1.45496e+08	1.41953e+08
A0A3B6REL4	Glutathione peroxidase OS=Triticum aestivum OX=4565 PE=3 SV=1	1.22744e+08	1.18258e+08	1.18871e+08	1.13508e+08	1.1905e+08	1.08873e+08	1.83291e+08	1.70887e+08	1.73403e+08	1.39632e+08	1.24101e+08	1.28548e+08
A0A3B6EIS8	magnesium-protoporphyrin IX monomethyl ester (oxidative) cyclase OS=Triticum aestivum OX=4565 PE=3 SV=1	5.67498e+07	5.39665e+07	5.73475e+07	4.39471e+07	3.67579e+07	4.42008e+07	2.80106e+07	2.98823e+07	2.84163e+07	2.04951e+07	2.21041e+07	2.28334e+07
A0A3B6JG13	Aldehyde dehydrogenase OS=Triticum aestivum OX=4565 PE=3 SV=1	2.72419e+07	2.75272e+07	2.51496e+07	4.0905e+07	3.77818e+07	3.81994e+07	3.58243e+07	3.55414e+07	3.52071e+07	7.36516e+07	6.71147e+07	6.55889e+07
A0A3B6QK15	ATP synthase subunit O, mitochondrial OS=Triticum aestivum OX=4565 PE=3 SV=1	5.63126e+07	5.70802e+07	5.70273e+07	4.78942e+07	4.93718e+07	4.74076e+07	5.53747e+07	6.48515e+07	5.52766e+07	5.5136e+07	4.72061e+07	4.90889e+07
A0A3B6MU71	Photolyase/cryptochrome alpha/beta domain-containing protein OS=Triticum aestivum OX=4565 PE=4 SV=1	3.58916e+07	3.3125e+07	3.13837e+07	3.99549e+07	3.84677e+07	3.93756e+07	2.64088e+07	2.4937e+07	2.6725e+07	4.09514e+07	4.12516e+07	4.68379e+07
A0A3B6KSP7	NAD(P)-binding domain-containing protein OS=Triticum aestivum OX=4565 PE=4 SV=1	7.54867e+06	7457755	6.08044e+06	4.88216e+06	4.94613e+06	4.42689e+06	7.23999e+06	9.09434e+06	6.15585e+06	6.34302e+06	5.68687e+06	5.01542e+06
A0A3B6LWL0	NAD(P)-binding domain-containing protein OS=Triticum aestivum OX=4565 PE=4 SV=1	1.96342e+08	1.95408e+08	1.75788e+08	1.72396e+08	1.61498e+08	1.79246e+08	1.73848e+08	1.89212e+08	1.9626e+08	1.51162e+08	1.61479e+08	1.30665e+08
A0A3B6CGE3	Carboxypeptidase OS=Triticum aestivum OX=4565 PE=3 SV=1	2.01002e+07	2.28783e+07	2.10232e+07	2.12986e+07	2.52761e+07	2.349e+07	2.26552e+07	2.439e+07	2.11617e+07	3.32358e+07	3.28768e+07	3.03863e+07
A0A3B6GX30	PsbP C-terminal domain-containing protein OS=Triticum aestivum OX=4565 PE=4 SV=1	1.74439e+08	1.75792e+08	1.78463e+08	1.467e+08	1.60907e+08	1.4419e+08	1.97402e+08	1.63613e+08	2.00919e+08	1.39879e+08	1.23334e+08	1.29332e+08
A0A3B6MYV2	Rieske domain-containing protein OS=Triticum aestivum OX=4565 PE=4 SV=1	1.47975e+07	1.22477e+07	1.51252e+07	1.79737e+07	1.96251e+07	2.31778e+07	8.89311e+06	9.8109e+06	7.93532e+06	9.52654e+06	1.15327e+07	1.79074e+07
A0A3B6JDG5	Plastid lipid-associated protein/fibrillin conserved domain-containing protein OS=Triticum aestivum OX=4565 PE=4 SV=1	6.46965e+07	6.61507e+07	6.41272e+07	5.66984e+07	6.36864e+07	6.26545e+07	7.10754e+07	6.91799e+07	6.67984e+07	5.68917e+07	5.14639e+07	5.50634e+07
A0A3B6EIT2	Long-chain-fatty-acid--CoA ligase OS=Triticum aestivum OX=4565 PE=3 SV=1	5.73974e+07	5.30775e+07	5.20878e+07	6.4167e+07	5.48239e+07	6.44699e+07	4.50282e+07	4.48622e+07	4.43409e+07	6.71581e+07	6.99814e+07	6.78053e+07
A0A3B6AZ17	Isocitrate lyase OS=Triticum aestivum OX=4565 PE=4 SV=1	4.25189e+07	4.4891e+07	4.6755e+07	4.16682e+07	4.74194e+07	4.59317e+07	3.84074e+07	4.70862e+07	4.2023e+07	5.0113e+07	4.98382e+07	4.80317e+07
A0A3B6NSX0	ATP synthase subunit O, mitochondrial OS=Triticum aestivum OX=4565 PE=3 SV=1		1.86939e+06	3.05096e+06		1.46444e+06		2.32333e+06	2.15837e+06	3.43134e+06	1.54823e+06	1.6026e+06	1.65959e+06
A0A1D6CVQ2	ACT domain-containing protein ACR OS=Triticum aestivum OX=4565 PE=4 SV=1	3.43149e+08	3.49018e+08	3.11484e+08	2.81467e+08	2.84889e+08	2.79439e+08	2.67638e+08	2.80718e+08	2.71649e+08	2.35571e+08	2.39749e+08	2.39126e+08
A0A3B6JP20	Cold responsive protein OS=Triticum aestivum OX=4565 PE=4 SV=1	1.0406e+06	824785	506898	1.2762e+07	132843	3.13712e+06	240118	219345	166358	141305	169734	2.02351e+06
A0A3B6TRL4	Thylakoid membrane protein slr0575 OS=Triticum aestivum OX=4565 PE=4 SV=1	161833	134163	97369.2	1.29855e+06	33536.9	258279			20516.9	54544.8	198051	628964
A0A3B6N376	Outer envelope pore protein 24, chloroplastic OS=Triticum aestivum OX=4565 PE=4 SV=1	4.16802e+06	7.70471e+06	4.51423e+06	3.59134e+06	4.24706e+06	5.20867e+06	9.82722e+06	9.99008e+06	9.45004e+06	5.24507e+06	8.62488e+06	6.89432e+06
W4ZSM1	Photosystem I reaction center subunit VI, chloroplastic OS=Triticum aestivum OX=4565 PE=3 SV=1	7.52264e+08	8.15701e+08	8.18427e+08	7.36444e+08	7.75416e+08	6.73265e+08	9.11624e+08	9.31336e+08	8.54108e+08	7.30063e+08	7.194e+08	7.42143e+08
A0A3B6QAP5	Proteasome subunit alpha type OS=Triticum aestivum OX=4565 PE=3 SV=1	4.5502e+07	4.95742e+07	4.51506e+07	5.29826e+07	4.76569e+07	4.61918e+07	4.11676e+07	4.42881e+07	4.66522e+07	5.2628e+07	6.56538e+07	5.67583e+07
A0A3B6MNW1	ACT domain-containing protein ACR OS=Triticum aestivum OX=4565 PE=4 SV=1	8.27706e+07	8.32689e+07	7.82572e+07	5.35412e+07	5.08517e+07	5.77621e+07	5.46524e+07	5.54676e+07	5.43293e+07	6.54347e+07	6.10026e+07	6.48939e+07
A0A3B6A0V5	GB1/RHD3-type G domain-containing protein OS=Triticum aestivum OX=4565 PE=3 SV=1	5.60669e+07	5.30947e+07	1.57242e+07	2.22935e+07	1.67375e+07	8.38825e+07	1.61471e+07	2.05137e+07	4.03851e+07	1.13305e+08	1.19076e+08	1.20712e+08
A0A3B6TFL6	NADH:ubiquinone reductase (non-electrogenic) OS=Triticum aestivum OX=4565 PE=3 SV=1					1.00918e+06	1.11544e+06				2.25928e+06	1.97473e+06
A0A3B6KEB8	Phenylalanyl-tRNA synthetase OS=Triticum aestivum OX=4565 PE=3 SV=1	3.21446e+07	3.09955e+07	2.58308e+07	2.8189e+07	3.32068e+07	3.1746e+07	2.48499e+07	2.75488e+07	2.11979e+07	2.67099e+07	2.75298e+07	2.58504e+07
A0A3B6QI62	Glutathione peroxidase OS=Triticum aestivum OX=4565 PE=3 SV=1	1.25841e+08	1.06127e+08	9.47462e+07	8.50063e+07	1.11239e+08	8.81182e+07	1.34146e+08	1.48751e+08	1.41142e+08	1.01997e+08	8.56687e+07	1.07748e+08
A0A3B6INW1	Ribosomal protein L6 alpha-beta domain-containing protein OS=Triticum aestivum OX=4565 PE=3 SV=1	2.39371e+08	2.36808e+08	2.18683e+08	1.80467e+08	1.54757e+08	1.8369e+08	1.98729e+08	1.8529e+08	1.85803e+08	1.33234e+08	1.37403e+08	1.34715e+08
A0A3B6PQS2	ATP synthase subunit O, mitochondrial OS=Triticum aestivum OX=4565 PE=3 SV=1	1.50509e+08	1.51391e+08	1.43359e+08	1.36837e+08	1.34536e+08	1.32544e+08	1.52942e+08	1.64758e+08	1.52132e+08	1.37506e+08	1.33571e+08	1.46496e+08
W5F8V5	Eukaryotic translation initiation factor 3 subunit E OS=Triticum aestivum OX=4565 PE=3 SV=1	2.157e+07	2.05215e+07	1.55557e+07	2.43698e+07	2.41649e+07	2.37764e+07	2.17526e+07	2.39181e+07	2.18656e+07	3.47775e+07	3.38819e+07	3.42996e+07
A0A3B6D4M5	Uncharacterized protein OS=Triticum aestivum OX=4565 PE=4 SV=1	5.26849e+06	4.6021e+06	4.26625e+06	2.9213e+06	1.74141e+06	3.47832e+06	4.13042e+06	3.82326e+06	3.77094e+06	2.0043e+06	1.89652e+06	2.27878e+06
W5ASA4	Genome assembly, chromosome: II OS=Triticum aestivum OX=4565 GN=CAMPLR22A2D_LOCUS2419 PE=3 SV=1	5.36437e+07	6.07385e+07	5.25841e+07	3.68139e+07	3.45658e+07	3.27913e+07	5.68182e+07	5.85284e+07	5.67382e+07	5.7357e+07	5.04274e+07	5.88995e+07
A0A3B6CED7	Uncharacterized protein OS=Triticum aestivum OX=4565 PE=3 SV=1	8.09408e+06	9.00772e+06	8.17201e+06	8.96227e+06	9.48442e+06	8.43412e+06	7.21425e+06	7.62047e+06	7.55479e+06	1.16607e+07	1.1313e+07	1.0843e+07
A0A3B6BZH1	AAA+ ATPase domain-containing protein OS=Triticum aestivum OX=4565 PE=3 SV=1	1.17833e+06	990990				1.28444e+06		1.06968e+06	987995			1.53865e+06
A0A3B6MKI3	MPBQ/MBSQ family SAM-binding methyltransferase profile domain-containing protein OS=Triticum aestivum OX=4565 PE=3 SV=1	1.45887e+07	1.61049e+07	1.48855e+07	2.02912e+07	2.36132e+07	2.01177e+07	1.10935e+07	1.13912e+07	1.0508e+07	1.7713e+07	1.63444e+07	1.74625e+07
A0A3B6TTS5	Uncharacterized protein OS=Triticum aestivum OX=4565 PE=3 SV=1	1.22597e+08	1.22348e+08	1.2055e+08	1.12983e+08	1.27058e+08	1.19005e+08	1.21733e+08	1.15568e+08	1.15562e+08	8.60129e+07	7.71523e+07	7.60965e+07
A0A3B6IVJ4	NAC-A/B domain-containing protein OS=Triticum aestivum OX=4565 PE=4 SV=1	1.36038e+08	127942216	1.26965e+08	9.1736e+07	9.58726e+07	9.83365e+07	1.24505e+08	1.26517e+08	1.31941e+08	7.99155e+07	7.76787e+07	7.37979e+07
A0A1D5V177	Genome assembly, chromosome: II OS=Triticum aestivum OX=4565 GN=CAMPLR22A2D_LOCUS710 PE=3 SV=1	717681	633299	546161	592185	974542	694440	917746	755458	826719	1.18523e+06	931655	842371
A0A3B6TRN4	GST N-terminal domain-containing protein OS=Triticum aestivum OX=4565 PE=4 SV=1	2.22166e+08	2.52216e+08	2.37209e+08	2.41828e+08	2.05548e+08	2.50875e+08	5.59628e+08	4.70276e+08	4.66585e+08	5.64638e+08	5.50328e+08	5.02453e+08
A0A3B6PN45	Prohibitin OS=Triticum aestivum OX=4565 PE=3 SV=1	3.62922e+06	3.58738e+06	2.46066e+06	3.14123e+06	2.3091e+06	3.63083e+06	4.98297e+06	5.03068e+06	5.23884e+06	3.84179e+06	3.33663e+06	2.83537e+06
A0A3B6A1Y0	Protein CHUP1, chloroplastic OS=Triticum aestivum OX=4565 PE=4 SV=1	2.35622e+07	2.30197e+07	2.1884e+07	2.20604e+07	2.29201e+07	2.71635e+07	2.38985e+07	2.38866e+07	2.09987e+07	3.25967e+07	3.18862e+07	3.13351e+07
A0A0N7F130	superoxide dismutase (Fragment) OS=Triticum aestivum OX=4565 PE=2 SV=1	1.32142e+06	1.19478e+06	1.08746e+06	1.13116e+06	1.62195e+06	860594	1.76281e+06	1.71975e+06	1.52935e+06	1.85869e+06	1.52688e+06	1.25409e+06
A0A3B6SUT9	Prolyl endopeptidase OS=Triticum aestivum OX=4565 PE=3 SV=1	4.12422e+06	2.73698e+06	4.41101e+06	4.44485e+06	3.94871e+06	2.30404e+06	5.0312e+06	2.01979e+06	1.76656e+06	3.57355e+06	3.28661e+06	5.01945e+06
A0A3B6GVX0	RNA helicase OS=Triticum aestivum OX=4565 PE=4 SV=1	970971	991197	667224	1.10874e+06	1.80694e+06	1.45232e+06	780500	839580	939816	1.32331e+06	1.47164e+06	1.33112e+06
A0A3B6HM09	Cyanate hydratase OS=Triticum aestivum OX=4565 GN=CYN PE=3 SV=1	1.26486e+07	1.1762e+07	1.11577e+07	1.73078e+07	2.05795e+07	1.61352e+07	4.09557e+07	4.03386e+07	3.8855e+07	1.71851e+08	1.61472e+08	1.66786e+08
A0A3B6PP36	Uncharacterized protein OS=Triticum aestivum OX=4565 PE=4 SV=1	573653	701670	790170			893396	568812	573855		1.03147e+06	985559	1.16766e+06
A0A3B5XTY5	Cupin type-1 domain-containing protein OS=Triticum aestivum OX=4565 PE=3 SV=1	2.78021e+06	2.99987e+06	3.34242e+06	2.8368e+06	2.18621e+06	2.64701e+06	7.05482e+06	6.06676e+06	5.49716e+06	6.6033e+06	7.03778e+06	6.38881e+06
A0A3B5ZT57	Remorin C-terminal domain-containing protein OS=Triticum aestivum OX=4565 PE=3 SV=1	1.11668e+08	1.13581e+08	1.10417e+08	1.01484e+08	8.42431e+07	1.05109e+08	1.40754e+08	1.47297e+08	1.39081e+08	1.06229e+08	1.10331e+08	1.0914e+08
A0A3B6PS88	Glycine cleavage system H protein OS=Triticum aestivum OX=4565 PE=3 SV=1	8.7861e+08	9.37164e+08	8.88433e+08	6.06591e+08	7.69944e+08	6.68955e+08	1.14848e+09	1.11867e+09	1.12243e+09	6.48045e+08	6.46708e+08	6.29531e+08
A0A3B6JJY9	50S ribosomal protein L4, chloroplastic OS=Triticum aestivum OX=4565 PE=3 SV=1	2.20795e+07	14548892	1.8541e+07	1.20169e+07	1.43216e+07	1.2663e+07	1.51224e+07	1.56229e+07	1.38795e+07	8.25021e+06	8.24945e+06	7.65899e+06
A0A7H4LPK2	Genome assembly, chromosome: II OS=Triticum aestivum OX=4565 GN=CAMPLR22A2D_LOCUS5174 PE=3 SV=1	7.03926e+08	6.76571e+08	6.6364e+08	5.82406e+08	6.77273e+08	6.06698e+08	7.98754e+08	8.48278e+08	8.34119e+08	7.27543e+08	7.06242e+08	6.61652e+08
A0A1D5UTR1	Acetyl-coenzyme A synthetase OS=Triticum aestivum OX=4565 GN=CAMPLR22A2D_LOCUS2892 PE=3 SV=1	2.42702e+07	2.43754e+07	2.482e+07	3.66613e+07	3.66872e+07	3.61485e+07	2.72205e+07	2.45131e+07	2.48768e+07	4.26228e+07	4.23982e+07	4.41682e+07
A0A3B5Y3D7	Uncharacterized protein OS=Triticum aestivum OX=4565 PE=4 SV=1	3.64085e+07	3.28245e+07	3.71664e+07	3.11412e+07	2.46e+07	3.09179e+07	5.58528e+07	5.98873e+07	5.69611e+07	3.36051e+07	3.03065e+07	3.93317e+07
W5FJT8	Tubulin beta chain OS=Triticum aestivum OX=4565 PE=3 SV=1	4.83438e+06	5.06656e+06	4.65259e+06	7.15784e+06	8.85925e+06	7.91496e+06	5.96748e+06	7.86868e+06	4.75848e+06	1.09529e+07	8.59041e+06	9.82276e+06
A0A3B5ZUR9	Tocopherol cyclase OS=Triticum aestivum OX=4565 PE=4 SV=1	3.86601e+07	3.77954e+07	4.13542e+07	4.71463e+07	3.49717e+07	5.07503e+07	3.75495e+07	3.58721e+07	3.88936e+07	5.28779e+07	5.39921e+07	5.61198e+07
A0A3B6BXY3	Uncharacterized protein OS=Triticum aestivum OX=4565 PE=4 SV=1	1.51352e+08	155616299	1.62056e+08	8.15051e+07	7.88452e+07	8.18009e+07	1.2457e+08	1.29102e+08	1.21042e+08	6.0839e+07	5.97027e+07	5.80244e+07
A0A1D5UIJ5	Genome assembly, chromosome: II OS=Triticum aestivum OX=4565 GN=CAMPLR22A2D_LOCUS3288 PE=3 SV=1	5.15507e+07	4.50486e+07	5.12108e+07	5.53737e+07	6.10565e+07	6.72732e+07	5.12414e+07	4.8134e+07	4.35027e+07	8.05655e+07	7.54873e+07	8.67793e+07
A0A3B6NNI4	Prohibitin OS=Triticum aestivum OX=4565 PE=3 SV=1	7.2082e+07	7.67639e+07	6.20506e+07	5.81084e+07	5.98433e+07	5.53153e+07	8.30711e+07	7.71188e+07	7.77969e+07	6.86387e+07	6.24536e+07	6.59256e+07
A0A3B5YSH7	Cupin type-1 domain-containing protein OS=Triticum aestivum OX=4565 PE=3 SV=1	3.06251e+06	2.81182e+06	2.21875e+06	2.73849e+06	2.53574e+06	3.34541e+06	1.59525e+06	2.70903e+06	1.76541e+06	1.70419e+06	2.54932e+06	1.84246e+06
A0A3B6HR73	Proteasome subunit alpha type OS=Triticum aestivum OX=4565 PE=3 SV=1	2.26637e+06	1.25982e+06	2.0977e+06	1.32324e+06	479699	1.21689e+06	836290	1.29918e+06	1.62232e+06	1.92666e+06	1.93116e+06	2.0542e+06
A0A3B5Z559	Protein CHUP1, chloroplastic OS=Triticum aestivum OX=4565 PE=4 SV=1	738728	6.09007e+06	901942	4.98736e+06	4.60154e+06	1.45887e+06					4.04064e+06
A0A2X0S5D0	ubiquitinyl hydrolase 1 OS=Triticum aestivum OX=4565 GN=CAMPLR22A2D_LOCUS2447 PE=3 SV=1	2.709e+07	2.98344e+07	3.25884e+07	3.72602e+07	3.23729e+07	3.58763e+07	2.15019e+07	2.25435e+07	2.66526e+07	3.76184e+07	4.19711e+07	3.76656e+07
A0A3B5Y2A7	Uncharacterized protein OS=Triticum aestivum OX=4565 PE=3 SV=1	7.64546e+07	7.41683e+07	6.48549e+07	5.89293e+07	5.26952e+07	6.56953e+07	9.52613e+07	9.28686e+07	9.73546e+07	7.06162e+07	6.80088e+07	6.65689e+07
A0A3B6GX78	Alpha-amylase OS=Triticum aestivum OX=4565 PE=3 SV=1	2.56153e+06	2.27524e+06	1.09511e+06	3.71094e+06	1.89229e+06	4.37951e+06	945570		1.56723e+06	1.43136e+06	2.55716e+06	2.77389e+06
A0A1D5V328	Genome assembly, chromosome: II OS=Triticum aestivum OX=4565 GN=CAMPLR22A2D_LOCUS1524 PE=4 SV=1	1.04816e+08	1.15567e+08	1.09712e+08	8.9939e+07	1.04646e+08	7.86046e+07	1.35874e+08	1.50518e+08	1.68009e+08	9.20909e+07	9.45173e+07	8.72715e+07
A0A3B5YXD9	Thylakoid lumenal 17.4 kDa protein, chloroplastic OS=Triticum aestivum OX=4565 PE=4 SV=1	1.35458e+07	26763336	1.3568e+07	1.2135e+07	1.60614e+07	1.24253e+07	1.72272e+07	1.51656e+07	3.38128e+07	1.65738e+07	1.27514e+07	1.61013e+07
A0A3B6JL46	Photosynthetic NDH subunit of subcomplex B 2, chloroplastic OS=Triticum aestivum OX=4565 PE=4 SV=1	5.09652e+06	3.87111e+06	4.04262e+06	8.24864e+06	4.15883e+06	3.49556e+06	8.92256e+06	1.38146e+07	5.04809e+06	4.93267e+06	9.13406e+06	8.47709e+06
Q69G22	pyridoxal kinase OS=Triticum aestivum OX=4565 GN=SOS4 PE=2 SV=1	8.83538e+06	8.40979e+06	7.51464e+06	8.44215e+06	9.81175e+06	8.69709e+06	1.05646e+07	9.51339e+06	1.04027e+07	1.00511e+07	1.00979e+07	8.84287e+06
A0A3B6LUD2	Inosine-5'-monophosphate dehydrogenase OS=Triticum aestivum OX=4565 PE=3 SV=1	3.44346e+06	3.46637e+06	3.1044e+06	2.28269e+06	3.01527e+06	2.72677e+06	3.87979e+06	3.72839e+06	3.85714e+06	3.003e+06	2.99255e+06	2.93193e+06
A0A3B6GWW9	Vacuolar ATP synthase subunit E OS=Triticum aestivum OX=4565 PE=3 SV=1	2.72982e+08	2.92256e+08	2.82836e+08	2.62147e+08	2.43102e+08	2.51615e+08	2.4906e+08	2.62409e+08	2.50736e+08	2.63213e+08	2.55546e+08	2.65208e+08
A0A3B6QPU4	RNA helicase OS=Triticum aestivum OX=4565 PE=3 SV=1	2.47429e+07	2.67746e+07	1.84656e+07	3.0984e+07	2.16375e+07	2.49071e+07	1.76633e+07	1.39694e+07	1.1633e+07	2.72779e+07	3.69946e+07	3.61503e+07
A0A3B6QCJ6	Glucose-6-phosphate 1-dehydrogenase OS=Triticum aestivum OX=4565 PE=3 SV=1	7.74989e+07	8.24679e+07	7.78002e+07	9.46808e+07	9.52516e+07	8.94195e+07	6.9984e+07	6.77811e+07	7.00105e+07	6.81369e+07	7.50073e+07	7.93829e+07
A0A3B5Z5I4	GB1/RHD3-type G domain-containing protein OS=Triticum aestivum OX=4565 PE=3 SV=1	598382	617629	599528	664962	646462	634625	572967	432948	786707	813699	697524	778905
A0A3B5Y3I7	NADP-dependent oxidoreductase domain-containing protein OS=Triticum aestivum OX=4565 PE=3 SV=1	4.11276e+06	6.09762e+06	4.71224e+06	5.76953e+06	7.37415e+06	6.11563e+06	1.52159e+06	732667	2.70591e+06	6.22743e+06	6.35823e+06	1.47992e+06
A0A3B6IT58	S5 DRBM domain-containing protein OS=Triticum aestivum OX=4565 PE=3 SV=1	1.86068e+08	1.78692e+08	1.86045e+08	1.5052e+08	1.35761e+08	1.5529e+08	1.42601e+08	1.50509e+08	1.49886e+08	1.12704e+08	1.14584e+08	1.20948e+08
A0A3B6I1L7	Succinate dehydrogenase subunit 5, mitochondrial OS=Triticum aestivum OX=4565 PE=4 SV=1	3.36777e+07	3.34677e+07	3.41381e+07	2.79911e+07	2.90694e+07	3.3195e+07	2.89974e+07	3.14224e+07	2.77693e+07	4.83446e+07	4.36221e+07	4.44846e+07
A0A3B6GZN6	2-C-methyl-D-erythritol 4-phosphate cytidylyltransferase OS=Triticum aestivum OX=4565 PE=3 SV=1	7.50199e+06	8.56143e+06	8.39523e+06	5.47332e+06	7.33355e+06	7.11529e+06	8.75392e+06	8.46596e+06	9.80326e+06	7.74865e+06	6.45727e+06	6.88439e+06
A0A2Z6C7Q2	ATP synthase CF0 B subunit OS=Triticum aestivum var. ferrugineum OX=2135794 GN=atpF PE=3 SV=1	7.27376e+08	7.3119e+08	6.87601e+08	8.0565e+08	6.45426e+08	7.87057e+08	5.50013e+08	5.22021e+08	4.73272e+08	7.25867e+08	8.15319e+08	7.76358e+08
A0A3B6JM24	Phytoene dehydrogenase OS=Triticum aestivum OX=4565 PE=3 SV=1	898781	1.01769e+06	971198	1.08395e+06	1.03919e+06	1.0369e+06	1.57691e+06	1.19008e+06	1.48677e+06		1.97039e+06	1.84216e+06
A0A1D6DIM7	Obg-like ATPase 1 OS=Triticum aestivum OX=4565 PE=3 SV=1	455108	313191	1.46724e+06	1.09662e+06		418401	1.77458e+06	960892		115532	1.47783e+06	363770
A0A3B6RH41	Succinate dehydrogenase [ubiquinone] iron-sulfur subunit, mitochondrial OS=Triticum aestivum OX=4565 PE=3 SV=1	4.56969e+07	4.92875e+07	3.58883e+07	4.34544e+07	4.23232e+07	4.33422e+07	5.75586e+07	5.42523e+07	5.61383e+07	5.99937e+07	5.8427e+07	6.13844e+07
A0A3B5YVZ6	lactoylglutathione lyase OS=Triticum aestivum OX=4565 PE=3 SV=1	9.07147e+06	9618070	7.48829e+06	7.76888e+06	8.87068e+06	7.43495e+06	8.32679e+06	8.15134e+06	7.48798e+06	6.94578e+06	7.51066e+06	5.32775e+06
A0A3B6B7R8	glutathione transferase OS=Triticum aestivum OX=4565 PE=4 SV=1	8.85765e+07	8.74502e+07	7.92176e+07	7.58939e+07	6.0529e+07	7.54912e+07	7.60774e+07	7.99447e+07	7.30111e+07	6.56751e+07	7.55411e+07	7.24732e+07
A0A3B6UB88	Malate dehydrogenase OS=Triticum aestivum OX=4565 PE=3 SV=1				1.50462e+06	1.20091e+06	766435	416668		458956	725591	792572
A0A3B6HUD4	RRM domain-containing protein OS=Triticum aestivum OX=4565 PE=4 SV=1	9.12891e+06	8.97319e+06	8.46903e+06	8.65432e+06	3.18161e+06	9.15124e+06	4.97152e+06	3.78881e+06	4.15043e+06	9.41819e+06	8.93696e+06	9.45504e+06
A0A3B6SC01	Caffeoyl-CoA O-methyltransferase OS=Triticum aestivum OX=4565 PE=3 SV=1	2.86313e+06	3.54589e+06	2.87588e+06	4.43087e+06	4.99879e+06	4.88827e+06	4.52661e+06	4.23555e+06	4.19834e+06	5.83406e+06	5.51817e+06	5.04965e+06
Q8RW03	Glutathione S-transferase OS=Triticum aestivum OX=4565 GN=gstu1B PE=2 SV=1	1.74003e+09	1.71565e+09	1.79093e+09	1.5468e+09	1.87896e+09	1.65826e+09	2.2746e+09	2.33362e+09	2.2933e+09	1.6955e+09	1.48809e+09	9.83506e+08
A0A3B6QBC0	Histone H2B OS=Triticum aestivum OX=4565 PE=3 SV=1	8.38717e+07	9.32416e+07	7.53482e+06	1.10751e+08	2.37069e+06	1.13036e+08	3.72089e+06	3.08903e+06	2.70096e+06	5.62954e+06	1.13956e+08	1.16932e+08
A0A3B6LYQ8	Outer envelope pore protein 24, chloroplastic OS=Triticum aestivum OX=4565 PE=4 SV=1	6.87016e+07	6.91376e+07	6.49897e+07	6.7635e+07	7.33302e+07	7.1857e+07	7.60229e+07	7.80953e+07	7.69291e+07	6.59333e+07	6.73248e+07	6.75125e+07
W4ZS35	Dynamin-related protein 5A OS=Triticum aestivum OX=4565 PE=3 SV=1	2.82763e+07	2.92231e+07	2.82759e+07	3.06316e+07	3.18462e+07	3.55471e+07	2.76782e+07	2.95171e+07	2.56653e+07	4.53071e+07	4.74916e+07	4.3959e+07
A0A3B6MRR2	Aspartyl aminopeptidase OS=Triticum aestivum OX=4565 PE=3 SV=1	1.76142e+07	1.76356e+07	2.02253e+07	2.52804e+07	2.36428e+07	2.47216e+07	1.72469e+07	1.33016e+07	1.85074e+07	2.8711e+07	2.48778e+07	2.77087e+07
A0A3B5XZQ6	DSK2a OS=Triticum aestivum OX=4565 GN=DSK2a-1A PE=2 SV=1	1.72875e+07	1.6983e+07	1.48624e+07	1.55745e+07	1.58538e+07	1.54471e+07	2.30275e+07	2.18091e+07	2.32081e+07	1.60772e+07	1.25447e+07	1.18301e+07
A0A1D6D2F0	T-complex protein 1 subunit alpha OS=Triticum aestivum OX=4565 PE=3 SV=1	3.05665e+07	2.69079e+07	2.57394e+07	3.35866e+07	3.00949e+07	3.28563e+07	2.24124e+07	2.03648e+07	2.18457e+07	4.35466e+07	4.05105e+07	3.80613e+07
A0A0C4BIT2	NAD-dependent epimerase/dehydratase domain-containing protein OS=Triticum aestivum OX=4565 PE=4 SV=1	2.00388e+07	1.76019e+07	1.70609e+07	2.49458e+07	2.71457e+07	2.35188e+07	1.71049e+07	1.60804e+07	1.50337e+07	2.86881e+07	2.69133e+07	2.52945e+07
A0A3B6T7D9	VWFA domain-containing protein OS=Triticum aestivum OX=4565 PE=4 SV=1	3.0365e+07	3.31728e+07	2.86638e+07	2.82743e+07	3.02817e+07	2.90481e+07	1.42514e+07	1.55642e+07	1.78682e+07	7.86e+06	6.61386e+06	5.74418e+06
A0A3B6TCX2	Succinate dehydrogenase subunit 5, mitochondrial OS=Triticum aestivum OX=4565 PE=4 SV=1
A0A3B6NRY7	Dehydrin OS=Triticum aestivum OX=4565 PE=3 SV=1	4.87111e+06	4934429	1.71728e+06	5.50461e+06	74190.3	6.0974e+06	1.58873e+06	1.05748e+06	111805	1.90213e+06	7.0372e+06	7.18389e+06
A0A3B6MMB9	Histone H2B OS=Triticum aestivum OX=4565 PE=3 SV=1	255190	259998	222548	227006	41348.9	288689	114418	92778.9	59132.2	161889	490701	446065
A0A2X0SNJ0	40S ribosomal protein S12 OS=Triticum aestivum OX=4565 GN=CAMPLR22A2D_LOCUS2301 PE=3 SV=1	8.14947e+07	8.37337e+07	8.39239e+07	8.03521e+07	7.42147e+07	7.66341e+07	9.13593e+07	9.45361e+07	9.07838e+07	9.48794e+07	9.07876e+07	8.96475e+07
A0A3B6TNC4	Prolyl endopeptidase OS=Triticum aestivum OX=4565 PE=3 SV=1	2.45271e+07	2.50655e+07	2.32649e+07	2.60232e+07	2.51561e+07	2.87942e+07	2.032e+07	2.51575e+07	2.40071e+07	2.72754e+07	2.94048e+07	2.81925e+07
A0A3B6H4R5	2-hydroxyacyl-CoA lyase OS=Triticum aestivum OX=4565 PE=3 SV=1	3.44071e+07	3.39378e+07	2.91627e+07	3.29253e+07	3.0927e+07	3.44418e+07	3.38076e+07	2.4222e+07	2.77643e+07	3.63542e+07	3.9034e+07	4.18452e+07
A0A3B6MP76	ADP-ribosylation factor OS=Triticum aestivum OX=4565 PE=3 SV=1	1.35956e+07	1.38985e+07	1.15053e+07	1.65552e+07	1.15041e+07	1.52512e+07	1.35158e+07	1.37494e+07	1.3218e+07	2.05154e+07	1.84465e+07	1.64162e+07
A0A3B6NSH3	Methyltransferase type 11 domain-containing protein OS=Triticum aestivum OX=4565 PE=3 SV=1	2.91784e+07	3.07807e+07	2.29956e+07	7.28473e+07	3.91445e+07	7.24276e+07	3.21444e+07	3.15288e+07	3.2147e+07	5.4211e+07	6.44666e+07	8.00329e+07
A0A3B6TRQ8	RNA-binding Ras-GAP SH3 binding protein OS=Triticum aestivum OX=4565 PE=4 SV=1	4.31543e+07	43922821	3.5635e+07	5.24879e+07	2.89293e+07	5.56129e+07	4.05022e+07	4.12828e+07	4.22301e+07	3.55936e+07	4.93173e+07	5.60192e+07
A0A3B6PMP7	Protein CROWDED NUCLEI 1 OS=Triticum aestivum OX=4565 PE=3 SV=1	1.92675e+07	1.76734e+07	1.64202e+07	2.12057e+07	1.83799e+07	2.02777e+07	1.51852e+07	1.55748e+07	1.42832e+07	2.67543e+07	2.84174e+07	2.91667e+07
A0A3B6PSJ4	Tryptophan synthase beta chain-like PALP domain-containing protein OS=Triticum aestivum OX=4565 PE=3 SV=1	4.09991e+07	3.86438e+07	3.99163e+07	3.85375e+07	4.31025e+07	3.88575e+07	3.53698e+07	3.39017e+07	3.45018e+07	3.82607e+07	3.50067e+07	3.74033e+07
A0A3B6NM56	Proteasome subunit alpha type OS=Triticum aestivum OX=4565 PE=3 SV=1	1.75595e+06	1.81097e+06	2.22718e+06	1.31747e+06	1.45754e+06	1.51941e+06	1.74277e+06	1.84107e+06	2.1192e+06	2.59295e+06	2.19838e+06	2.14176e+06
A0A3B5XZC6	Nascent polypeptide-associated complex subunit beta OS=Triticum aestivum OX=4565 PE=3 SV=1	5.89843e+07	6.38937e+07	6.99251e+07	4.45612e+07	4.14534e+07	4.52036e+07	6.43923e+07	7.42222e+07	7.00444e+07	4.78689e+07	4.4051e+07	4.83534e+07
Q8L686	Germin-like protein OS=Triticum aestivum OX=4565 PE=2 SV=1	1.827e+09	1.88739e+09	1.81196e+09	1.7922e+09	2.16362e+09	1.72467e+09	1.69595e+09	1.85376e+09	1.78739e+09	2.51049e+09	2.48972e+09	2.54128e+09
A0A3B6TLG9	T-complex protein 1 subunit gamma OS=Triticum aestivum OX=4565 PE=3 SV=1	1.12001e+06	1.01912e+06	1.27358e+06		1.21982e+06	1.16995e+06	945424	1.38558e+06	944731	1.30402e+06	1.08384e+06	1.25401e+06
A0A3B6AZA1	Stress protein DDR48 OS=Triticum aestivum OX=4565 PE=4 SV=1	1.93076e+07	2.06876e+07	6.01892e+06	2.10597e+07	2.72643e+06	2.03951e+07	4.95089e+06	7.7053e+06	5.272e+06	2.48045e+06	9.38638e+06	1.36541e+07
A0A0G2QKG4	Vacuolar ATPase subunit D1 OS=Triticum aestivum OX=4565 PE=2 SV=1	8.16207e+07	8.54904e+07	8.47462e+07	8.55431e+07	8.57232e+07	7.63723e+07	7.45551e+07	7.25852e+07	6.91728e+07	8.89778e+07	8.46564e+07	9.03608e+07
A0A3B6DR32	Ribosomal protein S3 C-terminal domain-containing protein OS=Triticum aestivum OX=4565 PE=3 SV=1	5.36641e+07	5.75619e+07	4.72799e+07	7.68238e+07	4.895e+07	7.01376e+07	3.58104e+07	3.71567e+07	3.44561e+07	5.07396e+07	6.21915e+07	6.16226e+07
A0A3B6B7W0	Aspergillus nuclease S1 OS=Triticum aestivum OX=4565 PE=3 SV=1	5.91307e+06	7.06718e+06	5.53536e+06	5.80075e+06	7.22839e+06	5.92604e+06	8.98883e+06	9.32966e+06	8.72952e+06	5.63727e+06	6.3176e+06	5.89426e+06
A0A3B6MVZ0	3-dehydroquinate synthase domain-containing protein OS=Triticum aestivum OX=4565 PE=3 SV=1	1.96103e+06		2.39932e+06	1.26117e+06	1.27804e+06	1.14079e+06		3.29793e+06
A0A075TDV1	DEAD-box RNA helicase OS=Triticum aestivum OX=4565 GN=RH1 PE=2 SV=1	1.30124e+06		1.42633e+06	1.53154e+06		1.4304e+06	988718			2.10753e+06	2.24477e+06	1.9892e+06
A0A3B5YY70	NAC-A/B domain-containing protein OS=Triticum aestivum OX=4565 PE=4 SV=1	1.18187e+06	1197627	2.35684e+06		1.27154e+06	1.94306e+06	1.03845e+06	929462	927675			1.19037e+06
A0A8A6HX38	Ribulose bisphosphate carboxylase large chain (Fragment) OS=Triticum aestivum OX=4565 PE=3 SV=1	4.49896e+06	3.0742e+06	3.95113e+06	4.1081e+06	4.87648e+06	4.29708e+06	3.29851e+06	2.77678e+06	3.47042e+06	3.22563e+06	2.86278e+06	3.46843e+06
A0A3B6KR09	Inosine-5'-monophosphate dehydrogenase OS=Triticum aestivum OX=4565 PE=3 SV=1	2.73892e+07	2.84479e+07	2.7804e+07	3.02071e+07	2.77499e+07	2.48187e+07	3.25053e+07	3.12758e+07	3.31624e+07	2.70604e+07	2.78864e+07	2.906e+07
A0A3B6FJJ7	Sugar phosphate transporter domain-containing protein OS=Triticum aestivum OX=4565 PE=4 SV=1	9.18525e+07	1.01291e+08	1.06979e+08	1.40033e+08	1.56382e+08	1.31312e+08	8.45115e+07	9.2364e+07	7.99202e+07	1.73132e+08	1.67877e+08	1.59814e+08
A0A3B6PHV5	Glucose-6-phosphate 1-dehydrogenase OS=Triticum aestivum OX=4565 PE=3 SV=1	1.88788e+06	2.05181e+06	2.13968e+06	2.49516e+06	2.4166e+06	2.81329e+06	1.84976e+06	1.81415e+06	1.8778e+06	2.23021e+06	2.14235e+06	1.86325e+06
A0A3B6EHF6	Peptidase M20 dimerisation domain-containing protein OS=Triticum aestivum OX=4565 PE=3 SV=1
A0A3B6UAW0	Clathrin light chain OS=Triticum aestivum OX=4565 PE=3 SV=1	3.78624e+07	3.91361e+07	3.83013e+07	2.94093e+07	3.16598e+07	2.98561e+07	5.45213e+07	5.74573e+07	5.9884e+07	4.06997e+07	4.48988e+07	4.55614e+07
A0A3B6IUP4	DUF3598 domain-containing protein OS=Triticum aestivum OX=4565 PE=4 SV=1	8.31966e+06	6870816	7.20191e+06	6.26758e+06	4.72485e+06	4.59831e+06	4.45402e+06	5.45368e+06	3.68056e+06	2.78945e+06	3.01211e+06	3.07926e+06
A0A3B6QK74	cinnamyl-alcohol dehydrogenase OS=Triticum aestivum OX=4565 PE=3 SV=1	5.81454e+07	5.54533e+07	4.95899e+07	7.23998e+07	7.6241e+07	8.04553e+07	4.43697e+07	4.47657e+07	4.53448e+07	6.39581e+07	6.41762e+07	6.51952e+07
R9UNY9	Xylanase inhibitor protein OS=Triticum aestivum OX=4565 GN=xip PE=2 SV=1	6.34238e+07	6.61551e+07	6.2685e+07	5.81745e+07	6.63089e+07	6.12961e+07	1.16845e+08	1.25575e+08	1.13927e+08	7.98396e+07	8.1566e+07	7.64397e+07
W5C8N6	40S ribosomal protein S6 OS=Triticum aestivum OX=4565 GN=CAMPLR22A2D_LOCUS542 PE=3 SV=1	4.89924e+07	5.44933e+07	4.76875e+07	5.90373e+07	5.99208e+07	5.7393e+07	4.94894e+07	4.41262e+07	4.778e+07	1.04068e+08	1.18567e+08	1.11711e+08
A0A3B6HT75	50S ribosomal protein L4, chloroplastic OS=Triticum aestivum OX=4565 PE=3 SV=1	1.21672e+08	1.22512e+08	1.21049e+08	8.38659e+07	9.72241e+07	7.90404e+07	1.13394e+08	1.14813e+08	1.13216e+08	7.32632e+07	5.91965e+07	6.29816e+07
A0A3B6IWT8	Nascent polypeptide-associated complex subunit beta OS=Triticum aestivum OX=4565 PE=3 SV=1	7.56166e+07	7.8389e+07	7.14161e+07	6.52599e+07	5.4629e+07	6.15134e+07	7.6468e+07	8.08534e+07	7.45696e+07	5.65977e+07	5.57805e+07	5.76472e+07
A0A3B6IKB6	NADP-dependent oxidoreductase domain-containing protein OS=Triticum aestivum OX=4565 PE=4 SV=1	6.58534e+07	7.41208e+07	7.00126e+07	8.09056e+07	8.2741e+07	8.07517e+07	7.19382e+07	7.23234e+07	7.16391e+07	8.31823e+07	8.62145e+07	8.18948e+07
A0A3B6AZD0	Acetyl-coenzyme A synthetase OS=Triticum aestivum OX=4565 PE=3 SV=1	1.53477e+06	1.55757e+06	1.49897e+06	1.76165e+06	1.06467e+06	2.32482e+06	1.28862e+06	1.51508e+06	808743	2.85718e+06	2.57e+06	2.75269e+06
A0A3B5ZXH0	Uncharacterized protein OS=Triticum aestivum OX=4565 PE=4 SV=1		2.65942e+06	1.1995e+06	2.09778e+06	2.53425e+06		2.30574e+06	2.52142e+06	2.14045e+06
A0A1D6D1Q3	Pyrophosphate--fructose 6-phosphate 1-phosphotransferase subunit beta OS=Triticum aestivum OX=4565 GN=PFP-BETA PE=3 SV=1	3.12287e+07	3.78865e+07	3.91508e+07	3.49638e+07	4.41084e+07	3.79413e+07	3.45609e+07	3.01355e+07	2.97002e+07	3.30534e+07	3.48604e+07	3.14408e+07
A0A3B6QK50	Phosphoribosyltransferase domain-containing protein OS=Triticum aestivum OX=4565 PE=3 SV=1	1.32676e+07	1.15224e+07	1.13593e+07	1.66486e+07	1.55518e+07	1.69041e+07	9.9372e+06	1.22257e+07	1.47741e+07	1.97085e+07	1.88387e+07	2.31607e+07
A0A3B5ZYX7	Mitochondrial-processing peptidase subunit alpha OS=Triticum aestivum OX=4565 PE=3 SV=1	4.20959e+07	4.13474e+07	3.91345e+07	3.47679e+07	3.57088e+07	4.08216e+07	4.93726e+07	4.8273e+07	3.97505e+07	5.19755e+07	4.93864e+07	5.27746e+07
A0A3B6JDI3	Aminopeptidase OS=Triticum aestivum OX=4565 PE=3 SV=1	8.37478e+06	7.96483e+06	8.61317e+06	1.34063e+07	1.38113e+07	1.18204e+07	2.65685e+06	5.39891e+06	5.4205e+06	6.73983e+06	3.751e+06	4.68579e+06
A0A3B6HXY5	PGR5-like protein 1A, chloroplastic OS=Triticum aestivum OX=4565 PE=4 SV=1	2.36689e+06	2577107	2.31448e+06	3.60776e+06	3.61025e+06	2.77414e+06	1.87081e+06	2.31756e+06	2.84554e+06	2.27061e+06	1.19124e+06	1.32831e+06
A0A3B6KED1	Rubredoxin-like domain-containing protein OS=Triticum aestivum OX=4565 PE=4 SV=1	3.39187e+07	3.48702e+07	3.51347e+07	3.94336e+07	3.56663e+07	3.9743e+07	3.11587e+07	3.21892e+07	2.92195e+07	3.83459e+07	3.48872e+07	3.47374e+07
A0A3B6HUR7	Uncharacterized protein OS=Triticum aestivum OX=4565 PE=4 SV=1	2.8665e+07	2.89175e+07	3.10109e+07	3.64527e+07	3.76522e+07	3.58656e+07	2.43063e+07	2.69239e+07	2.30443e+07	2.2113e+07	2.20314e+07	2.10386e+07
A0A3B6NMB7	protein-serine/threonine phosphatase OS=Triticum aestivum OX=4565 PE=3 SV=1	2.55849e+06	2703655	2.63002e+06	2.93742e+06	2.42572e+06	2.03085e+06	2.25835e+06	1.80033e+06	2.23872e+06	1.95779e+06	2.09659e+06	2.35944e+06
A0A3B6C521	40S ribosomal protein S12 OS=Triticum aestivum OX=4565 PE=3 SV=1	1.46973e+06		1.89689e+06	326715		1.32874e+06	1.18017e+06	263546	1.41079e+06	2.44068e+06	539941	799119
A0A3B6QM15	Translation initiation factor IF-3 OS=Triticum aestivum OX=4565 PE=3 SV=1	3.11404e+08	2.43616e+08	2.98515e+08	2.34624e+08	2.6117e+08	2.39369e+08	2.74354e+08	2.64153e+08	2.64727e+08	2.05078e+08	1.99612e+08	1.9629e+08
A0A3B5YXK3	Nucleoside diphosphate kinase OS=Triticum aestivum OX=4565 PE=3 SV=1	3.05406e+08	3.04987e+08	2.85741e+08	2.82909e+08	2.71013e+08	2.84722e+08	3.55272e+08	3.58188e+08	3.49071e+08	2.28896e+08	2.63106e+08	2.56368e+08
A0A3B6IQ76	Aminopeptidase P1 OS=Triticum aestivum OX=4565 PE=3 SV=1	1.54723e+06	1.18791e+06	1.36144e+06	1.142e+06	1.36545e+06	1.00857e+06	1.54204e+06	823413	859546	1.39218e+06	1.33356e+06	1.60586e+06
A0A3B6EQ60	Histone H2B OS=Triticum aestivum OX=4565 PE=3 SV=1	686770	653229	465265	841646	337783	906229	255852	249136	196766	229186	824177	882756
A0A3B6RHJ0	T-complex protein 1 subunit gamma OS=Triticum aestivum OX=4565 PE=3 SV=1	6.20819e+07	5.6712e+07	1.05384e+08	1.09595e+08	4.61482e+07	1.0895e+08	3.67125e+07	3.59881e+07	3.77664e+07	7.00337e+07	1.46026e+08	1.27672e+08
A0A3B6AS75	Germin-like protein OS=Triticum aestivum OX=4565 PE=3 SV=1	4.01685e+08	4.02578e+08	3.51424e+08	3.39462e+08	3.66558e+08	3.64017e+08	3.72873e+08	4.00962e+08	3.79419e+08	5.27292e+08	5.10274e+08	5.03581e+08
A0A3B6IRB4	Clp R domain-containing protein OS=Triticum aestivum OX=4565 PE=4 SV=1	9.52072e+07	9.69694e+07	9.96262e+07	7.54497e+07	8.9309e+07	7.57105e+07	9.87642e+07	9.19644e+07	9.19918e+07	7.45645e+07	6.93966e+07	5.96737e+07
A0A3B6FFA6	Vesicle-fusing ATPase OS=Triticum aestivum OX=4565 PE=3 SV=1	1.45497e+07	1.25014e+07	1.15996e+07	1.9106e+07	2.1689e+07	1.57282e+07	1.90785e+07	2.00129e+07	1.75287e+07	2.72602e+07	2.34648e+07	2.7402e+07
A0A481S232	Auxin-repressed 12.5 kDa protein (Fragment) OS=Triticum aestivum OX=4565 PE=2 SV=1	2.97626e+07	2.92281e+07	2.74023e+07	7.56958e+07	7.60783e+07	7.50492e+07	5.47185e+07	4.38086e+07	5.29653e+07	6.48832e+07	6.20451e+07	7.18345e+07
A0A3B6JJY5	Proteasome subunit alpha type OS=Triticum aestivum OX=4565 PE=3 SV=1	3.72916e+06	5.64999e+06	3.46918e+06	4.4296e+06	4.14521e+06	6.23002e+06	6.10739e+06	4.78697e+06	7.85092e+06	3.70564e+06	5.04117e+06	4.73527e+06
A0A3B6KFR1	DUF3700 domain-containing protein OS=Triticum aestivum OX=4565 PE=4 SV=1	4.11394e+07	5.50951e+07	3.74459e+07	4.85539e+07	2.83625e+07	5.20823e+07	5.01065e+07	4.94539e+07	3.64905e+07	5.84958e+07	6.53146e+07	6.60304e+07
A0A3B6AX46	Succinate dehydrogenase [ubiquinone] flavoprotein subunit, mitochondrial OS=Triticum aestivum OX=4565 PE=3 SV=1
A0A3B6D5T4	Lactoylglutathione lyase OS=Triticum aestivum OX=4565 PE=3 SV=1	8.28968e+07	8.12828e+07	7.83772e+07	5.93084e+07	6.71606e+07	6.32675e+07	9.74135e+07	9.97351e+07	1.00475e+08	6.85639e+07	6.85672e+07	6.48065e+07
A0A1D5UVY4	dihydrolipoyllysine-residue succinyltransferase OS=Triticum aestivum OX=4565 GN=CAMPLR22A2D_LOCUS339 PE=3 SV=1	5.88589e+07	5.64385e+07	5.98152e+07	4.98917e+07	3.96742e+07	5.25338e+07	6.54994e+07	6.39179e+07	5.51731e+07	6.19209e+07	6.09431e+07	6.28589e+07
A0A3B6RGD2	Ubiquitin receptor RAD23 OS=Triticum aestivum OX=4565 PE=3 SV=1	2.2419e+06	2298128	7.33129e+06	2.08701e+06	2.2122e+06	2.07366e+06	1.00267e+07	3.19997e+06	5.76664e+06	2.4192e+06	2.36068e+06	2.60641e+06
A0A3B6LYN5	Uncharacterized protein OS=Triticum aestivum OX=4565 PE=3 SV=1	2.32454e+07	23357076	2.33676e+07	2.29813e+07	2.05157e+07	2.5877e+07	1.72363e+07	1.57973e+07	1.59409e+07	1.87451e+07	2.40364e+07	2.46858e+07
A0A3B6JP09	PCI domain-containing protein OS=Triticum aestivum OX=4565 PE=3 SV=1	2.28417e+07	2.34476e+07	2.30473e+07	3.33511e+07	3.16552e+07	3.80136e+07	1.80114e+07	1.61665e+07	1.59854e+07	4.75279e+07	5.04345e+07	4.95104e+07
A0A3B6TDR2	N-acyl-aliphatic-L-amino acid amidohydrolase OS=Triticum aestivum OX=4565 PE=3 SV=1	3.57188e+07	3.6815e+07	3.50068e+07	3.42588e+07	4.08072e+07	3.09729e+07	4.75133e+07	5.07395e+07	4.958e+07	4.62887e+07	4.03205e+07	3.81918e+07
A0A3B6DBB2	Adenosine 5'-phosphosulfate reductase OS=Triticum aestivum OX=4565 PE=3 SV=1	2.76104e+07	2.29752e+07	2.48073e+07	2.41652e+07	2.26468e+07	1.88371e+07	2.96575e+07	2.55064e+07	2.57882e+07	2.40302e+07	2.72511e+07	2.58034e+07
Q5QJA5	Harpin binding protein 1 OS=Triticum aestivum OX=4565 GN=HrBP1-2 PE=2 SV=1	2.58014e+07	3.05393e+07	2.2395e+07	2.62223e+07	2.34225e+07	2.07993e+07	5.06985e+07	3.9827e+07	3.88995e+07	2.53647e+07	2.96546e+07	2.65611e+07
A0A3B6DK94	glutathione transferase OS=Triticum aestivum OX=4565 PE=4 SV=1	3.26076e+07	2.79542e+07	2.67771e+07	2.60797e+07	3.04835e+07	2.79914e+07	2.55233e+07	2.62384e+07	2.9067e+07	2.66058e+07	2.35297e+07	2.54898e+07
A0A3B6TCF4	Uncharacterized protein OS=Triticum aestivum OX=4565 PE=4 SV=1	6.00413e+07	6.49963e+07	6.71836e+07	5.84756e+07	6.63273e+07	5.95902e+07	6.29822e+07	6.70962e+07	6.27323e+07	7.08456e+07	6.53237e+07	6.99973e+07
A0A1D5UI03	Genome assembly, chromosome: II OS=Triticum aestivum OX=4565 GN=CAMPLR22A2D_LOCUS2688 PE=4 SV=1	129117	133216		318622		310157					463114	528120
A0A3B6LJD4	DUF3700 domain-containing protein OS=Triticum aestivum OX=4565 PE=4 SV=1	1.51748e+07	1.24173e+07	1.031e+07	1.16294e+07	1.29928e+07	9.00543e+06	1.4269e+07	1.18504e+07	1.18702e+07	1.74832e+07	1.72926e+07	1.96615e+07
A0A3B6KHU9	Rhodanese domain-containing protein OS=Triticum aestivum OX=4565 PE=4 SV=1	1.47584e+08	1.49055e+08	1.4421e+08	1.94895e+08	1.83206e+08	1.90244e+08	1.42617e+08	1.55498e+08	1.42956e+08	2.03384e+08	1.94357e+08	2.14694e+08
A0A3B6HW46	4-hydroxy-3-methylbut-2-enyl diphosphate reductase OS=Triticum aestivum OX=4565 PE=3 SV=1	2.38564e+06	2.4782e+06	2.55792e+06	2.25461e+06	1.75195e+06		1.28321e+06	2.78161e+06	2.0621e+06		6.57137e+06	5.20861e+06
A0A3B6SLN2	Catalase OS=Triticum aestivum OX=4565 PE=3 SV=1	4.77146e+06	3.55558e+06	3.76937e+06	8.54109e+06	9.46613e+06	1.22022e+07	6.36345e+06	4.11616e+06	4.02922e+06	1.07465e+07	1.62467e+07	1.75586e+07
A0A3B5XZI9	Alpha-galactosidase OS=Triticum aestivum OX=4565 PE=3 SV=1	2.10074e+07	1.83777e+07	1.99026e+07	2.10248e+07	2.0471e+07	1.97028e+07	3.57835e+07	3.68476e+07	3.51616e+07	4.56308e+07	4.69487e+07	4.77111e+07
A0A3B6MKV7	Rubredoxin-like domain-containing protein OS=Triticum aestivum OX=4565 PE=4 SV=1	7.82387e+06	5.03853e+06	6.11147e+06	6.4513e+06	5.05534e+06	7.10698e+06	6.41533e+06	7.64181e+06	9.58085e+06	7.69583e+06	9.75936e+06	6.49835e+06
A0A3B6LHT9	Rubredoxin-like domain-containing protein OS=Triticum aestivum OX=4565 PE=4 SV=1	8.51912e+06	8.80943e+06	8.91402e+06	9.95549e+06	1.09452e+07	1.01168e+07	9.09155e+06	7.76993e+06	8.34811e+06	9.51474e+06	8.40424e+06	7.62648e+06
A0A3B5XY55	Uncharacterized protein OS=Triticum aestivum OX=4565 PE=3 SV=1	2.41655e+07	2.37273e+07	2.19824e+07	2.37988e+07	2.3235e+07	2.57576e+07	2.21104e+07	1.63824e+07	1.61087e+07	2.54846e+07	2.75306e+07	2.75478e+07
A0A3B6LUB2	Ferredoxin--NADP reductase, chloroplastic OS=Triticum aestivum OX=4565 PE=3 SV=1	4.02085e+07	3.01518e+07	2.36347e+07	2.80734e+07	2.28323e+07	2.09758e+07	1.98512e+07	2.16156e+07	2.07887e+07	3.502e+07	3.74222e+07	3.84657e+07
A0A3B6PTR4	Translation initiation factor IF-3 OS=Triticum aestivum OX=4565 PE=3 SV=1	307567	266791	298800			356150	175859			124892
A0A3B6B8H6	MICOS complex subunit MIC60 OS=Triticum aestivum OX=4565 PE=3 SV=1	3.46134e+07	3.79487e+07	3.74213e+07	3.19432e+07	2.37407e+07	2.98549e+07	3.70339e+07	3.61177e+07	3.34775e+07	3.08774e+07	2.72361e+07	2.97413e+07
A0A3B6AQG1	Pyruvate dehydrogenase E1 component subunit alpha OS=Triticum aestivum OX=4565 PE=4 SV=1	5.76484e+07	5.49169e+07	5.49534e+07	4.77557e+07	4.66705e+07	5.23179e+07	5.07353e+07	5.09176e+07	4.87581e+07	5.42784e+07	4.70824e+07	4.3316e+07
A0A3B6DM38	Uncharacterized protein OS=Triticum aestivum OX=4565 PE=3 SV=1	587656	732480	594748	679640						386751	498402	760955
A0A3B6RNQ6	NADH:flavin oxidoreductase/NADH oxidase N-terminal domain-containing protein OS=Triticum aestivum OX=4565 PE=3 SV=1	2.28964e+07	2.30074e+07	2.24406e+07	2.29551e+07	2.16684e+07	2.48044e+07	1.42968e+07	1.19773e+07	1.41619e+07	2.66896e+07	2.55115e+07	2.50456e+07
A0A3B6I0G2	Adenylyl cyclase-associated protein OS=Triticum aestivum OX=4565 PE=3 SV=1	5.33999e+07	5.7689e+07	5.6117e+07	6.52817e+07	5.77768e+07	5.84933e+07	5.56444e+07	5.99512e+07	5.08838e+07	6.08345e+07	6.26412e+07	6.16696e+07
Q8S3I9	D1 protease (Fragment) OS=Triticum aestivum OX=4565 GN=ctpA PE=2 SV=1	6.54049e+07	6.38573e+07	6.62443e+07	7.11415e+07	4.75868e+07	7.15076e+07	4.24298e+07	4.34811e+07	3.93979e+07	4.58746e+07	5.43129e+07	5.37602e+07
A0A3B6QHW0	Tudor domain-containing protein OS=Triticum aestivum OX=4565 PE=4 SV=1	8.23829e+06	8.01936e+06	8.143e+06	9.85196e+06	1.11293e+07	1.34362e+07	9.0847e+06	8.06271e+06	7.79701e+06	2.07703e+07	2.04417e+07	1.84183e+07
A0A3B6EEU1	shikimate dehydrogenase (NADP(+)) OS=Triticum aestivum OX=4565 PE=3 SV=1	3.13132e+07	27323441	2.71086e+07	3.43683e+07	5.13311e+07	3.95093e+07	1.72194e+07	2.24218e+07	1.86975e+07	2.79449e+07	2.95644e+07	3.05347e+07
A0A3B6IV86	Chorismate synthase OS=Triticum aestivum OX=4565 PE=3 SV=1	2.14543e+07	2.20822e+07	2.0554e+07	1.83394e+07	2.3315e+07	2.27029e+07	2.14657e+07	2.21268e+07	2.29574e+07	3.41306e+07	3.34091e+07	3.40374e+07
A0A3B6GU50	Uncharacterized protein OS=Triticum aestivum OX=4565 PE=3 SV=1	2.01859e+06			1.36557e+06
A0A3B6CCI7	RRM domain-containing protein OS=Triticum aestivum OX=4565 PE=4 SV=1	5.30836e+06	5.89587e+06	5.83685e+06	5.28909e+06	4.66337e+06	4.72967e+06	4.88719e+06	5.36311e+06	5.80093e+06	2.46065e+06	3.57469e+06	2.33562e+06
A0A3B5ZS33	Uncharacterized protein OS=Triticum aestivum OX=4565 PE=3 SV=1	2.9756e+07	2.92595e+07	3.03437e+07	3.1904e+07	3.69446e+07	2.81726e+07	7.93845e+06	8.31195e+06	7.84184e+06	1.57857e+06	1.42495e+06	1.62353e+06
A0A3B5ZUD0	Thylakoid lumenal 17.4 kDa protein, chloroplastic OS=Triticum aestivum OX=4565 PE=4 SV=1	1.19434e+07	1.22916e+07	1.40232e+07	9.30668e+06	1.2067e+07	1.0748e+07	1.57464e+07	1.71223e+07	1.61502e+07	1.02949e+07	8.45277e+06	9.71316e+06
W5C572	Genome assembly, chromosome: II OS=Triticum aestivum OX=4565 GN=CAMPLR22A2D_LOCUS1000 PE=3 SV=1	2.4016e+09	2.44155e+09	2.50391e+09	1.90949e+09	2.21229e+09	2.15173e+09	2.68603e+09	2.90565e+09	2.8053e+09	1.7571e+09	1.71141e+09	1.69516e+09
A0A3B5ZS67	NAD(P)H-quinone oxidoreductase subunit S, chloroplastic OS=Triticum aestivum OX=4565 PE=4 SV=1	1.13543e+08	1.14837e+08	1.06584e+08	8.05403e+07	8.8916e+07	7.91811e+07	1.22145e+08	1.29646e+08	1.20451e+08	8.20305e+07	7.72013e+07	9.69243e+07
A0A3B6MJZ5	pyridoxal kinase OS=Triticum aestivum OX=4565 PE=3 SV=1	3.5801e+07	3.93448e+07	4.09621e+07	3.63821e+07	3.38846e+07	3.66822e+07	3.72026e+07	3.4609e+07	3.25403e+07	8.4617e+07	3.68668e+07	4.07018e+07
A0A3B6PKS7	50S ribosomal protein L21, chloroplastic OS=Triticum aestivum OX=4565 PE=3 SV=1	1.32023e+08	1.37189e+08	1.33504e+08	1.06222e+08	1.06903e+08	1.00944e+08	1.31755e+08	1.30318e+08	1.2397e+08	7.81992e+07	7.68523e+07	7.42841e+07
A0A3B6KJ59	Aspartyl aminopeptidase OS=Triticum aestivum OX=4565 PE=3 SV=1	728927		713695	797159	1.17372e+06	602588			528260	817928
A0A3B6NPG0	RRM domain-containing protein OS=Triticum aestivum OX=4565 PE=4 SV=1	2.47992e+07	2.5805e+07	2.3508e+07	2.58519e+07	2.27452e+07	2.45802e+07	2.96566e+07	3.171e+07	3.14394e+07	2.34582e+07	2.87187e+07	2.60151e+07
A0A3B5ZWW3	GH18 domain-containing protein OS=Triticum aestivum OX=4565 PE=3 SV=1	5.35709e+07	5.94785e+07	5.26272e+07	4.5084e+07	4.19622e+07	5.03759e+07	7.56777e+07	7.51541e+07	6.59152e+07	5.39753e+07	5.34994e+07	5.65525e+07
A0A3B6EMD8	2-C-methyl-D-erythritol 4-phosphate cytidylyltransferase OS=Triticum aestivum OX=4565 PE=3 SV=1
A0A077RR71	Peptidyl-prolyl cis-trans isomerase OS=Triticum aestivum OX=4565 GN=TRAES_3BF060500130CFD_c1 PE=3 SV=1	1.09237e+08	1.08349e+08	8.9083e+07	9.10862e+07	7.24034e+07	8.46732e+07	7.64581e+07	7.49759e+07	7.76402e+07	7.06924e+07	8.52893e+07	7.88462e+07
A0A3B6TLY2	Alpha/beta hydrolase fold-3 domain-containing protein OS=Triticum aestivum OX=4565 PE=4 SV=1	525500	1864833	752742	1.71542e+06	722933	1.41591e+06	2.20964e+06	2.18341e+06	2.23784e+06	2.66601e+06	2.75023e+06	2.07321e+06
A0A077RU32	Uncharacterized protein OS=Triticum aestivum OX=4565 GN=TRAES_3BF171700060CFD_c1 PE=4 SV=1	1.16217e+07	1.19351e+07	1.16895e+07	1.59388e+07	1.62706e+07	1.69139e+07	1.41988e+07	1.6127e+07	1.34957e+07	2.52896e+07	2.15046e+07	1.8727e+07
A0A3B6MLA6	Glycoside hydrolase family 5 domain-containing protein OS=Triticum aestivum OX=4565 PE=3 SV=1	3.26024e+06	3.49124e+06	3.31339e+06	3.50921e+06	3.2935e+06	3.04276e+06	3.32742e+06	2.94488e+06	2.73985e+06	3.95905e+06	5.0326e+06	3.83821e+06
Q9AXK6	Sucrose-phosphatase OS=Triticum aestivum OX=4565 PE=2 SV=1	3.08519e+07	3.02895e+07	3.2402e+07	3.67595e+07	3.04026e+07	3.80853e+07	2.67013e+07	2.18287e+07	2.34352e+07	3.47544e+07	3.83766e+07	3.94718e+07
A0A3B6D5A7	Phosphoglycerate mutase-like protein OS=Triticum aestivum OX=4565 PE=4 SV=1	3.62225e+06	3.00321e+06	4.30595e+06		3.61127e+06		4.57324e+06	4.23817e+06	3.27509e+06	3.87329e+06	3.51157e+06	3.53084e+06
A0A3B5YVL3	Uncharacterized protein OS=Triticum aestivum OX=4565 PE=3 SV=1	1.82023e+06	607883	1.06933e+06		738569				639088
A0A3B6PP43	Methyltransferase type 11 domain-containing protein OS=Triticum aestivum OX=4565 PE=3 SV=1	1.50234e+06	1.76204e+06	2.18386e+06	2.8079e+06	3.68509e+06	3.51554e+06	2.64947e+06	2.52016e+06	2.80524e+06	3.96966e+06	3.74415e+06	4.22955e+06
A0A1D5V2T0	Genome assembly, chromosome: II OS=Triticum aestivum OX=4565 GN=CAMPLR22A2D_LOCUS1857 PE=4 SV=1	4.59952e+07	4.98044e+07	4.83669e+07	3.89416e+07	3.17741e+07	3.78939e+07	5.20815e+07	4.82462e+07	4.9968e+07	4.10142e+07	4.68426e+07	4.68386e+07
A0A3B5Y6G7	Amine oxidase domain-containing protein OS=Triticum aestivum OX=4565 PE=4 SV=1	3.83133e+07	3.84065e+07	3.46345e+07	3.7798e+07	3.82405e+07	3.79167e+07	2.57542e+07	2.68734e+07	3.29391e+07	2.87562e+07	3.34445e+07	3.03616e+07
A0A3B6AQN8	Phosphoglycerate mutase-like protein OS=Triticum aestivum OX=4565 PE=4 SV=1	2.53961e+06	2.89087e+06	2.3242e+06	2.30534e+06	2.02661e+06	2.42864e+06	1.63889e+06	2.05834e+06	2.32098e+06	2.77806e+06	2.09968e+06	2.94792e+06
W5ASP7	Ribulose bisphosphate carboxylase/oxygenase activase, chloroplastic OS=Triticum aestivum OX=4565 GN=CAMPLR22A2D_LOCUS4984 PE=3 SV=1	2.86714e+07	2.90763e+07	3.55784e+07	2.69458e+07	2.92277e+07	2.59469e+07	3.38937e+07	3.90557e+07	3.37233e+07	2.45998e+07	1.80558e+07	1.80676e+07
A0A3B6GZM3	Clu domain-containing protein OS=Triticum aestivum OX=4565 PE=4 SV=1	1.14354e+07	1.05441e+07	7.35171e+06	8.11776e+06	6.69019e+06	8.77159e+06	7.69723e+06	8.70458e+06	1.04675e+07	7.62148e+06	9.0279e+06	9.30559e+06
A0A3B5Z1N5	Uncharacterized protein OS=Triticum aestivum OX=4565 PE=3 SV=1	4.82051e+07	5.12659e+07	4.47835e+07	4.77302e+07	3.17593e+07	5.25228e+07	4.9122e+07	4.81674e+07	4.47232e+07	4.49286e+07	5.21583e+07	5.30008e+07
A0A3B6C6H4	Enoyl reductase (ER) domain-containing protein OS=Triticum aestivum OX=4565 PE=4 SV=1	3.05825e+07	27904724	3.10853e+07	2.7236e+07	3.07149e+07	2.91876e+07	2.09752e+07	1.94425e+07	2.03284e+07	3.08022e+07	2.84639e+07	3.20937e+07
A0A3B6IMN3	Plastid lipid-associated protein/fibrillin conserved domain-containing protein OS=Triticum aestivum OX=4565 PE=4 SV=1	9.64138e+06	9.35945e+06	9.78072e+06	7.01233e+06	6.99245e+06	7.8173e+06	1.26215e+07	1.21248e+07	1.38783e+07	9.68918e+06	9.27176e+06	9.37672e+06
A0A3B6AYW6	GrpE protein homolog OS=Triticum aestivum OX=4565 PE=3 SV=1	6.51039e+06	6.02821e+06	6.83951e+06	5.06321e+06	4.36685e+06	5.05232e+06	5.97913e+06	5.45361e+06	6.39405e+06	5.77517e+06	5.08165e+06	5.38369e+06
Q43199	Adenine phosphoribosyltransferase 1 OS=Triticum aestivum OX=4565 GN=APT1 PE=2 SV=1	5.93464e+07	5.38533e+07	5.6406e+07	5.55423e+07	5.4271e+07	5.00581e+07	5.37544e+07	5.50752e+07	5.36498e+07	5.66877e+07	5.97996e+07	5.61312e+07
A0A1D5UQF7	Genome assembly, chromosome: II OS=Triticum aestivum OX=4565 GN=CAMPLR22A2D_LOCUS3784 PE=3 SV=1	5.95454e+07	6.20494e+07	6.41591e+07	8.42298e+07	9.51061e+07	8.24564e+07	5.67045e+07	5.80007e+07	6.14542e+07	1.05938e+08	1.03968e+08	1.00474e+08
A0A3B5ZUE5	Altered inheritance of mitochondria protein 32 OS=Triticum aestivum OX=4565 PE=4 SV=1	685399	640024			953624	855788	574747		401086	1.31719e+06	1.28817e+06	1.37018e+06
A0A3B6GQC0	Vesicle-fusing ATPase OS=Triticum aestivum OX=4565 PE=3 SV=1								1.47362e+06		1.96698e+06	2.68973e+06	2.11102e+06
A0A3B6TQN0	peptidylprolyl isomerase OS=Triticum aestivum OX=4565 PE=4 SV=1	1.78372e+06		2.75517e+06	540930	2.07439e+06	1.95956e+06	4.86747e+06	5.86024e+06	4.98033e+06	4.42793e+06	2.94905e+06	2.71831e+06
A0A3B6SGS8	Pyrophosphate--fructose 6-phosphate 1-phosphotransferase subunit beta OS=Triticum aestivum OX=4565 GN=PFP-BETA PE=3 SV=1
W5BWB4	NAD(P)H-quinone oxidoreductase subunit M, chloroplastic OS=Triticum aestivum OX=4565 GN=CAMPLR22A2D_LOCUS3858 PE=3 SV=1	3.43588e+06	3.05416e+06	3.1592e+06	3.08619e+06	3.56975e+06	1.916e+06	2.45399e+06	4.43367e+06	4.01261e+06	3.23383e+06	1.83538e+06	2.75255e+06
A0A3B5YX65	Glutathione transferase OS=Triticum aestivum OX=4565 PE=3 SV=1	3.99846e+07	4.18039e+07	4.1534e+07	4.22113e+07	4.6835e+07	4.32685e+07	4.78269e+07	4.99834e+07	4.46208e+07	5.50012e+07	5.28847e+07	5.07264e+07
A0A077RYD0	Alliinase C-terminal domain-containing protein OS=Triticum aestivum OX=4565 GN=TRAES_3BF093600150CFD_c1 PE=3 SV=1	4.08155e+07	4.80236e+07	4.23054e+07	4.23413e+07	3.78584e+07	4.78802e+07	2.90404e+07	2.67532e+07	3.10697e+07	3.69647e+07	4.50133e+07	4.65027e+07
A0A3B6C639	LOV domain-containing protein OS=Triticum aestivum OX=4565 PE=4 SV=1	3.98578e+07	4.09557e+07	3.64017e+07	4.40835e+07	4.78376e+07	4.44642e+07	3.27883e+07	4.08029e+07	3.65788e+07	4.34234e+07	4.95628e+07	5.13817e+07
A0A1D5UGR3	6,7-dimethyl-8-ribityllumazine synthase OS=Triticum aestivum OX=4565 GN=CAMPLR22A2D_LOCUS3529 PE=3 SV=1	6.20552e+07	6.45923e+07	6.42988e+07	6.09785e+07	7.11974e+07	6.16967e+07	6.09878e+07	4.76445e+07	5.02692e+07	6.29374e+07	6.48878e+07	7.02184e+07
A0A3B6B250	Uncharacterized protein OS=Triticum aestivum OX=4565 PE=3 SV=1	1.77122e+07	1.80866e+07	1.82475e+07	2.6053e+07	2.53458e+07	1.07159e+07	1.78128e+07	1.77431e+07	7.39855e+06	3.03062e+07	2.96762e+07	2.86712e+07
A0A3B6HR92	Metallo-beta-lactamase domain-containing protein OS=Triticum aestivum OX=4565 PE=3 SV=1	3.1416e+07	2.41059e+07	2.60761e+07	2.82536e+07	2.11443e+07	2.96669e+07	2.62405e+07	2.32476e+07	2.34987e+07	3.49883e+07	3.8197e+07	3.81627e+07
A0A3B6FR03	Clu domain-containing protein OS=Triticum aestivum OX=4565 PE=4 SV=1	705123	674564	372813	63011.5		83280.3	434927	208675		399488	157146	167994
A0A3B6TN66	Ubiquitin receptor RAD23 OS=Triticum aestivum OX=4565 PE=3 SV=1	4.38344e+07	4.58463e+07	3.99316e+07	3.8773e+07	3.83267e+07	3.22115e+07	5.90878e+07	6.05613e+07	4.25788e+07	3.48909e+07	4.1994e+07	3.19095e+07
A0A3B6KAD9	Glycoside hydrolase family 5 domain-containing protein OS=Triticum aestivum OX=4565 PE=3 SV=1	1.56039e+07	1.41693e+07	1.61312e+07	1.6568e+07	1.67992e+07	1.51876e+07	1.45608e+07	1.60065e+07	1.34398e+07	2.48129e+07	2.76104e+07	2.08404e+07
W5FTF6	UBC core domain-containing protein OS=Triticum aestivum OX=4565 PE=4 SV=1	2.39672e+07	2.17277e+07	2.98997e+07	2.89843e+07	2.25617e+07	2.40317e+07	3.57405e+07	3.31578e+07	3.24736e+07	2.41857e+07	3.86857e+07	2.62436e+07
A0A3B6NTT8	Annexin OS=Triticum aestivum OX=4565 PE=3 SV=1	3.38949e+07	3.51855e+07	3.23713e+07	3.71719e+07	3.88568e+07	3.70025e+07	2.88874e+07	2.94648e+07	2.65281e+07	3.66585e+07	3.55032e+07	3.49221e+07
A0A3B6MM64	ATP citrate synthase OS=Triticum aestivum OX=4565 PE=3 SV=1
A0A3B6CEY1	AB hydrolase-1 domain-containing protein OS=Triticum aestivum OX=4565 PE=4 SV=1	7.42612e+06	5216771	2.52779e+06	2.7511e+06	3.68799e+06	3.19814e+06		6.17424e+06		1.02873e+07	9.20135e+06	9.23012e+06
A0A3B6NTX2	Thioredoxin reductase OS=Triticum aestivum OX=4565 PE=3 SV=1	2.75837e+07	2.90224e+07	2.78188e+07	2.49157e+07	2.99838e+07	2.69792e+07	2.77444e+07	2.72198e+07	2.56743e+07	3.56339e+07	3.74897e+07	3.42102e+07
A0A3B6NKK2	60S ribosomal protein L13 OS=Triticum aestivum OX=4565 PE=3 SV=1	8.94213e+07	8.36607e+07	8.44341e+07	8.3443e+07	8.38936e+07	8.45276e+07	7.94979e+07	8.10539e+07	8.432e+07	1.59093e+08	1.62488e+08	1.5622e+08
Q944C6	GTP-binding nuclear protein OS=Triticum aestivum OX=4565 GN=Ran1-2 PE=2 SV=1	2.24091e+08	2.34343e+08	2.22679e+08	1.93815e+08	2.17406e+08	1.96307e+08	2.3628e+08	2.48065e+08	2.41923e+08	2.65822e+08	2.51624e+08	2.57152e+08
A0A3B6KHH1	AB hydrolase-1 domain-containing protein OS=Triticum aestivum OX=4565 PE=4 SV=1	2.48422e+07	2.30832e+07	2.56134e+07	1.90318e+07	2.371e+07	1.99986e+07	2.3208e+07	2.12466e+07	2.10141e+07	1.125e+07	1.2218e+07	1.19599e+07
A0A3B6NLG8	methenyltetrahydrofolate cyclohydrolase OS=Triticum aestivum OX=4565 PE=3 SV=1	2.83745e+07	3.69133e+07	3.04462e+07	2.6068e+07	2.69575e+07	2.58518e+07	2.55369e+07	2.74192e+07	2.50357e+07	2.82188e+07	2.62222e+07	2.64896e+07
A0A3B6B3F7	Uncharacterized protein OS=Triticum aestivum OX=4565 PE=3 SV=1	1.96058e+06	1.82314e+06	1.92425e+06	2.08101e+06	1.64248e+06	2.24493e+06	2.12799e+06	1.07185e+06	2.44474e+06	2.65947e+06	2.62069e+06	2.42593e+06
A0A3B6RE01	Chlorophyll a-b binding protein, chloroplastic OS=Triticum aestivum OX=4565 PE=3 SV=1	1.17032e+07	9.69002e+06	9.34599e+06	1.72568e+07	1.10587e+07	8.64946e+06	6.29793e+06	1.12826e+07	1.04528e+07	2.71811e+07	2.03654e+07	2.40998e+07
A0A3B6QA61	STI1 domain-containing protein OS=Triticum aestivum OX=4565 PE=4 SV=1	1.48327e+06	1.47879e+06		1.523e+06		2.22321e+06					775971	860824
A0A3B6ITQ9	50S ribosomal protein L10, chloroplastic OS=Triticum aestivum OX=4565 PE=3 SV=1	1.67127e+08	1.60183e+08	1.46543e+08	1.39306e+08	1.05302e+08	1.29897e+08	1.10635e+08	1.03059e+08	1.06316e+08	9.36279e+07	1.06951e+08	1.09184e+08
A0A3B6HXX7	NADP-dependent oxidoreductase domain-containing protein OS=Triticum aestivum OX=4565 PE=4 SV=1	5.83105e+06	5.0956e+06	5.03749e+06	5.5016e+06	6.33506e+06	6.13893e+06	3.37445e+06	4.4619e+06	4.79097e+06	5.44149e+06	5.75645e+06	4.99047e+06
A0A3B6NK51	50S ribosomal protein L3, chloroplastic OS=Triticum aestivum OX=4565 PE=3 SV=1	1.97809e+08	1.97542e+08	1.81886e+08	1.39962e+08	1.38435e+08	1.40517e+08	1.5961e+08	1.41682e+08	1.49264e+08	1.09859e+08	1.01774e+08	1.16356e+08
A0A3B6QLB3	Glycine cleavage system H protein OS=Triticum aestivum OX=4565 PE=3 SV=1	7.82781e+08	8.35715e+08	7.46483e+08	5.68378e+08	6.50556e+08	5.61895e+08	1.08699e+09	1.11266e+09	9.46297e+08	6.14298e+08	5.80969e+08	5.75462e+08
A0A3B5Y3S2	acylaminoacyl-peptidase OS=Triticum aestivum OX=4565 PE=3 SV=1	4.67997e+06	4.95532e+06	2.63018e+06	3.87686e+06	5.18165e+06	3.27732e+06	4.77679e+06	4.82171e+06	5.45192e+06	7.31133e+06	6.72344e+06	6.97604e+06
A0A3B6PNK2	Isopropylmalate dehydrogenase-like domain-containing protein OS=Triticum aestivum OX=4565 PE=3 SV=1	6.31664e+07	5.60088e+07	6.1074e+07	6.06871e+07	6.905e+07	6.02685e+07	7.20011e+07	6.7186e+07	6.35042e+07	7.78016e+07	7.91879e+07	8.56466e+07
A0A3B6APF8	CBS domain-containing protein OS=Triticum aestivum OX=4565 PE=4 SV=1	1.39538e+08	1.42923e+08	1.4367e+08	8.58068e+07	8.43743e+07	9.67469e+07	1.2256e+08	1.15639e+08	1.02231e+08	5.2611e+07	4.79081e+07	4.39083e+07
A0A3B6JK17	50S ribosomal protein L10, chloroplastic OS=Triticum aestivum OX=4565 PE=3 SV=1	5.39178e+06	4.78743e+06	5.16422e+06	3.99647e+06	4.97784e+06	3.74227e+06	5.27141e+06	4.29617e+06	4.49116e+06	4.04374e+06	3.23804e+06	3.16459e+06
A0A3B6C6T1	glycine--tRNA ligase OS=Triticum aestivum OX=4565 PE=3 SV=1	1.60343e+07	1.57227e+07	1.61731e+07	1.88293e+07	2.10643e+07	1.94905e+07	1.24226e+07	1.30453e+07	1.62341e+07	2.03278e+07	1.608e+07	1.88246e+07
A0A3B6IUL2	Phosphoserine aminotransferase OS=Triticum aestivum OX=4565 PE=3 SV=1	5.23784e+06	3.24411e+06	3.12289e+06	1.81426e+06	3.47706e+06	2.82848e+06	3.21231e+06	4.82768e+06	2.78408e+06	7.27489e+06	5.95861e+06	5.28424e+06
A0A3B5XW56	NAD(P)H-quinone oxidoreductase subunit S, chloroplastic OS=Triticum aestivum OX=4565 PE=4 SV=1	4.93567e+07	4.96028e+07	5.03319e+07	2.9139e+07	3.49461e+07	3.37863e+07	6.80156e+07	6.10287e+07	5.4943e+07	3.54079e+07	3.65168e+07	3.7765e+07
A0A3B6HWT8	Plastid lipid-associated protein/fibrillin conserved domain-containing protein OS=Triticum aestivum OX=4565 PE=4 SV=1	1.35846e+07	1.37295e+07	1.2334e+07	1.36652e+07	1.45232e+07	1.43766e+07	1.22879e+07	1.26724e+07	1.06929e+07	1.71163e+07	1.44293e+07	1.44812e+07
E9NX12	Glutamate dehydrogenase OS=Triticum aestivum OX=4565 GN=GDH PE=2 SV=1	2.04007e+07	1.9612e+07	2.28239e+07	1.88645e+07	1.89757e+07	2.22538e+07	1.29767e+07	1.39812e+07	1.71525e+07	2.66121e+07	3.85742e+07	2.16964e+07
A0A3B6RKR7	Dolichyl-diphosphooligosaccharide--protein glycosyltransferase 48 kDa subunit OS=Triticum aestivum OX=4565 PE=3 SV=1	3.08804e+07	3.29053e+07	3.43239e+07	5.58806e+07	6.37653e+07	5.57428e+07	3.92795e+07	3.59109e+07	4.00923e+07	1.44564e+08	1.37985e+08	1.35147e+08
A0A3B6HPG3	Ribosomal protein L18e/L15P domain-containing protein OS=Triticum aestivum OX=4565 PE=3 SV=1	1.34449e+08	1.39029e+08	1.23178e+08	1.16724e+08	1.12737e+08	1.11637e+08	9.60532e+07	9.81836e+07	1.00372e+08	9.02372e+07	1.02963e+08	8.62885e+07
A0A3B6IMY5	PCI domain-containing protein OS=Triticum aestivum OX=4565 PE=3 SV=1	2.6121e+06	1.8191e+06	3.55437e+06	3.0121e+06	1.29876e+06	755497	2.3163e+06	5.03891e+06	2.28059e+06	1.30025e+06	3.11823e+06	2.84137e+06
A0A3B6LRA1	3-dehydroquinate synthase domain-containing protein OS=Triticum aestivum OX=4565 PE=3 SV=1	4.55162e+07	4.63719e+07	4.453e+07	3.87428e+07	3.80797e+07	4.32128e+07	3.32497e+07	3.30796e+07	2.80403e+07	4.48484e+07	4.38708e+07	3.85109e+07
A0A3B5Y4U6	Phosphotransferase OS=Triticum aestivum OX=4565 PE=3 SV=1	6.31905e+07	67078860	6.4969e+07	9.9002e+07	1.15293e+08	9.93337e+07	9.18719e+07	8.98246e+07	8.41172e+07	8.48377e+07	7.6582e+07	8.04837e+07
A0A3B6TKX8	Esterase OS=Triticum aestivum OX=4565 PE=3 SV=1	1.0737e+07	8.49927e+06	9.59689e+06	9.64907e+06	1.61578e+07	1.10047e+07	1.22528e+07	1.85245e+07	1.71332e+07	2.47066e+07	1.79835e+07	1.44103e+07
A0A3B6PF71	Uncharacterized protein OS=Triticum aestivum OX=4565 PE=4 SV=1	6.7332e+06	7141362	554307	9.43982e+06	159276	9.4599e+06	347576	332383	189934	566050	1.56446e+07	1.6059e+07
A0A3B6REZ0	NTF2 domain-containing protein OS=Triticum aestivum OX=4565 PE=4 SV=1	6.25042e+06	5.83755e+06	5.14138e+06	5.00986e+06	6.50808e+06	5.13634e+06	6.18583e+06	7.52818e+06	6.52198e+06	6.41837e+06	5.2934e+06	5.54835e+06
A0A3B5ZUK8	K Homology domain-containing protein OS=Triticum aestivum OX=4565 PE=4 SV=1	2.13251e+06	1.51725e+06	854143	1.32496e+06	959794	1.4674e+06	1.30685e+06	926733	2.16409e+06		903804	1.097e+06
A0A3B6PKM9	Uncharacterized protein OS=Triticum aestivum OX=4565 PE=3 SV=1	4.4708e+07	4.26979e+07	4.65835e+07	3.89335e+07	4.40758e+07	4.2272e+07	5.34453e+07	5.92039e+07	5.689e+07	5.54984e+07	5.36267e+07	5.03274e+07
A0A3B6RFX8	Band 7 domain-containing protein OS=Triticum aestivum OX=4565 PE=3 SV=1	1.38928e+07	1.58708e+07	1.4768e+07	1.2474e+07	1.03167e+07	1.54603e+07	1.77838e+07	1.67137e+07	1.82627e+07	1.55178e+07	1.98271e+07	1.57156e+07
Q3MV21	Fructan exohydrolase OS=Triticum aestivum OX=4565 GN=D31 PE=2 SV=1	3.87545e+06	2.19442e+06	1.39424e+06	1.0007e+06	3.71037e+06	3.42513e+06	2.41012e+06	2.43948e+06	1.9377e+06	2.75078e+06	3.08441e+06	2.85924e+06
A0A3B6SCZ8	N-acyl-aliphatic-L-amino acid amidohydrolase OS=Triticum aestivum OX=4565 PE=3 SV=1	914438	875372	889300	924782		937788	1.17271e+06	1.22792e+06	1.01117e+06	923176	911733	954391
A0A3B6NKE4	Uncharacterized protein OS=Triticum aestivum OX=4565 PE=4 SV=1	1.99784e+07	2.03701e+07	1.94203e+07	2.18289e+07	2.12565e+07	2.28239e+07	4.04803e+07	4.25805e+07	3.90363e+07	5.34165e+07	5.05917e+07	4.94591e+07
A0A3B6IZ74	Uncharacterized protein OS=Triticum aestivum OX=4565 PE=4 SV=1	3.66361e+07	3.75988e+07	3.79169e+07	5.4065e+07	5.17812e+07	7.299e+07	3.34685e+07	3.89567e+07	3.85303e+07	5.32729e+07	5.20718e+07	4.9586e+07
A0A3B6QHZ1	Annexin OS=Triticum aestivum OX=4565 PE=3 SV=1	4.25922e+06	5.03717e+06	4.00601e+06	5.00421e+06	3.86008e+06	3.04489e+06	4.48151e+06	3.8566e+06	4.25771e+06	4.59626e+06	4.13611e+06	4.93797e+06
A0A3B6KS68	Uncharacterized protein OS=Triticum aestivum OX=4565 PE=4 SV=1	1.53043e+06	870176	1.56856e+06	2.19239e+06	1.15254e+06	2.55537e+06	1.49047e+06	1.64642e+06	1.21382e+06	2.32435e+06	2.87433e+06	2.69529e+06
A0A3B6IRU6	Proteasome subunit alpha type OS=Triticum aestivum OX=4565 PE=3 SV=1	1.73997e+06	1.94736e+06	1.63365e+06	1.54624e+06	1.73812e+06	1.6796e+06	2.76295e+06	2.63598e+06	2.86861e+06	2.37775e+06	1.67509e+06	1.95102e+06
A0A3B6JG56	cysteine desulfurase OS=Triticum aestivum OX=4565 PE=4 SV=1	759481	741108	813546	2.97174e+06	2.60285e+06	896953	2.72566e+06	1.48872e+06	711689	2.37119e+06	2.20265e+06	2.00728e+06
A0A3B6UCI2	Uncharacterized protein OS=Triticum aestivum OX=4565 PE=3 SV=1	5.59181e+06	7.0436e+06	6.71733e+06	4.6688e+06	8.14179e+06	4.70899e+06	5.05619e+06	5.34451e+06	3.39154e+06	5.24266e+06	2.99549e+06	3.95877e+06
A0A1D6CXJ5	T-complex protein 1 subunit delta OS=Triticum aestivum OX=4565 PE=3 SV=1	3.63425e+07	4.20061e+07	3.82575e+07	3.88737e+07	4.773e+07	4.36489e+07	3.52817e+07	3.12888e+07	3.73912e+07	5.39986e+07	5.2539e+07	4.6295e+07
A0A3B5ZY57	Aminotransferase class I/classII domain-containing protein OS=Triticum aestivum OX=4565 PE=3 SV=1	910305	472282	881480	817110	1.18433e+06	1.21992e+06	1.29769e+06	711220	679553	2.00545e+06	1.46877e+06	1.56111e+06
A0A3B6TB72	Fructan:fructan 1-fructosyltransferase OS=Triticum aestivum OX=4565 PE=3 SV=1	3.07078e+07	3.11994e+07	3.29696e+07	1.61373e+07	1.99356e+07	1.81111e+07	3.17906e+07	3.0954e+07	2.91313e+07	1.92574e+07	2.00897e+07	2.02944e+07
A0A3B6JFX9	UDP-glucose 6-dehydrogenase OS=Triticum aestivum OX=4565 PE=3 SV=1	1.03185e+07	9.31072e+06	8.93601e+06	1.31925e+07	1.60682e+07	1.35864e+07	8.53909e+06	7.8727e+06	7.29553e+06	1.03954e+07	1.2636e+07	1.33051e+07
A0A3B6JDJ0	RRM domain-containing protein OS=Triticum aestivum OX=4565 PE=4 SV=1	1.0998e+07	1.10299e+07	919204	1.3582e+07	324229	1.38546e+07	512780	462385	348629	618275	1.18205e+07	1.17764e+07
A0A3B6MVF8	PDZ domain-containing protein OS=Triticum aestivum OX=4565 PE=3 SV=1
A0A3B6JDZ5	Proteasome subunit beta OS=Triticum aestivum OX=4565 PE=3 SV=1	4.98715e+07	4.62564e+07	4.21277e+07	4.80904e+07	4.82214e+07	4.91878e+07	4.21225e+07	4.68243e+07	4.69215e+07	5.43673e+07	6.01208e+07	5.80264e+07
A0A3B6EGX5	NADP-dependent oxidoreductase domain-containing protein OS=Triticum aestivum OX=4565 PE=4 SV=1	1.39543e+07	15123052	1.64821e+07	1.63126e+07	1.99228e+07	1.75835e+07	1.82436e+07	1.8454e+07	1.62639e+07	1.83159e+07	1.57148e+07	1.41791e+07
A0A3B6AVV2	Ribosome-recycling factor, chloroplastic OS=Triticum aestivum OX=4565 PE=3 SV=1	5.14973e+08	5.38306e+08	5.17119e+08	5.05735e+08	4.30846e+08	4.41395e+08	5.90589e+08	6.14139e+08	6.1872e+08	3.76659e+08	4.01335e+08	4.23285e+08
A0A3B5XY94	Uncharacterized protein OS=Triticum aestivum OX=4565 PE=3 SV=1	1.0438e+08	1.07967e+08	9.8749e+07	1.02785e+08	8.29877e+07	1.01093e+08	2.59739e+07	2.44159e+07	2.78988e+07	1.87951e+07	1.68392e+07	1.53418e+07
A0A3B6IS18	methionine--tRNA ligase OS=Triticum aestivum OX=4565 PE=3 SV=1	140289	179130		147615		264880					182225	188571
A0A3B6MW59	Uncharacterized protein OS=Triticum aestivum OX=4565 PE=3 SV=1	2.31187e+07	22471727	2.3118e+07	2.35091e+07	2.78165e+07	2.5119e+07	1.81567e+07	1.87684e+07	1.8802e+07	1.92348e+07	1.72208e+07	1.59099e+07
A0A3B6EC69	Ubiquitin carboxyl-terminal hydrolase OS=Triticum aestivum OX=4565 PE=3 SV=1	1.46903e+07	1.50437e+07	1.38737e+07	1.91122e+07	1.59385e+07	1.88756e+07	1.77321e+07	2.04149e+07	1.8513e+07	2.71954e+07	2.85223e+07	2.91381e+07
A0A3B6PJW8	glycerophosphodiester phosphodiesterase OS=Triticum aestivum OX=4565 PE=4 SV=1	2.24118e+07	2.11779e+07	2.27554e+07	2.18248e+07	2.30983e+07	2.40828e+07	2.46373e+07	2.39897e+07	2.49167e+07	4.06517e+07	3.91384e+07	3.45386e+07
A0A3B6SFH1	Peroxidase OS=Triticum aestivum OX=4565 PE=3 SV=1	9.82252e+07	1.0542e+08	7.84559e+07	8.23212e+07	6.32356e+07	8.90505e+07	1.10531e+08	1.12165e+08	9.94338e+07	6.24148e+07	8.20684e+07	7.89806e+07
P27806	Histone H1 OS=Triticum aestivum OX=4565 PE=2 SV=2	8.7478e+06	7441565	9.75152e+06	7.0157e+06	8.64821e+06	7.07717e+06	1.71975e+07	1.4155e+07	1.48671e+07	3.65245e+07	3.43047e+07	4.22213e+07
A0A3B6JIS0	ATP-dependent Clp protease proteolytic subunit OS=Triticum aestivum OX=4565 PE=3 SV=1	8.09426e+06	7.71764e+06	9.37514e+06	6.69097e+06	7.80667e+06	6.78608e+06	6.47573e+06	5.65874e+06	6.72225e+06	5.67621e+06	6.22075e+06	5.14601e+06
A0A3B6SFR4	Enoyl-[acyl-carrier-protein] reductase (NADH) OS=Triticum aestivum OX=4565 PE=3 SV=1	2.03497e+07	2.03804e+07	1.65135e+07	1.80805e+07	1.77596e+07	1.77453e+07	2.26755e+07	2.18227e+07	2.26929e+07	1.87825e+07	1.547e+07	1.63505e+07
A0A3B6C4X9	ATP synthase F1 complex delta/epsilon subunit N-terminal domain-containing protein OS=Triticum aestivum OX=4565 PE=3 SV=1	1.47051e+08	1.35138e+08	1.15309e+08	1.08179e+08	8.2804e+07	1.1764e+08	1.82144e+08	1.85023e+08	1.62902e+08	1.10252e+08	1.23074e+08	1.24243e+08
H9NAV6	Superoxide dismutase [Cu-Zn] OS=Triticum aestivum OX=4565 GN=CAMPLR22A2D_LOCUS1074 PE=2 SV=1	1.01465e+08	109185736	1.07893e+08	9.63678e+07	1.01402e+08	9.04103e+07	1.48619e+08	1.4159e+08	1.35884e+08	1.21194e+08	1.1328e+08	1.09909e+08
A0A3B6LW11	Electron transfer flavoprotein subunit alpha OS=Triticum aestivum OX=4565 PE=3 SV=1	2.08584e+07	1.8845e+07	2.27573e+07	1.7186e+07	1.89297e+07	1.64634e+07	2.98085e+07	3.06327e+07	3.2264e+07	2.62823e+07	2.17346e+07	1.93514e+07
A0A3B6C812	Thioredoxin domain-containing protein OS=Triticum aestivum OX=4565 PE=3 SV=1	1.60543e+07	1.57511e+07	1.6397e+07	1.32839e+07	1.31415e+07	1.3095e+07	1.8502e+07	1.63554e+07	1.43538e+07	1.74894e+07	1.51414e+07	1.73006e+07
A0A3B6KG04	glucose-6-phosphate 1-epimerase OS=Triticum aestivum OX=4565 PE=3 SV=1	5.02424e+06	4542934	5.13044e+06	4.40302e+06	5.61258e+06	4.37111e+06	4.10639e+06	4.85786e+06	4.92489e+06	4.37668e+06	4.4862e+06	4.02138e+06
A0A3B6TDC6	NmrA-like domain-containing protein OS=Triticum aestivum OX=4565 PE=4 SV=1	2.70323e+06	2.93805e+06	2.98994e+06	2.92907e+06	2.68217e+06	2.33909e+06	3.93771e+06	4.29926e+06	3.67881e+06	4.14244e+06	4.41399e+06	3.18174e+06
A0A3B6LQN6	Twin-arginine translocation signal domain-containing protein OS=Triticum aestivum OX=4565 PE=4 SV=1	9.28473e+07	8.85528e+07	8.36486e+07	7.59159e+07	6.34937e+07	7.71318e+07	8.82928e+07	8.59198e+07	8.1162e+07	6.03402e+07	6.2975e+07	6.419e+07
Q7XYD5	Acidic ribosomal protein (Fragment) OS=Triticum aestivum OX=4565 PE=2 SV=1	1.98746e+08	208210249	1.9337e+08	1.4309e+08	1.5416e+08	1.45304e+08	2.26904e+08	2.31152e+08	2.0846e+08	1.80773e+08	1.72327e+08	1.83637e+08
A0A7H4LN44	Genome assembly, chromosome: II OS=Triticum aestivum OX=4565 GN=CAMPLR22A2D_LOCUS4660 PE=3 SV=1	3.60728e+06	3.8828e+06	4.0679e+06	3.19936e+06	1.75375e+06	2.92504e+06	5.0413e+06	4.01518e+06	2.43924e+06	2.79402e+06	4.39364e+06	4.52485e+06
A0A3B6PPL6	peptidylprolyl isomerase OS=Triticum aestivum OX=4565 PE=4 SV=1	8.81296e+06	8.53724e+06	9.01581e+06	9.13392e+06	1.10886e+07	9.59103e+06	1.283e+07	1.3111e+07	1.26388e+07	8.33534e+06	8.20616e+06	7.79655e+06
A0A3B6DGH2	Enoyl reductase (ER) domain-containing protein OS=Triticum aestivum OX=4565 PE=4 SV=1	2.91793e+06	2.95255e+06	2.75896e+06	1.79794e+06	2.57777e+06	1.80784e+06	4.25319e+06	2.29926e+06	2.79892e+06	2.25283e+06	2.11323e+06	1.72669e+06
A0A3B6A3G3	Hyaluronan/mRNA-binding protein domain-containing protein OS=Triticum aestivum OX=4565 PE=4 SV=1	1.07138e+07	1.46528e+07	1.32364e+07	1.26829e+07	1.50877e+07	1.33364e+07	1.95e+07	1.70919e+07	1.84738e+07	1.07772e+07	9.99512e+06	8.12362e+06
A0A3B6ASA5	Superoxide dismutase [Cu-Zn] OS=Triticum aestivum OX=4565 PE=3 SV=1	2.7517e+08	2.78177e+08	2.87948e+08	2.54979e+08	2.18802e+08	2.71148e+08	3.60207e+08	3.21576e+08	2.94416e+08	3.03347e+08	2.84e+08	2.80135e+08
Q75QN8	Cold shock domain protein 3 OS=Triticum aestivum OX=4565 GN=WCSP3 PE=2 SV=1	2.62778e+07	2.74239e+07	2.63198e+07	2.55374e+07	3.20103e+07	2.87984e+07	3.53918e+07	3.87978e+07	3.62973e+07	3.48892e+07	3.27426e+07	3.35751e+07
A0A3B6H4D4	Histone H2A OS=Triticum aestivum OX=4565 PE=3 SV=1	8.41571e+08	8.26817e+08	7.6173e+08	7.94554e+08	7.68021e+08	7.39275e+08	7.40993e+08	7.91461e+08	7.44221e+08	9.40055e+08	1.11261e+09	9.72839e+08
A0A3B6EJ20	glutathione transferase OS=Triticum aestivum OX=4565 PE=3 SV=1		2.83218e+06	3.29193e+06	3.4678e+06	3.45009e+06	4.09434e+06	3.55423e+06			8.37125e+06	9.01657e+06	1.08211e+07
A0A3B6I1J0	phosphoribosylformylglycinamidine cyclo-ligase OS=Triticum aestivum OX=4565 PE=3 SV=1	3.78073e+07	4.63315e+07	4.04771e+07	4.08249e+07	8.78687e+06	3.75591e+07	2.02022e+07	1.38186e+07	7.87471e+06	3.70181e+07	3.4831e+07	2.96844e+07
W5B1P6	protein-serine/threonine phosphatase OS=Triticum aestivum OX=4565 PE=4 SV=1	4.06951e+07	43868153	3.86049e+07	4.12187e+07	3.79607e+07	4.028e+07	3.63664e+07	3.62128e+07	3.54431e+07	3.08743e+07	3.26742e+07	3.19174e+07
A0A3B5ZWB5	Nucleoside diphosphate kinase OS=Triticum aestivum OX=4565 PE=3 SV=1	1.61524e+07	20892748	2.40076e+07	1.87044e+07	1.62787e+07	1.83401e+07	1.99849e+07	2.07889e+07	2.80146e+07	1.61695e+07	1.63621e+07	1.28081e+07
A0A3B6EGP6	Malate dehydrogenase OS=Triticum aestivum OX=4565 PE=3 SV=1		758258	1.16804e+06	837121		1.10791e+06	1.48673e+06	1.44298e+06	781648		1.38152e+06
A0A3B6NY09	K Homology domain-containing protein OS=Triticum aestivum OX=4565 PE=4 SV=1	2.92804e+07	2.92843e+07	2.50768e+07	2.06141e+07	1.96452e+07	2.4017e+07	2.47412e+07	2.68552e+07	3.13063e+07	2.32545e+07	2.58692e+07	2.46564e+07
A0A3B6QHQ3	peptidylprolyl isomerase OS=Triticum aestivum OX=4565 PE=4 SV=1	5.46079e+07	5.68473e+07	5.13901e+07	5.03275e+07	5.54325e+07	5.30209e+07	6.53455e+07	6.72473e+07	6.83412e+07	5.22796e+07	4.9527e+07	5.05707e+07
A0A3B6C9W1	Ultraviolet-B receptor UVR8 OS=Triticum aestivum OX=4565 PE=4 SV=1	969159	1.36462e+06	943787	1.2308e+06	1.21269e+06	1.47243e+06	1.04626e+06	1.21239e+06	1.06497e+06	1.44245e+06	1.33133e+06	1.32811e+06
A0A3B6KD97	methionine--tRNA ligase OS=Triticum aestivum OX=4565 PE=3 SV=1	1.16679e+07	1.20995e+07	1.42378e+07	1.70779e+07	1.43183e+07	1.55508e+07	1.16098e+07	1.23775e+07	1.25389e+07	2.19867e+07	2.06981e+07	2.02915e+07
A0A3B6ENW8	2-hydroxyacyl-CoA lyase OS=Triticum aestivum OX=4565 PE=3 SV=1	2.04548e+06	2.41722e+06	1.37087e+06	2.36468e+06	2.5003e+06	1.91137e+06	1.02022e+06		832938	1.08081e+06	2.95487e+06	2.91016e+06
A0A3B5ZVC6	Mitogen-activated protein kinase OS=Triticum aestivum OX=4565 PE=3 SV=1	1.75981e+07	15884387	1.6292e+07	2.21017e+07	2.7385e+07	2.45322e+07	2.49889e+07	2.18712e+07	2.25318e+07	3.14461e+07	3.52598e+07	3.56642e+07
A0A3B6KS26	PCI domain-containing protein OS=Triticum aestivum OX=4565 PE=3 SV=1	2.45455e+07	2.56417e+07	2.52314e+07	3.5253e+07	2.98534e+07	3.51594e+07	2.59117e+07	2.61864e+07	2.15592e+07	4.15484e+07	4.90283e+07	4.49429e+07
A0A3B5ZPP6	Aspartic proteinase OS=Triticum aestivum OX=4565 PE=3 SV=1	8.14561e+06	8.40627e+06	8.8708e+06	7.07652e+06	7.52997e+06	8.01535e+06	7.07784e+06	5.81717e+06	6.59875e+06	7.85001e+06	8.80932e+06	7.43666e+06
A0A3B6AZ43	NADP-dependent oxidoreductase domain-containing protein OS=Triticum aestivum OX=4565 PE=4 SV=1	3.87273e+07	3.58456e+07	3.8248e+07	4.14377e+07	4.48517e+07	3.76039e+07	3.35926e+07	3.23019e+07	3.25726e+07	4.32552e+07	3.97377e+07	3.96433e+07
A0A077RQ21	PH domain-containing protein OS=Triticum aestivum OX=4565 GN=TRAES_3BF020100140CFD_c1 PE=4 SV=1	1.72785e+06		2.39211e+06		1.32106e+06	2.3048e+06	1.75956e+06	1.61153e+06	2.44946e+06			1.11519e+06
A0A3B6KDV3	ATP citrate synthase OS=Triticum aestivum OX=4565 PE=3 SV=1	2.47815e+07	2.70765e+07	2.25274e+07	2.99332e+07	2.85525e+07	2.69067e+07	2.16206e+07	2.19799e+07	2.18511e+07	4.06163e+07	3.85368e+07	4.01514e+07
A0A341YDG0	NTF2 domain-containing protein OS=Triticum aestivum OX=4565 PE=4 SV=1	8.82498e+07	82180639	8.48193e+07	8.1089e+07	8.93347e+07	8.53256e+07	1.00334e+08	9.97682e+07	9.794e+07	1.03121e+08	1.06545e+08	1.06719e+08
A0A3B6NV18	isoleucine--tRNA ligase OS=Triticum aestivum OX=4565 PE=3 SV=1	1.31123e+06	1.0302e+06	1.0738e+06	1.33636e+06	1.78098e+06	1.51911e+06	896349	1.41392e+06	1.29514e+06	1.66489e+06	1.559e+06	1.79758e+06
A0A3B6H360	WPP domain-containing protein OS=Triticum aestivum OX=4565 PE=4 SV=1	1.99901e+06	2.06097e+06	2.0872e+06	1.73717e+06	2.54463e+06	1.72843e+06	2.05833e+06	2.38848e+06	2.49232e+06	2.66136e+06	2.27755e+06	1.77772e+06
Q6PLR1	Polyphenol oxidase (Fragment) OS=Triticum aestivum OX=4565 PE=2 SV=1	2.13864e+07	2.46525e+07	2.57428e+07	2.89497e+07	2.65011e+07	2.68277e+07	2.88697e+07	2.85796e+07	2.65048e+07	4.17238e+07	4.50033e+07	6.089e+07
A0A3B6KJ88	Ribosomal protein L6 alpha-beta domain-containing protein OS=Triticum aestivum OX=4565 PE=3 SV=1	1.54988e+07	1.67875e+07	1.74388e+07	1.62227e+07	1.39606e+07	1.22761e+07	1.31155e+07	1.2663e+07	1.3166e+07	9.02223e+06	1.08932e+07	7.05536e+06
A0A3B6HMZ7	Uncharacterized protein OS=Triticum aestivum OX=4565 PE=3 SV=1	346443	459378	497372	478565		487067	460260	342795	109825	853676	1.07688e+06	931733
Q8L808	Putative cytochrome c oxidase subunit OS=Triticum aestivum OX=4565 PE=2 SV=1	2.70876e+07	3.04451e+07	2.81778e+07	2.79446e+07	2.63714e+07	2.47146e+07	3.59236e+07	4.09477e+07	4.04476e+07	2.32242e+07	2.54267e+07	2.30297e+07
A0A3B6B442	Aspartate/glutamate/uridylate kinase domain-containing protein OS=Triticum aestivum OX=4565 PE=3 SV=1	3.26642e+07	3.49455e+07	3.57048e+07	2.94854e+07	3.29164e+07	3.19085e+07	4.2817e+07	3.88665e+07	3.86399e+07	3.31629e+07	3.38469e+07	3.63946e+07
A0A3B6KDF0	Thioredoxin domain-containing protein OS=Triticum aestivum OX=4565 PE=4 SV=1	8.6432e+08	8.647e+08	8.47703e+08	7.9118e+08	8.28576e+08	8.50595e+08	9.33241e+08	9.332e+08	9.57518e+08	8.24915e+08	8.04802e+08	7.4743e+08
A0A341ZCF5	Histone H2B OS=Triticum aestivum OX=4565 PE=3 SV=1	1.56383e+06	1.68549e+06	176405	1.8272e+06		1.86957e+06	52889.3	50847	24277.8	56482.6	1.45637e+06	1.88007e+06
A0A3B6ILP3	Aldehyde dehydrogenase OS=Triticum aestivum OX=4565 PE=3 SV=1	2.29696e+06	2.46305e+06	2.26869e+06	2.64135e+06	3.04976e+06	3.82959e+06	3.18706e+06	3.03971e+06	2.53839e+06	6.33887e+06	6.11316e+06	6.46453e+06
Q9AXK5	Sucrose-phosphatase OS=Triticum aestivum OX=4565 PE=2 SV=1				474145		658326					385269	520413
A0A3B6LUP3	Glutamate dehydrogenase OS=Triticum aestivum OX=4565 PE=3 SV=1	1.11681e+06	1.398e+06	2.15837e+06	1.6073e+06	1.8587e+06	1.56275e+06	1.66947e+06	1.4152e+06	1.5048e+06	2.1827e+06	2.18068e+06	2.09605e+06
E6YBC7	Plasma membrane intrinsic protein OS=Triticum aestivum OX=4565 GN=AQP1a PE=2 SV=1	2.31585e+07	2.95124e+07	2.16399e+07	3.22238e+07	3.32666e+07	3.38256e+07	2.48357e+07	1.95432e+07	1.81593e+07	3.50383e+07	3.48542e+07	3.11606e+07
A0A3B6NWN3	cinnamyl-alcohol dehydrogenase OS=Triticum aestivum OX=4565 PE=3 SV=1	7.49365e+06	7.23307e+06	7.65511e+06	1.37065e+07	1.35431e+07	1.41424e+07	6.24002e+06	7.49674e+06	7.8838e+06	1.26716e+07	1.09363e+07	1.14837e+07
A0A3B6EC21	Peptidyl-prolyl cis-trans isomerase OS=Triticum aestivum OX=4565 PE=3 SV=1	1.89592e+06	2.16159e+06	1.05699e+06	1.83413e+06		1.94744e+06	299791		173330	413803	3.19276e+06	3.1823e+06
A0A3B6JDN2	Coatomer subunit alpha OS=Triticum aestivum OX=4565 PE=4 SV=1	1.83838e+06	2.63946e+06	1.11563e+06	2.77664e+06	4.15629e+06	1.88211e+06	1.03922e+06	2.19672e+06	678930	4.21804e+06	4.02137e+06	3.37988e+06
A0A3B6RIL8	peptidylprolyl isomerase OS=Triticum aestivum OX=4565 PE=4 SV=1	1.43799e+08	1.37932e+08	1.41737e+08	1.13908e+08	1.16155e+08	1.23141e+08	2.0994e+08	2.02797e+08	1.91223e+08	1.26542e+08	1.24351e+08	1.23372e+08
A0A3B6RPU9	NADH:ubiquinone reductase (non-electrogenic) OS=Triticum aestivum OX=4565 PE=3 SV=1	1.63889e+07	1.37181e+07	1.212e+07	2.07622e+07	1.90026e+07	2.01704e+07	1.21809e+07	1.37212e+07	1.21631e+07	2.87063e+07	3.0753e+07	2.65179e+07
A0A3B6REL5	Histone H2A OS=Triticum aestivum OX=4565 PE=3 SV=1	3.23092e+09	3.29948e+09	3.20225e+09	3.3686e+09	3.85972e+09	3.44019e+09	3.61053e+09	3.91467e+09	3.84547e+09	3.93131e+09	3.75946e+09	3.71014e+09
A0A3B6JE26	Rieske domain-containing protein OS=Triticum aestivum OX=4565 PE=4 SV=1	1.10368e+07	1.13262e+07	9.12213e+06	1.16734e+07	1.18232e+07	1.13455e+07	8.76757e+06	8.36865e+06	3.99071e+06	6.4745e+06	9.59007e+06	9.64661e+06
A0A077RU01	2-hydroxyacyl-CoA lyase OS=Triticum aestivum OX=4565 GN=TRAES_3BF111600200CFD_c1 PE=3 SV=1	1.46638e+06	1.52866e+06	1.5763e+06	1.59989e+06	2.00975e+06	1.90445e+06	1.76466e+06	967805	1.76588e+06	2.61725e+06	2.64343e+06	2.33184e+06
A0A3B6GLD6	Fe-S cluster assembly protein SufD OS=Triticum aestivum OX=4565 PE=4 SV=1	4.23052e+06	862175	3.07431e+06	2.22302e+06	1.43826e+07	1.01193e+06	5.04065e+06	1.65454e+06	2.55631e+06		1.2855e+06	1.28347e+06
Q8LPA7	Cold shock protein-1 OS=Triticum aestivum OX=4565 GN=WCSP1 PE=2 SV=1	5.86491e+07	5.84945e+07	6.91454e+07	6.2404e+07	6.18282e+07	6.66932e+07	7.3124e+07	7.81919e+07	7.37489e+07	7.39086e+07	6.77895e+07	6.97937e+07
A0A3B6ATG5	Stress-related protein OS=Triticum aestivum OX=4565 PE=3 SV=1	2.44689e+06	1.91604e+06	2.88785e+06	2.15488e+06	1.02457e+06	2.20774e+06	2.33337e+06	2.32442e+06	2.36013e+06	3.89382e+06	4.50296e+06	4.71982e+06
A0A3B6HYD3	Rieske domain-containing protein OS=Triticum aestivum OX=4565 PE=4 SV=1	7.95632e+07	7.5931e+07	7.9281e+07	8.81362e+07	9.72454e+07	9.01239e+07	6.88057e+07	6.70066e+07	7.07555e+07	7.56092e+07	7.3737e+07	7.20996e+07
A0A3B6C3X9	V-type proton ATPase subunit H OS=Triticum aestivum OX=4565 PE=3 SV=1				229548								426431
A0A7H4LPP3	Glutamyl-tRNA(Gln) amidotransferase subunit A, chloroplastic/mitochondrial OS=Triticum aestivum OX=4565 GN=GATA PE=3 SV=1	4.10661e+06	3.89959e+06	4.41303e+06	4.46846e+06	3.38367e+06	4.34669e+06	4.3613e+06	4.20286e+06	3.99018e+06	3.86159e+06	4.50025e+06	3.96857e+06
A0A3B6KRG8	H15 domain-containing protein OS=Triticum aestivum OX=4565 PE=3 SV=1	2.54063e+08	2.63307e+08	2.35778e+08	2.71887e+08	2.13383e+08	2.91764e+08	2.64932e+08	2.6731e+08	2.53127e+08	5.20481e+08	5.95003e+08	6.33722e+08
A0A3B6IPV3	ATP-dependent Clp protease proteolytic subunit OS=Triticum aestivum OX=4565 PE=3 SV=1	3.07497e+08	3.05289e+08	2.95413e+08	2.59627e+08	2.7767e+08	2.50301e+08	2.10032e+08	1.97346e+08	1.89318e+08	2.1166e+08	2.04095e+08	1.92774e+08
A0A077RPB8	Fe-S cluster assembly protein SufD OS=Triticum aestivum OX=4565 GN=TRAES_3BF051800010CFD_c1 PE=4 SV=1	3.66895e+07	3.77686e+07	3.48494e+07	3.04858e+07	3.325e+07	2.88129e+07	3.18646e+07	3.32674e+07	3.32387e+07	3.22999e+07	3.2943e+07	3.29891e+07
A0A3B6C8Z4	Isocitrate lyase OS=Triticum aestivum OX=4565 PE=4 SV=1	3.75757e+06	3.40009e+06	3.35382e+06	3.90851e+06	4.11301e+06	4.73936e+06	3.05358e+06	2.92567e+06	2.73342e+06	4.04153e+06	4.03677e+06	3.70884e+06
A0A3B6QGX9	Thioredoxin reductase OS=Triticum aestivum OX=4565 PE=3 SV=1	1.3617e+06	1.49062e+06	1.22628e+06	1.45751e+06	1.99824e+06		1.56705e+06	1.57614e+06	1.6374e+06	1.47832e+06	1.39078e+06	2.07304e+06
A0A3B6QLD2	isoleucine--tRNA ligase OS=Triticum aestivum OX=4565 PE=3 SV=1	1.35206e+07	1.44812e+07	1.20358e+07	1.94678e+07	2.31821e+07	2.29897e+07	1.27606e+07	1.61414e+07	1.45926e+07	2.38729e+07	2.23792e+07	1.92375e+07
A0A3B6KHY8	GrpE protein homolog OS=Triticum aestivum OX=4565 PE=3 SV=1	4.73456e+07	4.84891e+07	4.3635e+07	3.64112e+07	4.54462e+07	4.11917e+07	6.7868e+07	7.09923e+07	6.86251e+07	4.32317e+07	4.01132e+07	4.18382e+07
Q9LDX4	Thioredoxin H OS=Triticum aestivum OX=4565 PE=2 SV=1	1.08236e+08	1.09699e+08	1.02532e+08	8.45173e+07	8.63315e+07	8.55602e+07	1.06632e+08	9.69136e+07	9.12389e+07	8.23225e+07	9.40144e+07	8.07977e+07
A0A3B6NLF4	Uncharacterized protein OS=Triticum aestivum OX=4565 PE=4 SV=1	1.4493e+07	1.42111e+07	1.1784e+07	1.3484e+07	9.73248e+06	1.25298e+07	1.71511e+07	1.67462e+07	1.53367e+07	1.72042e+07	1.61178e+07	1.7256e+07
A0A3B6SH44	Ubiquitin receptor RAD23 OS=Triticum aestivum OX=4565 PE=3 SV=1	6.0497e+06	6479280	7.88906e+06	6.8532e+06	6.2776e+06	6.14559e+06	9.52546e+06	9.22796e+06	9.07928e+06	8.37537e+06	5.32112e+06	6.87192e+06
A0A3B6QAX3	Ferredoxin-thioredoxin reductase catalytic chain, chloroplastic OS=Triticum aestivum OX=4565 PE=3 SV=1	9.64149e+07	6.83509e+07	6.64846e+07	6.45383e+07	7.52656e+07	7.83589e+07	7.25348e+07	7.77623e+07	8.11435e+07	7.68918e+07	5.9981e+07	5.44168e+07
A0A3B6C5L5	Glutamyl-tRNA(Gln) amidotransferase subunit B, chloroplastic/mitochondrial OS=Triticum aestivum OX=4565 GN=GATB PE=3 SV=1	3.79674e+07	3.97389e+07	3.58443e+07	3.10591e+07	3.64885e+07	3.31752e+07	2.93382e+07	2.97425e+07	3.09713e+07	2.28142e+07	2.85342e+07	2.37048e+07
A0A3B6GQI1	GTP-binding protein SAR1A OS=Triticum aestivum OX=4565 PE=3 SV=1	4.12984e+06	3590575	8.05688e+06	1.04345e+07	1.04104e+07	9.7989e+06	3.65251e+06	9.25532e+06	5.27845e+06	1.5609e+07	7.48513e+06	1.32368e+07
A0A3B6TMF0	RRM domain-containing protein OS=Triticum aestivum OX=4565 PE=4 SV=1	1.40118e+07	1.65409e+07	1.55443e+07	1.07718e+07	6.78559e+06	1.13895e+07	1.87883e+07	1.41992e+07	1.27207e+07	7.62919e+06	1.09938e+07	1.0224e+07
A0A3B6AXG0	40S ribosomal protein S12 OS=Triticum aestivum OX=4565 PE=3 SV=1	700227	695337		420216		841250	592335	571822	393065			503834
A0A3B6N263	Amine oxidase domain-containing protein OS=Triticum aestivum OX=4565 PE=4 SV=1	1.6202e+06		1.48294e+06	1.103e+06	2.43869e+06		1.89084e+06					779560
A0A3B6MQX4	Aminotransferase class V domain-containing protein OS=Triticum aestivum OX=4565 PE=3 SV=1	744774	1.07129e+06	1.19812e+06	944259	1.1385e+06	1.12788e+06	1.03723e+06	1.16147e+06	1.42389e+06	1.61393e+06	1.60834e+06	1.11966e+06
A0A172WCB1	Cold-responsive LEA/RAB-related COR protein OS=Triticum aestivum OX=4565 GN=Wrab17.1 PE=2 SV=1	1.66064e+08	1.72196e+08	1.61106e+08	1.672e+08	1.87551e+08	1.69222e+08	6.96725e+07	7.06718e+07	6.92012e+07	3.44902e+07	3.21147e+07	3.01566e+07
A0A077RU45	Ubiquitin carboxyl-terminal hydrolase OS=Triticum aestivum OX=4565 GN=TRAES_3BF085400040CFD_c1 PE=3 SV=1	215356	721868	613154	679016		754186				715422	971273	999019
[truncated: 5,314 more rows]
