# Supplementary material for: Comparative Proteomic Analysis Reveals That TaCAD-A1 Enhances Resistance of Wheat to Powdery Mildew (Blumeria graminis f. sp. tritici)
Source: Life (Basel). 2026 May 22;16(6):872. doi: 10.3390/life16060872 (PMC13301625; doi:10.3390/life16060872)
Supplement: Supplementary file 1 [file life-16-00872-s001.zip › Table S2 Yannong37 and Yannong1766 common differentially abunantant protein in various organelles post-Bgt infection.xlsx]

## Sheet: 整理
Table S2 Yannong37 and Yannong1766 common differentially abunantant protein in various organelles post-Bgt infection
				Fold-change (log2)
Go accession	GO term	Accession ID	Description	37-24h- VS 37-0h (Fold-change)	1766-24h VS 1766-0h
GO:0005840	ribosome	A0A3B5Y6W5	50S ribosomal protein L12, chloroplastic-like(LOC123068809)	-0.715693	-1.30272
		A0A3B6DBP2	RNA-binding protein CP33, chloroplastic-like(LOC123052842)	0.635523	1.25823
		A0A3B6A2M8	50S ribosomal protein L12, chloroplastic-like(LOC123146908)	-1.37538	-0.961339
		A0A3B6IT95	60S ribosomal protein L18-3-like(LOC123092186)	1.96883	2.1652
		A0A3B6RER4	60S ribosomal protein L32 (A0A3B6RER4_WHEAT)	1.18098	-0.622957
		A0A3B6B4X9	33 kDa ribonucleoprotein, chloroplastic-like(LOC123190359)	-0.774743	-0.607677
		A0A3B6JDK7	30S ribosomal protein S18, chloroplastic-like(LOC123099472)	0.784688	-0.759062
		A0A3B6LKS5	30S ribosomal protein 2, chloroplastic-like(LOC123111608)	-0.764046	-0.665406
		A0A3B6RF62	50S ribosomal protein 6, chloroplastic-like(LOC123152248)	-0.641634	-0.755005
		W5EL62	40S ribosomal protein S21(LOC123085849)	-0.684139	-0.592763
		A0A3B6NSN4	50S ribosomal protein L29, chloroplastic-like(LOC123128471)	-0.687312	-0.655811
GO:0005618	cell wall	A0A3B6LTG4	UDP-glucose 6-dehydrogenase 4(LOC123113372)	1.02866	0.711241
		A0A3B6C807	L-ascorbate oxidase homolog(LOC123188455)	0.770617	0.687529
		A0A3B6TB72	sucrose:sucrose 1-fructosyltransferase(LOC780687)	-0.794812	-0.863216
		A0A3B6PHD6	catalase isozyme 2-like(LOC123135609)	1.70695	0.703312
		A0A3B6C600	importin-5-like(LOC123052316)	0.949547	0.597409
		A0A3B6PQ00	mitochondrial phosphate carrier protein 3, mitochondrial-like(LOC123138438)	0.843707	0.619878
		A0A3B6SLN2	catalase isozyme 1-like(LOC123161507)	1.44809	1.26547
		A0A3B6HW37	UDP-glucose 6-dehydrogenase 4-like(LOC123087083)	1.93268	1.11839
		A0A3B5YU19	pto-interacting protein 1-like(LOC123180339)	1.00602	0.665308
		A0A3B5Y201	probably inactive leucine-rich repeat receptor-like protein kinase At5g48380(LOC123055924)	0.707802	0.755524
		A0A3B6RA70	sucrose:sucrose 1-fructosyltransferase-like(LOC123154323)	0.942423	-0.696944
		A0A3B6PMC8	ATPase family AAA domain-containing protein 3-B-like(LOC123137865)	0.794426	0.68648
		A0A3B6EH40	nodal modulator 1-like(LOC123061229)	1.01534	0.778456
		A0A3B6B5K7	germin-like protein 4-1(LOC123186091)	1.08566	0.851546
		A0A3B6CCY0	germin-like protein 4-1(LOC123042086)	0.924569	1.00443
		A0A3B6I567	sucrose:sucrose 1-fructosyltransferase-like(LOC123088584)	0.8906	-1.22175
		A0A3B6MU24	heat shock 70 kDa protein, mitochondrial-like(LOC123121950)	0.590128	0.842471
		A0A3B6B3U7	sucrose synthase 7(LOC123190070)	1.35886	0.922378
		A0A3B5Z5T0	malate dehydrogenase, mitochondrial-like(LOC123147663)	-0.669773	-0.676648
		A0A3B6APM5	cullin-associated NEDD8-dissociated protein 1-like(LOC123102213)	0.928687	0.703818
		A0A3B6RKR7	dolichyl-diphosphooligosaccharide--protein glycosyltransferase 48 kDa subunit-like(LOC123148606)	1.68631	0.786221
GO:0009506	plasmodesma	A0A3B6C807	L-ascorbate oxidase homolog(LOC123188455)	0.770617	0.687529
		A0A3B6N0J0	ABC transporter C family member 4-like(LOC123123425)	1.34974	1.00041
		A0A3B6PHD6	catalase isozyme 2-like(LOC123135609)	1.70695	0.703312
		A0A3B5YU19	pto-interacting protein 1-like(LOC123180339)	1.00602	0.665308
		A0A3B6EDU5	exportin-2-like(LOC123060831)	0.994643	0.662572
		A0A3B5Y201	probably inactive leucine-rich repeat receptor-like protein kinase At5g48380(LOC123055924)	0.707802	0.755524
		A0A7H4LN16	ABC transporter C family member 2(LOC100037605)	1.28325	0.660155
		H9CDF8	hypersensitive-induced response protein-like protein 1(LOC123103767)	1.2009	0.626341
		A0A3B6B5K7	germin-like protein 4-1(LOC123186091)	1.08566	0.851546
		A0A3B6CCY0	germin-like protein 4-1(LOC123042086)	0.924569	1.00443
		A0A3B6IP72	beta-adaptin-like protein C(LOC123092138)	1.41887	0.816714
		A0A3B6LYU8	protein EXPORTIN 1A-like(LOC123087479)	1.36689	1.1586
		A0A3B6IT95	60S ribosomal protein L18-3-like(LOC123092186)	1.96883	2.1652
		A0A3B6GUZ6	coatomer subunit beta-2(LOC123078211)	1.21494	0.84501
		A0A3B6MPU5	clathrin heavy chain 1-like(LOC123120507)	1.08179	0.662135
		A0A3B6PK72	apoptosis inhibitor 5-like protein API5(LOC123137254)	0.72027	0.583035
		A0A3B6TB89	BAG family molecular chaperone regulator 7-like(LOC123164915)	0.964069	0.619414
		A0A3B6RKR7	dolichyl-diphosphooligosaccharide--protein glycosyltransferase 48 kDa subunit-like(LOC123148606)	1.68631	0.786221
		W5AFW9	actin-7(LOC542814)	0.793038	0.743476
GO:0009570	chloroplast stroma	A0A3B5Y6W5	50S ribosomal protein L12, chloroplastic-like(LOC123068809)	-0.715693	-1.30272
		A0A3B5ZZE4	chlorophyll a-b binding protein of LHCII type 1-like(LOC123060502)	1.96061	1.09986
		A0A3B6IWJ8	ATP phosphoribosyltransferase, chloroplastic-like(LOC123093639)	-0.586173	-0.660313
		W5FIZ2	chlorophyll a-b binding protein 1B-20, chloroplastic-like(LOC123103904)	1.15637	0.605981
		A0A3B6JK33	uroporphyrinogen decarboxylase(LOC123097534)	-1.19483	-0.58676
		A0A3B6RAV4	20 kDa chaperonin, chloroplastic-like(LOC123149355)	-1.31796	-0.706047
		A0A3B6JMQ0	allene oxide synthase 2-like(LOC123100130)	0.593738	0.813843
		A0A3B6JNE7	calcium-transporting ATPase 10, plasma membrane-type-like(LOC123098353)	0.907536	0.897741
		A0A3B6LM62	20 kDa chaperonin, chloroplastic-like(LOC123111984)	-1.21349	-0.636622
		A0A3B6C7G7	protein GrpE-like(LOC123045479)	-1.07215	-0.625532
		A0A3B6SF27	trigger factor-like protein TIG, Chloroplastic(LOC123157027)	-0.82901	-0.694193
		A0A3B6HTH4	zeaxanthin epoxidase, chloroplastic-like(LOC123086418)	-1.63607	-0.907077
		A0A3B6NSN4	50S ribosomal protein L29, chloroplastic-like(LOC123128471)	-0.687312	-0.655811
		A0A3B6RMV7	protein POST-ILLUMINATION CHLOROPHYLL FLUORESCENCE INCREASE, chloroplastic-like(LOC123148288)	-1.04224	-0.606401
		A0A3B6DBP2	RNA-binding protein CP33, chloroplastic-like(LOC123052842)	0.635523	1.25823
		A0A3B6A2M8	50S ribosomal protein L12, chloroplastic-like(LOC123146908)	-1.37538	-0.961339
		A0A3B6QCF8	porphobilinogen deaminase, chloroplastic-like(LOC123136516)	-0.686603	-1.09025
		A0A3B6ARA3	calvin cycle protein CP12-2, chloroplastic-like(LOC123187046)	-1.10189	-0.650204
		A0A3B6C4N3	29 kDa ribonucleoprotein A, chloroplastic-like(LOC123044103)	-1.12137	-1.18931
		W5F8Z5	chlorophyll a-b binding protein, chloroplastic(LOC123104562)	2.02288	0.818587
		A0A3B6B5U1	cell division protein FtsZ homolog 1, chloroplastic-like(LOC123190608)	-0.745515	-1.41002
		A0A3B6QHV5	protein GrpE-like(LOC123144797)	-0.839742	-0.675697
		A0A3B6B064	RuBisCO large subunit-binding protein subunit beta, chloroplastic (A0A3B6B064_WHEAT)	-0.960192	-0.902309
		A0A3B6PGE1	probable ribose-5-phosphate isomerase 3, chloroplastic(LOC123135816)	-0.846478	-0.697206
		A0A077RST2	carbonic anhydrase, chloroplastic-like(LOC123070200)	1.13304	-2.32567
		A0A3B6RIZ5	chlorophyll a-b binding protein of LHCII type 1-like(LOC123152634)	1.85075	0.931549
		A0A3B6TT87	adenylate kinase, chloroplastic-like(LOC123156879)	-0.840981	-0.873473
		A0A3B6KSA1	chlorophyll a-b binding protein of LHCII type 1-like(LOC123105513)	2.23206	0.738025
		A0A3B6HV49	calvin cycle protein CP12-1, chloroplastic-like(LOC123085665)	-1.50944	-0.796852
GO:0005759	mitochondrial matrix	A0A3B5Y6W5	50S ribosomal protein L12, chloroplastic-like(LOC123068809)	-0.715693	-1.30272
		A0A3B6RAV4	20 kDa chaperonin, chloroplastic-like(LOC123149355)	-1.31796	-0.706047
		A0A3B6A2M8	50S ribosomal protein L12, chloroplastic-like(LOC123146908)	-1.37538	-0.961339
		A0A3B6MU24	heat shock 70 kDa protein, mitochondrial-like(LOC123121950)	0.590128	0.842471
		A0A3B6MRX0	20 kDa chaperonin, chloroplastic-like(LOC123103765)	-1.48942	-0.717624
		A0A3B6QHV5	protein GrpE-like(LOC123144797)	-0.839742	-0.675697
		A0A1D6D1N1	20 kDa chaperonin, chloroplastic-like(LOC123157211)	-1.1987	-1.00539
		A0A3B6LM62	20 kDa chaperonin, chloroplastic-like(LOC123111984)	-1.21349	-0.636622
		A0A3B6C7G7	protein GrpE-like(LOC123045479)	-1.07215	-0.625532
		A0A3B5Z5T0	malate dehydrogenase, mitochondrial-like(LOC123147663)	-0.669773	-0.676648
