# Supplementary material for: Comparative Proteomic Analysis Reveals That TaCAD-A1 Enhances Resistance of Wheat to Powdery Mildew (Blumeria graminis f. sp. tritici)
Source: Life (Basel). 2026 May 22;16(6):872. doi: 10.3390/life16060872 (PMC13301625; doi:10.3390/life16060872)
Supplement: Supplementary file 1 [file life-16-00872-s001.zip › Table S3 Yannong37 specific differentially abundant proteins post-Bgt infection.xlsx]

## Sheet:  specific protein
Table S3 Yannong37 specific differentially abundant proteins post-Bgt infection
Protein ID	P.Value	Fold.Change	Threshold
A0A077RAC7	0.00111292	-0.805621	DOWN
A0A077RS35	0.000397196	-0.664009	DOWN
A0A077RSC4	2.59e-05	-1.08051	DOWN
A0A077RSR1	0.000194842	-0.60206	DOWN
A0A077RWG3	0.000153799	-0.769932	DOWN
A0A077RX76	9.12e-05	0.773042	UP
A0A077S0B4	1.03e-05	0.623255	UP
A0A077S298	1.21e-06	-0.642195	DOWN
A0A077S6B3	0.00523399	0.69409	UP
A0A080YU95	0.000281546	1.99682	UP
A0A089FVH5	0.000473473	-1.36164	DOWN
A0A0H4TIG5	0.00112844	0.684087	UP
A0A140F7X2	0.000137006	-0.814016	DOWN
A0A1D5TIT6	0.00100488	0.601117	UP
A0A1D5UGI9	2.49e-05	-0.70017	DOWN
A0A1D5UH83	7.48e-06	-1.2405	DOWN
A0A1D5URS1	0.000504234	0.741596	UP
A0A1D5UWN7	4.5e-05	0.649811	UP
A0A1D5V1G5	1.57e-07	1.25131	UP
A0A1D5V337	0.000111785	0.681262	UP
A0A1D5W9E8	0.000255336	0.613123	UP
A0A1D5YVB5	6.18e-05	1.04349	UP
A0A1D5ZLT0	2.88e-06	1.69451	UP
A0A1D6D5I2	7.39e-06	-0.751953	DOWN
A0A1D6SDQ8	0.00416703	-0.798846	DOWN
A0A2X0TNC4	5.28e-05	-0.733725	DOWN
A0A341SCX1	5.62e-05	1.60318	UP
A0A341YEW4	4.81e-06	1.11543	UP
A0A3B5XVY2	0.00431988	0.599626	UP
A0A3B5XW85	0.000152441	0.676115	UP
A0A3B5XX22	1.13e-05	0.767084	UP
A0A3B5XYS0	2.6e-05	-0.68168	DOWN
A0A3B5XZ38	0.000348082	-0.974218	DOWN
A0A3B5XZ66	8.35e-07	1.65058	UP
A0A3B5XZ69	0.0206626	0.897409	UP
A0A3B5Y0G1	1.87e-06	1.14485	UP
A0A3B5Y194	0.00118277	-1.17565	DOWN
A0A3B5Y2L2	0.0052924	0.620471	UP
A0A3B5Y3M4	0.00757382	0.715743	UP
A0A3B5Y4R0	0.000164652	-0.679175	DOWN
A0A3B5Y6W2	2.34e-05	0.867262	UP
A0A3B5Y6W5	3.9e-05	0.636934	UP
A0A3B5Y799	0.00694978	0.669884	UP
A0A3B5Y7P0	1.43e-05	2.75705	UP
A0A3B5YQX7	0.00227967	-0.765392	DOWN
A0A3B5YTX3	0.000765488	0.668746	UP
A0A3B5YU19	3.99e-06	0.705016	UP
A0A3B5YX82	0.000278657	-0.641292	DOWN
A0A3B5YXX2	0.0441723	0.840419	UP
A0A3B5YZE1	0.000223943	0.638817	UP
A0A3B5Z044	0.00282468	-1.03458	DOWN
A0A3B5Z2G3	8.31e-06	0.840489	UP
A0A3B5Z2L5	0.019483	-0.660559	DOWN
A0A3B5Z338	0.00468144	-0.608725	DOWN
A0A3B5Z3Q2	0.0171492	-0.736418	DOWN
A0A3B5Z4F2	3.35e-05	1.41434	UP
A0A3B5Z616	0.00030948	-0.655817	DOWN
A0A3B5ZPY1	0.00163228	1.18359	UP
A0A3B5ZQF2	0.000105175	0.631787	UP
A0A3B5ZQU0	2.26e-05	-1.08324	DOWN
A0A3B5ZSM5	0.000688838	0.687193	UP
A0A3B5ZTU8	0.00100619	0.580175	UP
A0A3B5ZTZ2	0.000193442	0.665675	UP
A0A3B5ZV28	0.0280576	-0.598202	DOWN
A0A3B5ZVH8	0.000188082	-0.797835	DOWN
A0A3B5ZVN6	0.00382447	-0.669706	DOWN
A0A3B5ZWW5	0.00135149	-0.841773	DOWN
A0A3B5ZXZ8	0.000723674	-0.670873	DOWN
A0A3B5ZZB7	0.0224463	0.853637	UP
A0A3B5ZZE4	1.76e-07	1.43854	UP
A0A3B5ZZX9	5.85e-05	-0.749968	DOWN
A0A3B6A167	0.0020868	-1.01779	DOWN
A0A3B6A3E9	1.7e-05	-0.699168	DOWN
A0A3B6A3G3	0.00137946	-0.650679	DOWN
A0A3B6APF8	5.48e-06	-1.02329	DOWN
A0A3B6APL0	0.00015125	-0.586548	DOWN
A0A3B6AQ47	1.87e-06	-0.600354	DOWN
A0A3B6AQ84	0.00276051	0.686591	UP
A0A3B6ARH8	0.000191599	-0.6577	DOWN
A0A3B6AU73	0.000756335	-0.718963	DOWN
A0A3B6AU95	0.0306464	0.902395	UP
A0A3B6AUW8	1.28e-05	1.4435	UP
A0A3B6AVY4	0.00237387	0.621867	UP
A0A3B6AWZ1	3.38e-06	1.3258	UP
A0A3B6AX99	3.4e-05	-0.709357	DOWN
A0A3B6AXZ9	0.00537495	0.745529	UP
A0A3B6AZ03	4.62e-05	1.73598	UP
A0A3B6AZA7	0.000122177	1.17571	UP
A0A3B6B405	0.00071564	-0.619631	DOWN
A0A3B6B4N6	0.0244732	0.634608	UP
A0A3B6B5E1	0.00163046	-0.772485	DOWN
A0A3B6B5U1	8.71e-06	0.831861	UP
A0A3B6B6C7	0.0045401	-0.784568	DOWN
A0A3B6B6Y5	0.000217362	-1.30968	DOWN
A0A3B6B7B7	0.000181671	0.98227	UP
A0A3B6BXB1	0.000508549	0.763374	UP
A0A3B6BYZ6	0.00469395	0.632644	UP
A0A3B6BZB2	0.0374708	0.752884	UP
A0A3B6BZD8	0.0016905	0.950352	UP
A0A3B6BZJ2	7.2e-05	0.820993	UP
A0A3B6C097	0.00345809	-0.684469	DOWN
A0A3B6C0E7	0.00462555	0.87569	UP
A0A3B6C111	0.0247466	-0.712118	DOWN
A0A3B6C1R6	0.00244569	-0.944687	DOWN
A0A3B6C3B9	0.000362446	0.911486	UP
A0A3B6C571	0.000508365	1.26769	UP
A0A3B6C6E5	9.22e-05	1.13072	UP
A0A3B6C6M3	5.51e-05	0.600105	UP
A0A3B6C7Z9	0.00495084	0.734785	UP
A0A3B6C9C0	9.34e-05	-0.617998	DOWN
A0A3B6C9V2	3.69e-06	-0.633685	DOWN
A0A3B6CAC7	0.000365488	-0.752086	DOWN
A0A3B6CC27	0.0013196	-0.664868	DOWN
A0A3B6CCI7	0.000548088	-0.97112	DOWN
A0A3B6CCJ6	6.98e-05	-1.25736	DOWN
A0A3B6CDC8	0.000109694	-0.776285	DOWN
A0A3B6D4K5	0.00742614	-0.877755	DOWN
A0A3B6D742	0.000120114	0.656943	UP
A0A3B6DBZ6	3.74e-05	-0.828653	DOWN
A0A3B6DCS5	0.000279058	1.35873	UP
A0A3B6DDL4	1.06e-05	0.699365	UP
A0A3B6DGM0	0.0161761	0.719315	UP
A0A3B6DIA5	0.00140727	0.875855	UP
A0A3B6DKK4	9.34e-05	0.854279	UP
A0A3B6EA56	0.00119176	-0.60349	DOWN
A0A3B6EB28	0.00702684	-1.06759	DOWN
A0A3B6EC22	0.000217472	-0.831431	DOWN
A0A3B6ECP1	0.00383944	0.696128	UP
A0A3B6EDE3	1.55e-06	-2.1167	DOWN
A0A3B6EEU1	0.00119406	-0.624699	DOWN
A0A3B6EG07	0.00164476	-0.961766	DOWN
A0A3B6EGX1	3.63e-05	0.618906	UP
A0A3B6EH27	8.01e-06	-0.868406	DOWN
A0A3B6EIA3	0.000713444	-0.665552	DOWN
A0A3B6EJ20	0.000176752	1.21721	UP
A0A3B6EJH0	0.00208909	0.747414	UP
A0A3B6EKD6	0.00251992	0.595478	UP
A0A3B6ELC9	3.16e-05	1.23199	UP
A0A3B6ELG3	0.00188751	0.63201	UP
A0A3B6ENA3	0.000442024	0.897684	UP
A0A3B6EQF4	0.00974439	0.753806	UP
A0A3B6ETJ6	3.12e-05	-0.780538	DOWN
A0A3B6EUK3	0.0226931	-0.647364	DOWN
A0A3B6FEW0	0.000662579	-0.844981	DOWN
A0A3B6FIG1	0.00243271	0.853763	UP
A0A3B6FPE8	0.0493701	-0.610504	DOWN
A0A3B6FTP5	0.00294745	0.629016	UP
A0A3B6GLD1	0.0016027	0.674752	UP
A0A3B6GLL5	6.77e-05	-0.811567	DOWN
A0A3B6GQ86	0.00292194	0.919158	UP
A0A3B6GQA1	0.000428076	0.977156	UP
A0A3B6GQY5	2.48e-05	-0.662595	DOWN
A0A3B6GS24	5.23e-05	-0.730056	DOWN
A0A3B6GS26	3.09e-05	-0.789548	DOWN
A0A3B6GTM5	0.0105821	0.609981	UP
A0A3B6GTQ4	0.000735225	-0.725145	DOWN
A0A3B6GVJ4	3.16e-05	0.664772	UP
A0A3B6GWL3	0.000717761	1.32786	UP
A0A3B6GWQ4	0.000120523	0.777222	UP
A0A3B6GZQ1	0.0170608	-0.608824	DOWN
A0A3B6H0S2	0.00438997	0.679299	UP
A0A3B6H0W1	2.45e-05	0.828546	UP
A0A3B6H1C1	0.00363361	0.667754	UP
A0A3B6H2P5	0.0121786	-0.651232	DOWN
A0A3B6H405	2.38e-06	0.637219	UP
A0A3B6H4Z5	0.0188432	0.641994	UP
A0A3B6H6C1	5.28e-05	-0.824927	DOWN
A0A3B6HND6	9.32e-05	-0.94032	DOWN
A0A3B6HQX9	0.000218619	1.31624	UP
A0A3B6HT65	0.0188093	-0.580517	DOWN
A0A3B6HTH4	7.83e-07	-0.797555	DOWN
A0A3B6HUF7	0.000250242	0.650722	UP
A0A3B6HUH1	0.00734671	0.580334	UP
A0A3B6HUR7	1.38e-05	-0.890586	DOWN
A0A3B6HV49	2.93e-06	-0.950799	DOWN
A0A3B6HVN4	4.48e-06	-1.25422	DOWN
A0A3B6HWQ3	0.010855	0.667213	UP
A0A3B6HXQ4	0.0234057	-0.62466	DOWN
A0A3B6HYI3	0.0349394	0.626153	UP
A0A3B6HYQ0	0.000139045	-0.745339	DOWN
A0A3B6HZF0	1.55e-05	-1.46583	DOWN
A0A3B6I0V8	0.000186625	-0.634053	DOWN
A0A3B6I1P3	2.99e-06	-0.770273	DOWN
A0A3B6I5I8	0.00054481	-0.951146	DOWN
A0A3B6I687	0.00688128	0.88684	UP
A0A3B6IL34	0.0410263	0.729804	UP
A0A3B6ILP3	0.000266981	0.871214	UP
A0A3B6IM76	0.000231043	-0.861061	DOWN
A0A3B6IMD4	0.0107176	-0.688143	DOWN
A0A3B6IMG4	0.00488941	-0.595654	DOWN
A0A3B6IN75	0.0132501	-0.647243	DOWN
A0A3B6IP32	1.79e-05	0.619517	UP
A0A3B6IPG9	6.88e-08	-0.819667	DOWN
A0A3B6IRU5	3.21e-06	-0.754138	DOWN
A0A3B6ISQ8	4.98e-05	-0.583053	DOWN
A0A3B6ITF1	0.000714515	-0.593311	DOWN
A0A3B6IV04	3.66e-07	-0.754003	DOWN
A0A3B6IV69	4.93e-05	-1.13413	DOWN
A0A3B6IVJ1	3.88e-05	-0.847967	DOWN
A0A3B6IWD4	0.000111153	0.702584	UP
A0A3B6IWZ3	1.39e-06	-1.03963	DOWN
A0A3B6IXG9	4.64e-07	-2.38393	DOWN
A0A3B6IXK7	0.00111826	0.774945	UP
A0A3B6IZA2	0.000148623	-1.33551	DOWN
A0A3B6IZW3	0.00015896	-1.82403	DOWN
A0A3B6JCS4	0.00452853	-0.892596	DOWN
A0A3B6JFG9	3.9e-05	0.84238	UP
A0A3B6JFJ4	0.0440439	0.612844	UP
A0A3B6JG13	3.93e-06	0.683129	UP
A0A3B6JGF6	0.000547969	-1.10037	DOWN
A0A3B6JGQ0	5.56e-07	1.69842	UP
A0A3B6JHX3	2.79e-05	-0.865029	DOWN
A0A3B6JIA4	0.0237788	0.774097	UP
A0A3B6JIN6	0.00181211	1.01309	UP
A0A3B6JJ04	0.0041756	0.837551	UP
A0A3B6JJ17	4.95e-05	-0.637835	DOWN
A0A3B6JJY9	0.000239356	-0.823891	DOWN
A0A3B6JK33	4.58e-06	-0.890796	DOWN
A0A3B6JK46	2.28e-05	-0.908191	DOWN
A0A3B6JKY7	2.22e-06	0.658669	UP
A0A3B6JL75	0.00806596	0.69168	UP
A0A3B6JL78	0.0199117	0.838668	UP
A0A3B6JNZ3	2.01e-06	1.45372	UP
A0A3B6JPH2	4.72e-05	-0.909986	DOWN
A0A3B6JQ40	0.000367903	0.899754	UP
A0A3B6JQ94	0.000232098	-1.01256	DOWN
A0A3B6JR58	2.76e-06	-1.54293	DOWN
A0A3B6JRI1	0.000484128	-0.788131	DOWN
A0A3B6JRT5	0.000781586	-0.865483	DOWN
A0A3B6KDA0	0.000567616	-0.803602	DOWN
A0A3B6KDS8	0.000343952	-0.588958	DOWN
A0A3B6KHH1	2.79e-05	-0.954848	DOWN
A0A3B6KID6	0.00302526	-0.71558	DOWN
A0A3B6KJ88	0.00222205	-0.803782	DOWN
A0A3B6KJF5	0.00106995	0.958775	UP
A0A3B6KKD4	2.66e-05	0.661918	UP
A0A3B6KKN2	0.00127325	0.634542	UP
A0A3B6KNB1	0.00548163	-0.600127	DOWN
A0A3B6KNQ2	2.89e-06	-0.695528	DOWN
A0A3B6KPK9	0.00407628	-0.695254	DOWN
A0A3B6KQ72	0.00616723	-0.679155	DOWN
A0A3B6KQB8	5.82e-07	1.19638	UP
A0A3B6KQK1	2.16e-06	-0.651933	DOWN
A0A3B6KRD0	0.00515313	0.590282	UP
A0A3B6KRG8	0.000232765	1.04248	UP
A0A3B6KRY1	0.01448	0.628866	UP
A0A3B6KSA1	7.55e-06	1.55474	UP
A0A3B6KTA7	0.000974553	-0.7318	DOWN
A0A3B6KTI7	7.97e-06	-0.665683	DOWN
A0A3B6LFG4	0.00106834	0.657065	UP
A0A3B6LFH6	0.0223677	0.628277	UP
A0A3B6LH33	3.21e-06	-0.981214	DOWN
A0A3B6LIC9	0.0110155	-0.661997	DOWN
A0A3B6LIK3	8.47e-05	-0.586322	DOWN
A0A3B6LJI7	0.0219707	0.605637	UP
A0A3B6LK51	0.00360575	1.13956	UP
A0A3B6LKD0	0.000207013	-0.68298	DOWN
A0A3B6LKD9	5.48e-06	-0.708481	DOWN
A0A3B6LL63	0.00113246	0.932318	UP
A0A3B6LLN5	4.72e-05	-0.962012	DOWN
A0A3B6LLP5	0.0141197	-0.616512	DOWN
A0A3B6LLR0	1.65e-05	1.01848	UP
A0A3B6LM09	2.1e-05	-0.955133	DOWN
A0A3B6LM62	8.67e-08	-0.603994	DOWN
A0A3B6LMU1	0.000415723	-0.606751	DOWN
A0A3B6LN86	0.00472101	0.621727	UP
A0A3B6LSU0	7.46e-06	-1.18929	DOWN
A0A3B6LTB2	0.0265452	0.849272	UP
A0A3B6LVJ5	0.0011474	-0.759708	DOWN
A0A3B6LW58	1.02e-06	1.32001	UP
A0A3B6LW93	8.79e-06	-0.640463	DOWN
A0A3B6LWF0	0.000120626	-0.683452	DOWN
A0A3B6LXX4	0.0290086	0.633874	UP
A0A3B6LYD6	0.00031134	0.583304	UP
A0A3B6ML56	0.0165804	0.62744	UP
A0A3B6MMI1	9.61e-06	2.43836	UP
A0A3B6MN04	0.000563573	-0.610688	DOWN
A0A3B6MNI6	7.73e-06	-1.33456	DOWN
A0A3B6MNX7	0.00136217	-0.911049	DOWN
A0A3B6MRX0	2.99e-06	-0.718561	DOWN
A0A3B6MSB3	1.53e-06	1.03481	UP
A0A3B6MU15	0.00341275	0.630211	UP
A0A3B6MVN9	0.00258737	1.08515	UP
A0A3B6MW59	0.000218619	-0.682677	DOWN
A0A3B6MX15	0.00453865	-0.709404	DOWN
A0A3B6MZ36	0.00139026	0.894622	UP
A0A3B6N084	0.0281188	-0.598444	DOWN
A0A3B6N0E9	7.49e-05	-0.610254	DOWN
A0A3B6N0J0	0.000122588	0.89396	UP
A0A3B6N111	0.00139799	1.33686	UP
A0A3B6N3R4	0.0220636	0.664335	UP
A0A3B6N3R6	3.47e-05	0.583068	UP
A0A3B6NJA7	0.000115238	0.595736	UP
A0A3B6NJQ4	7.38e-05	1.26276	UP
A0A3B6NK00	0.00189867	0.883603	UP
A0A3B6NK97	0.00228353	0.665637	UP
A0A3B6NKK2	1.08e-06	0.787633	UP
A0A3B6NMG8	6.78e-07	-0.710037	DOWN
A0A3B6NP70	1.49e-05	-0.771949	DOWN
A0A3B6NPP6	5.28e-05	1.41943	UP
A0A3B6NQY3	0.000481839	0.981333	UP
A0A3B6NRA1	0.00012839	-1.11517	DOWN
A0A3B6NT08	0.000198899	0.828064	UP
A0A3B6NTV2	0.00018285	0.706478	UP
A0A3B6NUN7	0.000438064	0.700009	UP
A0A3B6NV46	0.000265613	0.638307	UP
A0A3B6NV57	0.0177317	-0.653103	DOWN
A0A3B6NVM3	4.99e-05	-0.757108	DOWN
A0A3B6NVW9	0.00485589	-0.865691	DOWN
A0A3B6NWI2	0.0234161	-0.736574	DOWN
A0A3B6PGJ4	0.000367842	-1.23137	DOWN
A0A3B6PHC1	0.0263331	0.690869	UP
A0A3B6PHD6	0.000399876	1.28467	UP
A0A3B6PII2	0.000137048	-0.595496	DOWN
A0A3B6PJI0	0.000575898	1.40337	UP
A0A3B6PJW8	0.000262678	0.590154	UP
A0A3B6PKS7	1.11e-06	-0.589439	DOWN
A0A3B6PL53	0.0186997	0.784362	UP
A0A3B6PLX2	7.86e-06	-0.916338	DOWN
A0A3B6PM34	1.12e-05	-0.799901	DOWN
A0A3B6PM36	0.000729299	-0.648474	DOWN
A0A3B6PMT4	0.00104956	1.02778	UP
A0A3B6PNX3	0.00392929	0.882824	UP
A0A3B6PNX4	2.91e-06	0.703319	UP
A0A3B6PPD2	0.00289093	1.04866	UP
A0A3B6PPE3	4.15e-05	-0.773662	DOWN
A0A3B6PRZ8	0.000970317	-0.902341	DOWN
A0A3B6PRZ9	0.0370136	0.842235	UP
A0A3B6PS76	2.94e-06	-0.632912	DOWN
A0A3B6PSV9	0.000945832	0.608786	UP
A0A3B6PSZ6	0.00102507	0.688012	UP
A0A3B6PT48	0.00164904	0.60573	UP
A0A3B6PT63	0.00390419	0.599648	UP
A0A3B6QB56	0.00054164	0.718954	UP
A0A3B6QBJ3	1.28e-05	0.684345	UP
A0A3B6QF06	3.17e-05	1.15265	UP
A0A3B6QFU5	0.000842061	0.800154	UP
A0A3B6QGJ4	0.00441592	0.642476	UP
A0A3B6QHW0	0.000137569	0.666771	UP
A0A3B6QI51	7.77e-05	-0.938331	DOWN
A0A3B6QIE5	0.00336082	0.762423	UP
A0A3B6QJK1	1.51e-05	1.34631	UP
A0A3B6QK37	0.0107036	0.785267	UP
A0A3B6QKG8	0.00137372	-0.649437	DOWN
A0A3B6QLZ6	0.00449087	0.695046	UP
A0A3B6QPF6	0.00357291	-0.696446	DOWN
A0A3B6QPK9	0.00750071	0.635251	UP
A0A3B6RAP6	9.72e-05	-0.871583	DOWN
A0A3B6REY5	0.00913607	1.1508	UP
A0A3B6RGW4	0.00565777	1.11559	UP
A0A3B6RHD2	0.000882915	0.839674	UP
A0A3B6RHL2	1.27e-05	1.34955	UP
A0A3B6RIZ5	3.12e-08	1.42632	UP
A0A3B6RJP2	0.0255351	0.761165	UP
A0A3B6RKI0	7.86e-06	0.961614	UP
A0A3B6RKR7	1.53e-06	1.11825	UP
A0A3B6RL53	1.82e-05	1.04325	UP
A0A3B6RNB6	0.0130151	-0.613153	DOWN
A0A3B6RNY5	0.00223317	-1.04836	DOWN
A0A3B6RQT6	0.000127531	-0.695582	DOWN
A0A3B6RS48	0.0152101	0.715379	UP
A0A3B6RSB2	0.000111153	-0.973712	DOWN
A0A3B6SAK1	0.0482903	-0.610957	DOWN
A0A3B6SD14	8.16e-05	0.75506	UP
A0A3B6SEW0	8.57e-05	-0.750258	DOWN
A0A3B6SEW6	5.12e-05	0.709959	UP
A0A3B6SF27	5.64e-05	-0.712671	DOWN
A0A3B6SF84	3.12e-08	1.06582	UP
A0A3B6SFQ6	0.000197897	-0.592175	DOWN
A0A3B6SHP7	5.12e-06	1.7301	UP
A0A3B6SHP9	2.49e-06	1.04427	UP
A0A3B6SID4	0.000535685	0.587429	UP
A0A3B6SIE6	0.000292894	-0.875861	DOWN
A0A3B6SK72	0.0367851	-0.764136	DOWN
A0A3B6SQG3	0.000366848	0.606921	UP
A0A3B6T9E3	0.0164138	-0.708686	DOWN
A0A3B6TG36	0.00044171	-0.881461	DOWN
A0A3B6TH58	0.0151211	0.676225	UP
A0A3B6THF0	0.00239745	0.626321	UP
A0A3B6THF8	0.00024298	-0.785002	DOWN
A0A3B6TIG0	2.78e-05	-0.8421	DOWN
A0A3B6TII7	0.00761313	-0.605755	DOWN
A0A3B6TJG2	2.38e-06	2.16861	UP
A0A3B6TJH0	3.22e-06	-0.796177	DOWN
A0A3B6TJZ1	0.00631073	-0.592587	DOWN
A0A3B6TLP2	6.54e-05	0.848994	UP
A0A3B6TMI3	0.000473473	-1.1544	DOWN
A0A3B6TMR3	0.0190942	0.772878	UP
A0A3B6TMR8	0.0127896	-0.769356	DOWN
A0A3B6TNY0	0.0106753	0.590445	UP
A0A3B6TQQ6	0.00313607	0.799184	UP
A0A3B6TRE9	0.00161629	-0.714963	DOWN
A0A3B6TRJ7	0.00750447	0.672716	UP
A0A3B6TSR6	0.00024298	1.40244	UP
A0A3B6TTS5	2.1e-05	-0.722065	DOWN
A0A3B6TUB3	0.000398589	-0.906348	DOWN
A0A3B6U660	0.000962878	-0.99407	DOWN
A0A3B6U6R2	5.19e-06	-0.637512	DOWN
A0A3B6U7M4	1.53e-06	2.11945	UP
A0A3B6UAK5	0.0056271	-0.594652	DOWN
A0A6B9KZP1	2.03e-07	1.42877	UP
A0A7H4LAS5	0.00032759	0.777346	UP
A0A7H4LED2	0.0453367	0.587744	UP
A0A7H4LFQ1	0.0203918	0.688445	UP
A0A7H4LGV0	0.00742614	-1.16737	DOWN
A0A7H4LN16	9.65e-06	0.613117	UP
A0A7H4LPG2	0.000923993	0.94006	UP
A0A7H4LRE6	0.0356645	-0.832044	DOWN
A0A811BSZ4	5.31e-08	0.878772	UP
A0A811BWA7	5.08e-08	0.710755	UP
A0A8A6HX38	0.0304675	-0.611426	DOWN
A1YE31	0.000108583	0.624182	UP
A4K4Z0	0.00010925	0.820341	UP
A7VL25	2.22e-06	-1.13463	DOWN
B6UZ90	2.61e-05	-0.798283	DOWN
D2KZ08	0.0123242	0.647064	UP
D3KVP3	0.00174967	-0.77463	DOWN
E0Y9Z4	2.78e-05	-0.750455	DOWN
F4Y593	0.0003125	0.615897	UP
F8WTQ7	0.00132148	0.854081	UP
I0JTT9	7.61e-07	0.869958	UP
K9L6U9	5.04e-06	0.600233	UP
O21359	2.57e-06	1.37688	UP
P07747	0.00100488	0.947235	UP
P27572	0.0006586	0.732398	UP
P38076	4.31e-05	0.596153	UP
P58257	0.00728967	-0.595392	DOWN
P60160	5.51e-06	1.04664	UP
Q01148	0.00101571	0.580707	UP
Q06I93	0.0139666	-0.758037	DOWN
Q0KIW1	0.000118291	-0.933714	DOWN
Q332N5	4.87e-05	0.785042	UP
Q36813	0.00318918	0.850895	UP
Q45NB6	7.72e-06	0.662147	UP
Q5I7L5	0.00169749	0.606343	UP
Q6PLR1	0.00378584	0.68863	UP
Q84U07	0.00096438	-0.90019	DOWN
U5MY58	2.23e-05	0.863032	UP
W4ZPL7	0.000726578	1.13116	UP
W5ADS2	0.000660573	1.28813	UP
W5ASP7	0.00140563	-0.585445	DOWN
W5AY52	7.28e-07	1.25457	UP
W5BS00	4.23e-06	0.816421	UP
W5C505	7.37e-05	1.66098	UP
W5C8N6	2.2e-05	0.785112	UP
W5D1B3	4.23e-06	-1.10315	DOWN
W5EH87	0.00140361	0.683612	UP
W5EMA3	0.0237824	0.600478	UP
W5EWD3	0.000186628	0.606749	UP
W5F8Z5	4.28e-07	1.61266	UP
W5FIZ2	1.08e-06	1.08359	UP
W5FVL1	2.08e-05	0.999216	UP
W5H631	0.00307827	0.628304	UP
W5HLM1	0.000522594	0.697068	UP
W5HZE9	0.000265717	0.677036	UP
X2D2V6	2.4e-06	-0.67813	DOWN

## Sheet: annotated proteins
Table S3 Yannong37 specific differentially abundant annotated proteins post-Bgt infection
From	Foldchange (log2)	P-Value	Threshold	Gene Name
A0A077RS35	-0.664009	0.000397196	DOWN	respiratory burst oxidase homolog protein B-like(LOC123061049)
A0A077RSC4	-1.08051	2.59e-05	DOWN	IQ domain-containing protein IQM1-like(LOC123069958)
A0A077RX76	0.773042	9.12e-05	UP	acyl transferase 9-like(LOC123068954)
A0A077S0B4	0.623255	1.03e-05	UP	gamma carbonic anhydrase 1, mitochondrial-like(LOC123069788)
A0A077S298	-0.642195	1.21e-06	DOWN	50S ribosomal protein L12-1, chloroplastic(LOC123061654)
A0A077S6B3	0.69409	0.00523399	UP	fructokinase-1-like(LOC123071743)
A0A089FVH5	-1.36164	0.000473473	DOWN	protein PHOTOSYSTEM I ASSEMBLY 2, chloroplastic-like(LOC123043356)
A0A0H4TIG5	0.684087	0.00112844	UP	basic endochitinase A-like(LOC123078920)
A0A140F7X2	-0.814016	0.000137006	DOWN	protein STRICTOSIDINE SYNTHASE-LIKE 10-like(LOC123087913)
A0A1D5TIT6	0.601117	0.00100488	UP	CFC21_016647
A0A1D5UGI9	-0.70017	2.49e-05	DOWN	uncharacterized oxidoreductase At1g06690, chloroplastic-like(LOC123052881)
A0A1D5UH83	-1.2405	7.48e-06	DOWN	preprotein translocase subunit SECE1-like(LOC123053043)
A0A1D5URS1	0.741596	0.000504234	UP	adenosylhomocysteinase-like(LOC123054777)
A0A1D5UWN7	0.649811	4.5e-05	UP	phospho-2-dehydro-3-deoxyheptonate aldolase 2, chloroplastic-like(LOC123052040)
A0A1D5V1G5	1.25131	1.57e-07	UP	chlorophyll a-b binding protein CP29.2, chloroplastic-like(LOC123052387)
A0A1D5V337	0.681262	0.000111785	UP	uncharacterized LOC123052208(LOC123052208)
A0A1D5W9E8	0.613123	0.000255336	UP	NADH-quinone oxidoreductase subunit B 1-like(LOC123062042)
A0A1D5YVB5	1.04349	6.18e-05	UP	cytochrome c oxidase subunit 5C(LOC123102570)
A0A1D5ZLT0	1.69451	2.88e-06	UP	chlorophyll a-b binding protein of LHCII type 1-like(LOC123122527)
A0A1D6D5I2	-0.751953	7.39e-06	DOWN	acyl-CoA-binding protein-like(LOC123150637)
A0A1D6SDQ8	-0.798846	0.00416703	DOWN	uncharacterized LOC123147587(LOC123147587)
A0A2X0TNC4	-0.733725	5.28e-05	DOWN	30S ribosomal protein 3, chloroplastic-like(LOC123045673)
A0A341SCX1	1.60318	5.62e-05	UP	glutathione S-transferase 1(LOC123069127)
A0A341YEW4	1.11543	4.81e-06	UP	chlorophyll a-b binding protein 1B-21, chloroplastic(LOC123156730)
A0A3B5XVY2	0.599626	0.00431988	UP	dnaJ protein ERDJ3B-like(LOC123191989)
A0A3B5XW85	0.676115	0.000152441	UP	arginine--tRNA ligase, cytoplasmic-like(LOC123039186)
A0A3B5XX22	0.767084	1.13e-05	UP	NADP-dependent malic enzyme, chloroplastic(LOC100137005)
A0A3B5XYS0	-0.68168	2.6e-05	DOWN	rubisco accumulation factor 1, chloroplastic-like(LOC123044329)
A0A3B5XZ38	-0.974218	0.000348082	DOWN	MSP domain-containing protein (A0A3B5XZ38_WHEAT)
A0A3B5XZ66	1.65058	8.35e-07	UP	probable glutathione S-transferase GSTU6(LOC123049405)
A0A3B5XZ69	0.897409	0.0206626	UP	probable glutathione S-transferase GSTU6(LOC123049416)
A0A3B5Y0G1	1.14485	1.87e-06	UP	uncharacterized LOC123051728(LOC123051728)
A0A3B5Y194	-1.17565	0.00118277	DOWN	peptide-N4-(N-acetyl-beta-glucosaminyl)asparagine amidase A-like(LOC123054731)
A0A3B5Y2L2	0.620471	0.0052924	UP	cytochrome P450 734A1-like(LOC123055245)
A0A3B5Y3M4	0.715743	0.00757382	UP	coatomer subunit zeta-1-like(LOC123059189)
A0A3B5Y4R0	-0.679175	0.000164652	DOWN	uncharacterized LOC123166805(LOC123166805)
A0A3B5Y6W2	0.867262	2.34e-05	UP	Solanesyl diphosphate synthase (A0A3B5Y6W2_WHEAT)
A0A3B5Y6W5	0.636934	3.9e-05	UP	50S ribosomal protein L12, chloroplastic-like(LOC123068809)
A0A3B5Y799	0.669884	0.00694978	UP	sugar transporter ERD6-like 4(LOC123069577)
A0A3B5Y7P0	2.75705	1.43e-05	UP	chlorophyll a-b binding protein, chloroplastic-like(LOC123068673)
A0A3B5YQX7	-0.765392	0.00227967	DOWN	outer envelope pore protein 16, chloroplastic-like(LOC123179982)
A0A3B5YTX3	0.668746	0.000765488	UP	translocase of chloroplast 101, chloroplastic-like(LOC123112933)
A0A3B5YU19	0.705016	3.99e-06	UP	pto-interacting protein 1-like(LOC123180339)
A0A3B5YX82	-0.641292	0.000278657	DOWN	7-methyl-GTP pyrophosphatase-like(LOC123122942)
A0A3B5YXX2	0.840419	0.0441723	UP	RanBD1 domain-containing protein(CFC21_007074)
A0A3B5YZE1	0.638817	0.000223943	UP	bifunctional aspartate aminotransferase and glutamate/aspartate-prephenate aminotransferase-like(LOC123134544)
A0A3B5Z044	-1.03458	0.00282468	DOWN	aldo-keto reductase family 4 member C10-like(LOC123135793)
A0A3B5Z2G3	0.840489	8.31e-06	UP	NB-ARC domain-containing protein(CFC21_008126)
A0A3B5Z2L5	-0.660559	0.019483	DOWN	nucleosome assembly protein 1;2(LOC123065052)
A0A3B5Z338	-0.608725	0.00468144	DOWN	gamma-glutamyl hydrolase 1-like(LOC123140200)
A0A3B5Z3Q2	-0.736418	0.0171492	DOWN	uncharacterized LOC123141809(LOC123141809)
A0A3B5Z4F2	1.41434	3.35e-05	UP	chlorophyll a-b binding protein, chloroplastic(LOC123146452)
A0A3B5Z616	-0.655817	0.00030948	DOWN	ATP-dependent Clp protease proteolytic subunit-related protein 1, chloroplastic-like(LOC123149534)
A0A3B5ZPY1	1.18359	0.00163228	UP	SUN domain-containing protein 1-like(LOC123180428)
A0A3B5ZQF2	0.631787	0.000105175	UP	60S ribosomal protein L18-2(LOC606337)
A0A3B5ZQU0	-1.08324	2.26e-05	DOWN	uncharacterized LOC123166153(LOC123166153)
A0A3B5ZSM5	0.687193	0.000688838	UP	DEAD-box ATP-dependent RNA helicase 12(LOC123181200)
A0A3B5ZTU8	0.580175	0.00100619	UP	cytochrome b5-like(LOC123181343)
A0A3B5ZTZ2	0.665675	0.000193442	UP	2-oxoglutarate-Fe(II) type oxidoreductase hxnY-like(LOC123181383)
A0A3B5ZV28	-0.598202	0.0280576	DOWN	10 kDa chaperonin 1, chloroplastic-like(LOC123181642)
A0A3B5ZVH8	-0.797835	0.000188082	DOWN	mitochondrial carnitine/acylcarnitine carrier-like protein(LOC123181454)
A0A3B5ZVN6	-0.669706	0.00382447	DOWN	endo-1,3;1,4-beta-D-glucanase-like(LOC123169744)
A0A3B5ZWW5	-0.841773	0.00135149	DOWN	subtilisin-like protease SBT3.17(LOC123182133)
A0A3B5ZXZ8	-0.670873	0.000723674	DOWN	isoflavone reductase homolog IRL-like(LOC123182113)
A0A3B5ZZB7	0.853637	0.0224463	UP	probable starch synthase 4, chloroplastic/amyloplastic(LOC123182767)
A0A3B5ZZE4	1.43854	1.76e-07	UP	chlorophyll a-b binding protein of LHCII type 1-like(LOC123060502)
A0A3B5ZZX9	-0.749968	5.85e-05	DOWN	serine/threonine-protein kinase STN7, chloroplastic-like(LOC123143472)
A0A3B6A167	-1.01779	0.0020868	DOWN	GTPase ERA-like, chloroplastic(LOC123183172)
A0A3B6A3E9	-0.699168	1.7e-05	DOWN	serine carboxypeptidase-like 50(LOC123183266)
A0A3B6A3G3	-0.650679	0.00137946	DOWN	RGG repeats nuclear RNA binding protein A-like(LOC123183354)
A0A3B6APF8	-1.02329	5.48e-06	DOWN	CBS domain-containing protein CBSX1, chloroplastic-like(LOC123186959)
A0A3B6APL0	-0.586548	0.00015125	DOWN	peptidyl-prolyl cis-trans isomerase Pin1-like(LOC123186929)
A0A3B6AQ47	-0.600354	1.87e-06	DOWN	stress-response A/B barrel domain-containing protein HS1-like(LOC123187065)
A0A3B6AQ84	0.686591	0.00276051	UP	rhomboid-like protein 19(LOC123043264)
A0A3B6ARH8	-0.6577	0.000191599	DOWN	peptidyl-prolyl cis-trans isomerase FKBP19, chloroplastic-like(LOC123187161)
A0A3B6AU73	-0.718963	0.000756335	DOWN	membrane metalloprotease ARASP, chloroplastic-like(LOC123187608)
A0A3B6AU95	0.902395	0.0306464	UP	cysteine proteinase inhibitor 8-like(LOC123187619)
A0A3B6AUW8	1.4435	1.28e-05	UP	60S ribosomal protein L27a-3-like(LOC123187969)
A0A3B6AVY4	0.621867	0.00237387	UP	60S ribosomal protein L15-2-like(LOC123188481)
A0A3B6AWZ1	1.3258	3.38e-06	UP	chlorophyll a-b binding protein of LHCII type III, chloroplastic-like(LOC123188262)
A0A3B6AX99	-0.709357	3.4e-05	DOWN	probable ribose-5-phosphate isomerase 3, chloroplastic(LOC123188559)
A0A3B6AXZ9	0.745529	0.00537495	UP	ankyrin repeat and SAM domain-containing protein 6-like(LOC123189023)
A0A3B6AZ03	1.73598	4.62e-05	UP	SWI/SNF complex component SNF12 homolog(LOC123189035)
A0A3B6AZA7	1.17571	0.000122177	UP	ribonuclease P protein subunit p25-like(LOC123189211)
A0A3B6B405	-0.619631	0.00071564	DOWN	probable plastid-lipid-associated protein 8, chloroplastic(LOC123190249)
A0A3B6B4N6	0.634608	0.0244732	UP	probable plastid-lipid-associated protein 11, chloroplastic(LOC123190129)
A0A3B6B5E1	-0.772485	0.00163046	DOWN	calcium-transporting ATPase 5, plasma membrane-type-like(LOC123190262)
A0A3B6B5U1	0.831861	8.71e-06	UP	cell division protein FtsZ homolog 1, chloroplastic-like(LOC123190608)
A0A3B6B6C7	-0.784568	0.0045401	DOWN	haloalkane dehalogenase-like(LOC123190805)
A0A3B6B6Y5	-1.30968	0.000217362	DOWN	NAD-dependent epimerase/dehydratase domain-containing protein(CFC21_019183)
A0A3B6B7B7	0.98227	0.000181671	UP	protein RCC2-like(LOC123054795)
A0A3B6BXB1	0.763374	0.000508549	UP	uncharacterized LOC123039979(LOC123039979)
A0A3B6BYZ6	0.632644	0.00469395	UP	uncharacterized LOC123043406(LOC123043406)
A0A3B6BZB2	0.752884	0.0374708	UP	Cytochrome P450 (A0A3B6BZB2_WHEAT)
A0A3B6BZD8	0.950352	0.0016905	UP	L-ascorbate peroxidase 2, cytosolic(LOC123043501)
A0A3B6BZJ2	0.820993	7.2e-05	UP	uncharacterized LOC123043502(LOC123043502)
A0A3B6C097	-0.684469	0.00345809	DOWN	heat shock 70 kDa protein BIP5-like(LOC123040635)
A0A3B6C0E7	0.87569	0.00462555	UP	stress-related protein-like(LOC123043752)
A0A3B6C111	-0.712118	0.0247466	DOWN	angio-associated migratory cell protein-like(LOC123043841)
A0A3B6C1R6	-0.944687	0.00244569	DOWN	primary amine oxidase-like(LOC123043469)
A0A3B6C3B9	0.911486	0.000362446	UP	chlorophyll a-b binding protein 7, chloroplastic-like(LOC123044442)
A0A3B6C571	1.26769	0.000508365	UP	60S ribosomal protein L27a-3-like(LOC123044234)
A0A3B6C6E5	1.13072	9.22e-05	UP	chlorophyll a-b binding protein CP29.2, chloroplastic-like(LOC123044554)
A0A3B6C6M3	0.600105	5.51e-05	UP	isopentenyl-diphosphate Delta-isomerase I(LOC100192161)
A0A3B6C7Z9	0.734785	0.00495084	UP	glutathione hydrolase 1-like(LOC123045645)
A0A3B6C9C0	-0.617998	9.34e-05	DOWN	Cytochrome P450(CFC21_023687)
A0A3B6C9V2	-0.633685	3.69e-06	DOWN	protein RETICULATA, chloroplastic-like(LOC123053958)
A0A3B6CAC7	-0.752086	0.000365488	DOWN	NAD(P)H-quinone oxidoreductase subunit M, chloroplastic-like(LOC123046158)
A0A3B6CC27	-0.664868	0.0013196	DOWN	putative peptidyl-tRNA hydrolase PTRHD1(LOC123041924)
A0A3B6CCI7	-0.97112	0.000548088	DOWN	33 kDa ribonucleoprotein, chloroplastic-like(LOC123046630)
A0A3B6CCJ6	-1.25736	6.98e-05	DOWN	3-hydroxyacyl-[acyl-carrier-protein] dehydratase FabZ-like(LOC123046121)
A0A3B6CDC8	-0.776285	0.000109694	DOWN	chloroplastic lipocalin-like(LOC123046808)
A0A3B6D4K5	-0.877755	0.00742614	DOWN	probable apyrase 3(LOC123184231)
A0A3B6D742	0.656943	0.000120114	UP	PH domain-containing protein(CFC21_028030)
A0A3B6DBZ6	-0.828653	3.74e-05	DOWN	peptidyl-prolyl cis-trans isomerase FKBP20-2, chloroplastic-like(LOC123044774)
A0A3B6DCS5	1.35873	0.000279058	UP	60S ribosomal protein L27a-3-like(LOC123052112)
A0A3B6DDL4	0.699365	1.06e-05	UP	Histidinol dehydrogenase, chloroplastic(CFC21_030016)
A0A3B6DGM0	0.719315	0.0161761	UP	peroxisomal membrane protein 11-4-like(LOC123053889)
A0A3B6DIA5	0.875855	0.00140727	UP	36.4 kDa proline-rich protein-like(LOC123054316)
A0A3B6DKK4	0.854279	9.34e-05	UP	disease resistance protein RPM1-like(LOC123054700)
A0A3B6EA56	-0.60349	0.00119176	DOWN	CFC21_033821
A0A3B6EB28	-1.06759	0.00702684	DOWN	light-regulated protein, chloroplastic-like(LOC123060199)
A0A3B6EC22	-0.831431	0.000217472	DOWN	Acireductone synthase (A0A3B6EC22_WHEAT)
A0A3B6ECP1	0.696128	0.00383944	UP	GDSL esterase/lipase ACHE-like(LOC123059856)
A0A3B6EDE3	-2.1167	1.55e-06	DOWN	Bowman-Birk type trypsin inhibitor(LOC123076882)
A0A3B6EEU1	-0.624699	0.00119406	DOWN	bifunctional 3-dehydroquinate dehydratase/shikimate dehydrogenase, chloroplastic-like(LOC123061226)
A0A3B6EG07	-0.961766	0.00164476	DOWN	MAR-binding filament-like protein 1(LOC123060451)
A0A3B6EGX1	0.618906	3.63e-05	UP	protein DJ-1 homolog B-like(LOC123060684)
A0A3B6EH27	-0.868406	8.01e-06	DOWN	uncharacterized LOC123061556(LOC123061556)
A0A3B6EIA3	-0.665552	0.000713444	DOWN	fe-S cluster assembly factor HCF101, chloroplastic-like(LOC123062048)
A0A3B6EJ20	1.21721	0.000176752	UP	glutathione S-transferase 1-like(LOC123060567)
A0A3B6EJH0	0.747414	0.00208909	UP	serine-aspartate repeat-containing protein I-like(LOC123061780)
A0A3B6EKD6	0.595478	0.00251992	UP	anthocyanidin 5,3-O-glucosyltransferase-like(LOC123061982)
A0A3B6ELC9	1.23199	3.16e-05	UP	60S ribosomal protein L24(LOC123062408)
A0A3B6ELG3	0.63201	0.00188751	UP	Aspartate aminotransferase(CFC21_036329)
A0A3B6ENA3	0.897684	0.000442024	UP	SAP30-binding protein-like(LOC123062116)
A0A3B6EQF4	0.753806	0.00974439	UP	proline--tRNA ligase, cytoplasmic-like(LOC123063035)
A0A3B6ETJ6	-0.780538	3.12e-05	DOWN	30S ribosomal protein S15(CFC21_037883)
A0A3B6EUK3	-0.647364	0.0226931	DOWN	cell division protein FtsY homolog, chloroplastic-like(LOC123063500)
A0A3B6FEW0	-0.844981	0.000662579	DOWN	protein EXECUTER 2, chloroplastic-like(LOC123068149)
A0A3B6FIG1	0.853763	0.00243271	UP	aromatic aminotransferase ISS1-like(LOC123069030)
A0A3B6FPE8	-0.610504	0.0493701	DOWN	uncharacterized LOC123061793(LOC123061793)
A0A3B6FTP5	0.629016	0.00294745	UP	signal recognition particle subunit SRP72-like(LOC123080097)
A0A3B6GLD1	0.674752	0.0016027	UP	multicopper oxidase LPR1 homolog 2-like(LOC123059974)
A0A3B6GLL5	-0.811567	6.77e-05	DOWN	probable inactive shikimate kinase like 1, chloroplastic(LOC123057852)
A0A3B6GQ86	0.919158	0.00292194	UP	NEDD8-activating enzyme E1 catalytic subunit(CFC21_047026)
A0A3B6GQA1	0.977156	0.000428076	UP	protein argonaute 4A-like(LOC123061099)
A0A3B6GQY5	-0.662595	2.48e-05	DOWN	2-alkenal reductase (NADP(+)-dependent)-like(LOC123077248)
A0A3B6GS24	-0.730056	5.23e-05	DOWN	probable protein phosphatase 2C 1(LOC123074089)
A0A3B6GS26	-0.789548	3.09e-05	DOWN	MAR-binding filament-like protein 1(CFC21_046342)
A0A3B6GTM5	0.609981	0.0105821	UP	uncharacterized LOC123061586(LOC123061586)
A0A3B6GTQ4	-0.725145	0.000735225	DOWN	peptide deformylase 1B, chloroplastic-like(LOC123078636)
A0A3B6GVJ4	0.664772	3.16e-05	UP	NAD(P)H dehydrogenase (quinone) FQR1-like(LOC123079401)
A0A3B6GWL3	1.32786	0.000717761	UP	SCY1-like protein 2(LOC123078568)
A0A3B6GWQ4	0.777222	0.000120523	UP	heat shock cognate 70 kDa protein-like(LOC123079697)
A0A3B6GZQ1	-0.608824	0.0170608	DOWN	chorismate mutase 1, chloroplastic-like(LOC123079267)
A0A3B6H0S2	0.679299	0.00438997	UP	protein DEK-like(LOC123080343)
A0A3B6H0W1	0.828546	2.45e-05	UP	A0A3B6H0W1_WHEAT
A0A3B6H1C1	0.667754	0.00363361	UP	uncharacterized LOC123080659(LOC123080659)
A0A3B6H2P5	-0.651232	0.0121786	DOWN	Rhodanese domain-containing protein(CFC21_049108)
A0A3B6H405	0.637219	2.38e-06	UP	metacaspase-1-like(LOC123080347)
A0A3B6H4Z5	0.641994	0.0188432	UP	PWWP domain-containing protein(CFC21_050768)
A0A3B6H6C1	-0.824927	5.28e-05	DOWN	beta-galactosidase-like(LOC123080747)
A0A3B6HND6	-0.94032	9.32e-05	DOWN	uncharacterized LOC123098303(LOC123098303)
A0A3B6HQX9	1.31624	0.000218619	UP	pyruvate decarboxylase 2-like(LOC123097767)
A0A3B6HT65	-0.580517	0.0188093	DOWN	superoxide dismutase [Cu-Zn] 2-like(LOC123085154)
A0A3B6HTH4	-0.797555	7.83e-07	DOWN	zeaxanthin epoxidase, chloroplastic-like(LOC123086418)
A0A3B6HUF7	0.650722	0.000250242	UP	probable NADH dehydrogenase [ubiquinone] 1 alpha subcomplex subunit 5, mitochondrial(LOC123085685)
A0A3B6HUH1	0.580334	0.00734671	UP	BEL1-like homeodomain protein 1(LOC123086532)
A0A3B6HUR7	-0.890586	1.38e-05	DOWN	ricin B-like lectin R40C1(LOC123085748)
A0A3B6HV49	-0.950799	2.93e-06	DOWN	calvin cycle protein CP12-1, chloroplastic-like(LOC123085665)
A0A3B6HVN4	-1.25422	4.48e-06	DOWN	uncharacterized LOC123085767(LOC123085767)
A0A3B6HWQ3	0.667213	0.010855	UP	chemocyanin-like(LOC123087122)
A0A3B6HXQ4	-0.62466	0.0234057	DOWN	protein DETOXIFICATION 44, chloroplastic-like(LOC123096692)
A0A3B6HYI3	0.626153	0.0349394	UP	protein transport protein Sec24-like CEF(LOC123086545)
A0A3B6HYQ0	-0.745339	0.000139045	DOWN	loricrin-like(LOC123053302)
A0A3B6HZF0	-1.46583	1.55e-05	DOWN	pollen-specific leucine-rich repeat extensin-like protein 1(LOC123087361)
A0A3B6I0V8	-0.634053	0.000186625	DOWN	30S ribosomal protein S6 alpha, chloroplastic-like(LOC123087671)
A0A3B6I1P3	-0.770273	2.99e-06	DOWN	magnesium protoporphyrin IX methyltransferase, chloroplastic-like(LOC123088190)
A0A3B6I5I8	-0.951146	0.00054481	DOWN	patatin-like protein 2(LOC123083398)
A0A3B6I687	0.88684	0.00688128	UP	phosphoglucan, water dikinase, chloroplastic-like(LOC123088324)
A0A3B6IL34	0.729804	0.0410263	UP	proteasome subunit beta type-2(LOC543169)
A0A3B6ILP3	0.871214	0.000266981	UP	aldehyde dehydrogenase family 3 member H1-like(LOC123086691)
A0A3B6IM76	-0.861061	0.000231043	DOWN	ferredoxin C 2, chloroplastic-like(LOC123090692)
A0A3B6IMD4	-0.688143	0.0107176	DOWN	thioredoxin-like protein CITRX, chloroplastic(LOC123094469)
A0A3B6IMG4	-0.595654	0.00488941	DOWN	subtilisin-like protease SBT1.7(LOC123086852)
A0A3B6IN75	-0.647243	0.0132501	DOWN	transcription factor bHLH18-like(LOC123090934)
A0A3B6IP32	0.619517	1.79e-05	UP	probable N-acetyl-gamma-glutamyl-phosphate reductase, chloroplastic(LOC123091148)
A0A3B6IPG9	-0.819667	6.88e-08	DOWN	uncharacterized LOC123092236(LOC123092236)
A0A3B6IRU5	-0.754138	3.21e-06	DOWN	uncharacterized LOC123091640(LOC123091640)
A0A3B6ISQ8	-0.583053	4.98e-05	DOWN	ABC transporter I family member 6, chloroplastic-like(LOC123092225)
A0A3B6ITF1	-0.593311	0.000714515	DOWN	malonyl CoA-acyl carrier protein transacylase-like(LOC123092416)
A0A3B6IV04	-0.754003	3.66e-07	DOWN	uncharacterized LOC123092657(LOC123092657)
A0A3B6IV69	-1.13413	4.93e-05	DOWN	uncharacterized LOC123089249(LOC123089249)
A0A3B6IVJ1	-0.847967	3.88e-05	DOWN	aspartyl protease 25-like(LOC123093433)
A0A3B6IWD4	0.702584	0.000111153	UP	chitin elicitor-binding protein-like(LOC123093632)
A0A3B6IWZ3	-1.03963	1.39e-06	DOWN	nucleotide pyrophosphatase/phosphodiesterase-like(LOC123093783)
A0A3B6IXG9	-2.38393	4.64e-07	DOWN	stem 28 kDa glycoprotein-like(LOC123093874)
A0A3B6IXK7	0.774945	0.00111826	UP	putative lipid-binding protein At4g00165(LOC123093912)
A0A3B6IZA2	-1.33551	0.000148623	DOWN	probable apyrase 3(LOC123093873)
A0A3B6IZW3	-1.82403	0.00015896	DOWN	stem 28 kDa glycoprotein-like(LOC123093875)
A0A3B6JCS4	-0.892596	0.00452853	DOWN	peptidyl-prolyl cis-trans isomerase FKBP17-2, chloroplastic-like(LOC123095840)
A0A3B6JFG9	0.84238	3.9e-05	UP	adenylosuccinate synthetase, chloroplastic-like(LOC543243)
A0A3B6JFJ4	0.612844	0.0440439	UP	NADH dehydrogenase [ubiquinone] iron-sulfur protein 1, mitochondrial-like(LOC123095882)
A0A3B6JG13	0.683129	3.93e-06	UP	aldehyde dehydrogenase family 3 member I1, chloroplastic-like(LOC123096283)
A0A3B6JGF6	-1.10037	0.000547969	DOWN	uncharacterized LOC123096001(LOC123096001)
A0A3B6JGQ0	1.69842	5.56e-07	UP	rho GTPase-activating protein 5-like(LOC123096457)
A0A3B6JHX3	-0.865029	2.79e-05	DOWN	calvin cycle protein CP12-1, chloroplastic-like(LOC123097681)
A0A3B6JIA4	0.774097	0.0237788	UP	hydroxyacylglutathione hydrolase cytoplasmic-like(LOC123092230)
A0A3B6JIN6	1.01309	0.00181211	UP	neo-calmodulin-like(LOC123096566)
A0A3B6JJ04	0.837551	0.0041756	UP	26S proteasome regulatory subunit 4 homolog(LOC123097733)
A0A3B6JJ17	-0.637835	4.95e-05	DOWN	peptide chain release factor APG3, chloroplastic-like(LOC123096887)
A0A3B6JJY9	-0.823891	0.000239356	DOWN	50S ribosomal protein L4, chloroplastic-like(LOC123097964)
A0A3B6JK33	-0.890796	4.58e-06	DOWN	uroporphyrinogen decarboxylase(LOC123097534)
A0A3B6JK46	-0.908191	2.28e-05	DOWN	protein IN2-1 homolog B-like(LOC123085511)
A0A3B6JKY7	0.658669	2.22e-06	UP	GPN-loop GTPase QQT2-like(LOC123097657)
A0A3B6JL75	0.69168	0.00806596	UP	transmembrane 9 superfamily member 3-like(LOC123098126)
A0A3B6JL78	0.838668	0.0199117	UP	L-ascorbate peroxidase 1, cytosolic-like(LOC123097814)
A0A3B6JNZ3	1.45372	2.01e-06	UP	RNA cytidine acetyltransferase 1-like(LOC123098409)
A0A3B6JPH2	-0.909986	4.72e-05	DOWN	uncharacterized LOC123100325(LOC123100325)
A0A3B6JQ40	0.899754	0.000367903	UP	putative lipid-binding protein AIR1B(LOC123099116)
A0A3B6JQ94	-1.01256	0.000232098	DOWN	aspartyl protease 25-like(LOC123098710)
A0A3B6JR58	-1.54293	2.76e-06	DOWN	ABA-inducible protein PHV A1-like(LOC123098914)
A0A3B6JRI1	-0.788131	0.000484128	DOWN	nascent polypeptide-associated complex subunit alpha-like protein 2(LOC123099009)
A0A3B6JRT5	-0.865483	0.000781586	DOWN	quinone oxidoreductase-like(LOC123099161)
A0A3B6KDA0	-0.803602	0.000567616	DOWN	protoporphyrinogen oxidase, chloroplastic-like(LOC123119396)
A0A3B6KDS8	-0.588958	0.000343952	DOWN	probable inactive purple acid phosphatase 1(LOC123102517)
A0A3B6KHH1	-0.954848	2.79e-05	DOWN	uncharacterized LOC123121654(LOC123121654)
A0A3B6KID6	-0.71558	0.00302526	DOWN	probable cinnamyl alcohol dehydrogenase 8C(LOC123103702)
A0A3B6KJ88	-0.803782	0.00222205	DOWN	50S ribosomal protein L6, chloroplastic-like(LOC123104269)
A0A3B6KJF5	0.958775	0.00106995	UP	mitochondrial phosphate carrier protein 3, mitochondrial-like(LOC123107146)
A0A3B6KKD4	0.661918	2.66e-05	UP	anthocyanidin 3-O-glucosyltransferase 2-like(LOC123104663)
A0A3B6KKN2	0.634542	0.00127325	UP	translation initiation factor IF-2-like(LOC123104075)
A0A3B6KNB1	-0.600127	0.00548163	DOWN	protein PLASTID MOVEMENT IMPAIRED 1-like(LOC123104750)
A0A3B6KNQ2	-0.695528	2.89e-06	DOWN	28 kDa ribonucleoprotein, chloroplastic-like(LOC123104863)
A0A3B6KPK9	-0.695254	0.00407628	DOWN	lysosomal beta glucosidase-like(LOC123105027)
A0A3B6KQ72	-0.679155	0.00616723	DOWN	Alpha-mannosidase (A0A3B6KQ72_WHEAT)
A0A3B6KQB8	1.19638	5.82e-07	UP	40S ribosomal protein S26-like(LOC123105612)
A0A3B6KQK1	-0.651933	2.16e-06	DOWN	dihydrolipoyllysine-residue acetyltransferase component 4 of pyruvate dehydrogenase complex, chloroplastic-like(LOC123105658)
A0A3B6KRD0	0.590282	0.00515313	UP	LysM domain-containing protein (A0A3B6KRD0_WHEAT)
A0A3B6KRG8	1.04248	0.000232765	UP	histone H1-like(LOC606312)
A0A3B6KRY1	0.628866	0.01448	UP	probable low-specificity L-threonine aldolase 2(LOC123105991)
A0A3B6KSA1	1.55474	7.55e-06	UP	chlorophyll a-b binding protein of LHCII type 1-like(LOC123105513)
A0A3B6KTA7	-0.7318	0.000974553	DOWN	uncharacterized LOC123105734(LOC123105734)
A0A3B6KTI7	-0.665683	7.97e-06	DOWN	nascent polypeptide-associated complex subunit alpha-like protein 2(LOC123105950)
A0A3B6LFG4	0.657065	0.00106834	UP	cysteine synthase-like(LOC543181)
A0A3B6LFH6	0.628277	0.0223677	UP	acyl-coenzyme A thioesterase 13-like(LOC123110221)
A0A3B6LH33	-0.981214	3.21e-06	DOWN	5-formyltetrahydrofolate cyclo-ligase(CFC21_070697)
A0A3B6LIC9	-0.661997	0.0110155	DOWN	uncharacterized LOC123115851(LOC123115851)
A0A3B6LIK3	-0.586322	8.47e-05	DOWN	chaperone protein dnaJ A7A, chloroplastic-like(LOC123111009)
A0A3B6LJI7	0.605637	0.0219707	UP	Calcium-transporting ATPase (A0A3B6LJI7_WHEAT)
A0A3B6LK51	1.13956	0.00360575	UP	enolase 1, chloroplastic-like(LOC123111836)
A0A3B6LKD0	-0.68298	0.000207013	DOWN	CFC21_071110
A0A3B6LKD9	-0.708481	5.48e-06	DOWN	probable cinnamyl alcohol dehydrogenase 8D(LOC123111914)
A0A3B6LL63	0.932318	0.00113246	UP	sugar transport protein 14-like(LOC123111706)
A0A3B6LLN5	-0.962012	4.72e-05	DOWN	glucan endo-1,3-beta-glucosidase 5-like(LOC123112243)
A0A3B6LLP5	-0.616512	0.0141197	DOWN	uncharacterized LOC123104013(LOC123104013)
A0A3B6LLR0	1.01848	1.65e-05	UP	probable endo-1,3(4)-beta-glucanase ARB_01444(LOC123111852)
A0A3B6LM09	-0.955133	2.1e-05	DOWN	probable cinnamyl alcohol dehydrogenase 8D(LOC123111911)
A0A3B6LM62	-0.603994	8.67e-08	DOWN	20 kDa chaperonin, chloroplastic-like(LOC123111984)
A0A3B6LMU1	-0.606751	0.000415723	DOWN	methyl-CpG-binding domain-containing protein 2-like(LOC123112470)
A0A3B6LN86	0.621727	0.00472101	UP	beta-ureidopropionase-like(LOC123122052)
A0A3B6LSU0	-1.18929	7.46e-06	DOWN	glutamyl-tRNA(Gln) amidotransferase subunit C, chloroplastic/mitochondrial-like(LOC123104879)
A0A3B6LTB2	0.849272	0.0265452	UP	ATP sulfurylase 4, chloroplastic-like(LOC123113276)
A0A3B6LVJ5	-0.759708	0.0011474	DOWN	uncharacterized LOC123114066(LOC123114066)
A0A3B6LW58	1.32001	1.02e-06	UP	glucose-1-phosphate adenylyltransferase large subunit-like(LOC543278)
A0A3B6LW93	-0.640463	8.79e-06	DOWN	tol-Pal system protein TolB-like(LOC123114213)
A0A3B6LWF0	-0.683452	0.000120626	DOWN	dihydrolipoyllysine-residue acetyltransferase component 4 of pyruvate dehydrogenase complex, chloroplastic-like(LOC123113978)
A0A3B6LXX4	0.633874	0.0290086	UP	inner membrane protein PPF-1, chloroplastic-like(LOC123114284)
A0A3B6LYD6	0.583304	0.00031134	UP	phenylacetaldehyde reductase-like(LOC123123830)
A0A3B6ML56	0.62744	0.0165804	UP	AB hydrolase-1 domain-containing protein(CFC21_076030)
A0A3B6MMI1	2.43836	9.61e-06	UP	membrane magnesium transporter-like(LOC123119722)
A0A3B6MN04	-0.610688	0.000563573	DOWN	protein TRI1-like(LOC123119903)
A0A3B6MNI6	-1.33456	7.73e-06	DOWN	CFC21_077102
A0A3B6MNX7	-0.911049	0.00136217	DOWN	uncharacterized LOC123120341(LOC123120341)
A0A3B6MRX0	-0.718561	2.99e-06	DOWN	20 kDa chaperonin, chloroplastic-like(LOC123103765)
A0A3B6MSB3	1.03481	1.53e-06	UP	chlorophyll a-b binding protein 1B-20, chloroplastic-like(LOC123121683)
A0A3B6MU15	0.630211	0.00341275	UP	prostaglandin reductase-3-like(LOC123103979)
A0A3B6MVN9	1.08515	0.00258737	UP	NEDD8-activating enzyme E1 regulatory subunit AXR1-like(LOC123104528)
A0A3B6MW59	-0.682677	0.000218619	DOWN	probable aquaporin PIP2-7(LOC123122408)
A0A3B6MX15	-0.709404	0.00453865	DOWN	nicotinate-nucleotide pyrophosphorylase [carboxylating], chloroplastic-like(LOC123104753)
A0A3B6MZ36	0.894622	0.00139026	UP	2-hydroxyisoflavanone dehydratase-like(LOC123123179)
A0A3B6N084	-0.598444	0.0281188	DOWN	probable histone H2A.5(LOC123125929)
A0A3B6N0E9	-0.610254	7.49e-05	DOWN	glucose-1-phosphate adenylyltransferase large subunit-like(LOC123123446)
A0A3B6N0J0	0.89396	0.000122588	UP	ABC transporter C family member 4-like(LOC123123425)
A0A3B6N111	1.33686	0.00139799	UP	histone H1-like(LOC123123238)
A0A3B6N3R4	0.664335	0.0220636	UP	uncharacterized LOC123123810(LOC123123810)
A0A3B6N3R6	0.583068	3.47e-05	UP	glutathione S-transferase T1-like(LOC123124021)
A0A3B6NJA7	0.595736	0.000115238	UP	protein H2A.5-like(LOC123131712)
A0A3B6NJQ4	1.26276	7.38e-05	UP	Chlorophyll a-b binding protein, chloroplastic(CFC21_082336)
A0A3B6NK00	0.883603	0.00189867	UP	subtilisin-like protease SBT3.8(LOC123131698)
A0A3B6NK97	0.665637	0.00228353	UP	uncharacterized LOC123130189(LOC123130189)
A0A3B6NKK2	0.787633	1.08e-06	UP	60S ribosomal protein L13-1(LOC542943)
A0A3B6NMG8	-0.710037	6.78e-07	DOWN	2-methylene-furan-3-one reductase-like(LOC123132361)
A0A3B6NP70	-0.771949	1.49e-05	DOWN	5'-deoxynucleotidase HDDC2-like(LOC123132495)
A0A3B6NPP6	1.41943	5.28e-05	UP	probable cinnamyl alcohol dehydrogenase(LOC123127221)
A0A3B6NQY3	0.981333	0.000481839	UP	serine carboxypeptidase-like 34(LOC123127685)
A0A3B6NRA1	-1.11517	0.00012839	DOWN	ferredoxin-thioredoxin reductase, variable chain-like(LOC123127824)
A0A3B6NT08	0.828064	0.000198899	UP	acetylornithine deacetylase-like(LOC123128045)
A0A3B6NTV2	0.706478	0.00018285	UP	A0A3B6NTV2_WHEAT
A0A3B6NUN7	0.700009	0.000438064	UP	pyruvate dehydrogenase E1 component subunit alpha-1, mitochondrial-like(LOC123145538)
A0A3B6NV46	0.638307	0.000265613	UP	3-ketoacyl-CoA thiolase 2, peroxisomal-like(LOC123128998)
A0A3B6NV57	-0.653103	0.0177317	DOWN	ribonuclease 1-like(LOC123131101)
A0A3B6NVM3	-0.757108	4.99e-05	DOWN	protein HEADING DATE REPRESSOR 1-like(LOC123128746)
A0A3B6NVW9	-0.865691	0.00485589	DOWN	uncharacterized LOC123131466(LOC123131466)
A0A3B6NWI2	-0.736574	0.0234161	DOWN	uncharacterized LOC123128820(LOC123128820)
A0A3B6PGJ4	-1.23137	0.000367842	DOWN	linolenate hydroperoxide lyase, chloroplastic-like(LOC123135512)
A0A3B6PHC1	0.690869	0.0263331	UP	Golgi SNAP receptor complex member 1-2-like(LOC123136004)
A0A3B6PHD6	1.28467	0.000399876	UP	catalase isozyme 2-like(LOC123135609)
A0A3B6PII2	-0.595496	0.000137048	DOWN	glutamate--tRNA ligase, chloroplastic/mitochondrial(LOC123135880)
A0A3B6PJI0	1.40337	0.000575898	UP	ubiquitin fusion degradation protein 1 homolog(LOC123136537)
A0A3B6PJW8	0.590154	0.000262678	UP	glycerophosphodiester phosphodiesterase GDPDL4-like(LOC123137153)
A0A3B6PKS7	-0.589439	1.11e-06	DOWN	50S ribosomal protein L21, chloroplastic-like(LOC123137054)
A0A3B6PL53	0.784362	0.0186997	UP	pyridoxine/pyridoxamine 5'-phosphate oxidase 1, chloroplastic-like(LOC123137560)
A0A3B6PLX2	-0.916338	7.86e-06	DOWN	chaperone protein ClpC1, chloroplastic-like(LOC123137256)
A0A3B6PM34	-0.799901	1.12e-05	DOWN	thylakoid lumenal protein TL20.3, chloroplastic-like(LOC123137789)
A0A3B6PM36	-0.648474	0.000729299	DOWN	rhodanese-like domain-containing protein 11, chloroplastic(LOC123137333)
A0A3B6PMT4	1.02778	0.00104956	UP	14 kDa proline-rich protein DC2.15-like(LOC123134319)
A0A3B6PNX3	0.882824	0.00392929	UP	uncharacterized LOC123138019(LOC123138019)
A0A3B6PNX4	0.703319	2.91e-06	UP	acetylornithine deacetylase-like(LOC123137826)
A0A3B6PPD2	1.04866	0.00289093	UP	bifunctional nitrilase/nitrile hydratase NIT4-like(LOC123137563)
A0A3B6PPE3	-0.773662	4.15e-05	DOWN	50S ribosomal protein L29, chloroplastic-like(LOC123138354)
A0A3B6PRZ8	-0.902341	0.000970317	DOWN	senescence-specific cysteine protease SAG39-like(LOC123139551)
A0A3B6PRZ9	0.842235	0.0370136	UP	uncharacterized LOC123138232(LOC123138232)
A0A3B6PS76	-0.632912	2.94e-06	DOWN	thioredoxin-like protein CDSP32, chloroplastic(LOC123139357)
A0A3B6PSV9	0.608786	0.000945832	UP	NADH dehydrogenase [ubiquinone] 1 alpha subcomplex subunit 9, mitochondrial-like(LOC123139849)
A0A3B6PSZ6	0.688012	0.00102507	UP	3-ketoacyl-CoA thiolase 2, peroxisomal-like(LOC123139876)
A0A3B6PT48	0.60573	0.00164904	UP	electron transfer flavoprotein subunit beta, mitochondrial-like(LOC123140027)
A0A3B6PT63	0.599648	0.00390419	UP	splicing factor 3B subunit 2-like(LOC123140034)
A0A3B6QB56	0.718954	0.00054164	UP	prolyl endopeptidase-like(LOC123136149)
A0A3B6QBJ3	0.684345	1.28e-05	UP	dihydrolipoyllysine-residue acetyltransferase component 2 of pyruvate dehydrogenase complex, mitochondrial-like(LOC123143036)
A0A3B6QF06	1.15265	3.17e-05	UP	4-hydroxyphenylpyruvate dioxygenase(LOC780622)
A0A3B6QFU5	0.800154	0.000842061	UP	probable ascorbate-specific transmembrane electron transporter 1(LOC123144939)
A0A3B6QGJ4	0.642476	0.00441592	UP	aminopeptidase M1-A-like(LOC123127293)
A0A3B6QHW0	0.666771	0.000137569	UP	neurofilament heavy polypeptide-like(LOC123137451)
A0A3B6QI51	-0.938331	7.77e-05	DOWN	protein CURVATURE THYLAKOID 1D, chloroplastic-like(LOC123145561)
A0A3B6QIE5	0.762423	0.00336082	UP	bifunctional nitrilase/nitrile hydratase NIT4-like(LOC123137564)
A0A3B6QJK1	1.34631	1.51e-05	UP	Ubiquinol oxidase (A0A3B6QJK1_WHEAT)
A0A3B6QK37	0.785267	0.0107036	UP	quinone oxidoreductase PIG3-like(LOC123146023)
A0A3B6QKG8	-0.649437	0.00137372	DOWN	SAP-like protein BP-73(LOC123146053)
A0A3B6QLZ6	0.695046	0.00449087	UP	mitochondrial phosphate carrier protein 3, mitochondrial-like(LOC123145687)
A0A3B6QPF6	-0.696446	0.00357291	DOWN	divinyl chlorophyllide a 8-vinyl-reductase, chloroplastic-like(LOC123146248)
A0A3B6QPK9	0.635251	0.00750071	UP	electron transfer flavoprotein subunit beta, mitochondrial-like(LOC123146288)
A0A3B6RAP6	-0.871583	9.72e-05	DOWN	B3 domain-containing protein Os06g0107800-like(LOC123152754)
A0A3B6REY5	1.1508	0.00913607	UP	Histone H3.2 (A0A3B6REY5_WHEAT)
A0A3B6RGW4	1.11559	0.00565777	UP	aspartyl protease family protein At5g10770-like(LOC123150388)
A0A3B6RHD2	0.839674	0.000882915	UP	alcohol dehydrogenase-like(LOC123147625)
A0A3B6RHL2	1.34955	1.27e-05	UP	chlorophyll a-b binding protein of LHCII type 1-like(LOC123151167)
A0A3B6RIZ5	1.42632	3.12e-08	UP	chlorophyll a-b binding protein of LHCII type 1-like(LOC123152634)
A0A3B6RJP2	0.761165	0.0255351	UP	60S ribosomal protein L13-1-like(LOC123147139)
A0A3B6RKI0	0.961614	7.86e-06	UP	Calmodulin(CaM13-7A)
A0A3B6RKR7	1.11825	1.53e-06	UP	dolichyl-diphosphooligosaccharide--protein glycosyltransferase 48 kDa subunit-like(LOC123148606)
A0A3B6RL53	1.04325	1.82e-05	UP	flavone O-methyltransferase 1-like(LOC123147740)
A0A3B6RNB6	-0.613153	0.0130151	DOWN	berberine bridge enzyme-like Cyn d 4(LOC123148444)
A0A3B6RNY5	-1.04836	0.00223317	DOWN	Maintenance of Photosystem II under High light 2 C-terminal domain-containing protein(CFC21_099219)
A0A3B6RQT6	-0.695582	0.000127531	DOWN	magnesium-chelatase subunit ChlI, chloroplastic-like(LOC123149231)
A0A3B6RS48	0.715379	0.0152101	UP	protein TIC 21, chloroplastic-like(LOC123149602)
A0A3B6RSB2	-0.973712	0.000111153	DOWN	UPF0047 protein YjbQ-like(LOC123149599)
A0A3B6SAK1	-0.610957	0.0482903	DOWN	NLR family CARD domain-containing protein 3-like(LOC123156748)
A0A3B6SD14	0.75506	8.16e-05	UP	Esterase (A0A3B6SD14_WHEAT)
A0A3B6SEW0	-0.750258	8.57e-05	DOWN	uncharacterized LOC123156877(LOC123156877)
A0A3B6SEW6	0.709959	5.12e-05	UP	60S ribosomal protein L13-1-like(LOC123162399)
A0A3B6SF27	-0.712671	5.64e-05	DOWN	trigger factor-like protein TIG, Chloroplastic(LOC123157027)
A0A3B6SF84	1.06582	3.12e-08	UP	alternative NAD(P)H-ubiquinone oxidoreductase C1, chloroplastic/mitochondrial-like(LOC123161869)
A0A3B6SFQ6	-0.592175	0.000197897	DOWN	multiple organellar RNA editing factor 9, chloroplastic-like(LOC123159787)
A0A3B6SHP7	1.7301	5.12e-06	UP	glycerophosphodiester phosphodiesterase GDPDL4-like(LOC123156755)
A0A3B6SHP9	1.04427	2.49e-06	UP	external alternative NAD(P)H-ubiquinone oxidoreductase B2, mitochondrial-like(LOC123157215)
A0A3B6SID4	0.587429	0.000535685	UP	60S ribosomal protein L7a-2-like(LOC123157335)
A0A3B6SIE6	-0.875861	0.000292894	DOWN	Mitochondrial import inner membrane translocase subunit(CFC21_102639)
A0A3B6SK72	-0.764136	0.0367851	DOWN	indole-3-glycerol phosphate synthase, chloroplastic-like(LOC123159904)
A0A3B6SQG3	0.606921	0.000366848	UP	aspartyl protease family protein At5g10770-like(LOC123157466)
A0A3B6T9E3	-0.708686	0.0164138	DOWN	GDSL esterase/lipase APG-like(LOC123167188)
A0A3B6TG36	-0.881461	0.00044171	DOWN	Tic22(CFC21_108131)
A0A3B6TH58	0.676225	0.0151211	UP	serine-threonine kinase receptor-associated protein-like(LOC123165014)
A0A3B6THF0	0.626321	0.00239745	UP	proteasome activator subunit 4-like(LOC123164775)
A0A3B6THF8	-0.785002	0.00024298	DOWN	plastocyanin, chloroplastic-like(LOC123165221)
A0A3B6TIG0	-0.8421	2.78e-05	DOWN	peroxiredoxin-2E-1, chloroplastic-like(LOC123166769)
A0A3B6TII7	-0.605755	0.00761313	DOWN	ATP-dependent Clp protease proteolytic subunit(CFC21_107089)
A0A3B6TJG2	2.16861	2.38e-06	UP	chlorophyll a-b binding protein of LHCII type 1-like(LOC123169666)
A0A3B6TJH0	-0.796177	3.22e-06	DOWN	uncharacterized LOC123165980(LOC123165980)
A0A3B6TJZ1	-0.592587	0.00631073	DOWN	CBS domain-containing protein CBSX1, chloroplastic-like(LOC123166411)
A0A3B6TLP2	0.848994	6.54e-05	UP	protein DJ-1 homolog A-like(LOC123166891)
A0A3B6TMI3	-1.1544	0.000473473	DOWN	chloroplast processing peptidase-like(LOC123168003)
A0A3B6TMR3	0.772878	0.0190942	UP	probable apyrase 3(LOC123170930)
A0A3B6TMR8	-0.769356	0.0127896	DOWN	uncharacterized LOC123166342(LOC123166342)
A0A3B6TNY0	0.590445	0.0106753	UP	pyruvate dehydrogenase E1 component subunit alpha-2, mitochondrial-like(LOC123167622)
A0A3B6TQQ6	0.799184	0.00313607	UP	hydroxymethylglutaryl-CoA synthase-like(LOC123165539)
A0A3B6TRE9	-0.714963	0.00161629	DOWN	probable L-ascorbate peroxidase 4, peroxisomal(LOC123164630)
A0A3B6TRJ7	0.672716	0.00750447	UP	aspartyl protease family protein At5g10770-like(LOC123154743)
A0A3B6TSR6	1.40244	0.00024298	UP	HMG box domain-containing protein (A0A3B6TSR6_WHEAT)
A0A3B6TTS5	-0.722065	2.1e-05	DOWN	ervatamin-B-like(LOC123168856)
A0A3B6TUB3	-0.906348	0.000398589	DOWN	peroxidase P7-like(LOC123168223)
A0A3B6U660	-0.99407	0.000962878	DOWN	protein CHLORORESPIRATORY REDUCTION 6, chloroplastic-like(LOC123143236)
A0A3B6U6R2	-0.637512	5.19e-06	DOWN	probable pterin-4-alpha-carbinolamine dehydratase, chloroplastic(LOC123099184)
A0A3B6U7M4	2.11945	1.53e-06	UP	chlorophyll a-b binding protein of LHCII type 1-like(LOC123065880)
A0A3B6UAK5	-0.594652	0.0056271	DOWN	protein LPA3-like(LOC123143528)
A0A7H4LED2	0.587744	0.0453367	UP	alanine aminotransferase 2-like(LOC123044204)
A0A7H4LN16	0.613117	9.65e-06	UP	ABC transporter C family member 2(LOC100037605)
A0A7H4LPG2	0.94006	0.000923993	UP	glycerol kinase-like(LOC123047130)
A0A7H4LRE6	-0.832044	0.0356645	DOWN	AT-hook motif nuclear-localized protein 9-like(LOC123191120)
A0A811BSZ4	0.878772	5.31e-08	UP	photosystem I P700 chlorophyll a apoprotein A2(psaB)
A1YE31	0.624182	0.000108583	UP	60S ribosomal protein L3-like(LOC123102827)
A4K4Z0	0.820341	0.00010925	UP	tubulin alpha-2 chain(LOC100049038)
A7VL25	-1.13463	2.22e-06	DOWN	ABA-inducible protein PHV A1-like(LOC123093658)
B6UZ90	-0.798283	2.61e-05	DOWN	ferritin-1, chloroplastic-like(LOC123096691)
D2KZ08	0.647064	0.0123242	UP	gamma-aminobutyrate transaminase 1, mitochondrial(LOC100682496)
D3KVP3	-0.77463	0.00174967	DOWN	purple acid phosphatase 3(LOC100682408)
F4Y593	0.615897	0.0003125	UP	heat shock protein 81-1(LOC543244)
F8WTQ7	0.854081	0.00132148	UP	delta-aminolevulinic acid dehydratase, chloroplastic(LOC100859960)
I0JTT9	0.869958	7.61e-07	UP	glutamate decarboxylase-like(LOC123068277)
K9L6U9	0.600233	5.04e-06	UP	pheophorbide a oxygenase, chloroplastic(LOC101290687)
P38076	0.596153	4.31e-05	UP	cysteine synthase-like(LOC543181)
P58257	-0.595392	0.00728967	DOWN	photosystem I assembly protein Ycf3(ycf3)
Q06I93	-0.758037	0.0139666	DOWN	fasciclin-like arabinogalactan protein 11(LOC100037575)
Q0KIW1	-0.933714	0.000118291	DOWN	cold-shock protein CS120-like(LOC100037562)
Q45NB6	0.662147	7.72e-06	UP	glutamine synthetase-like(LOC123128319)
Q5I7L5	0.606343	0.00169749	UP	60S ribosomal protein L36-3(LOC606332)
Q6PLR1	0.68863	0.00378584	UP	polyphenol oxidase I, chloroplastic(LOC543156)
Q84U07	-0.90019	0.00096438	DOWN	acetolactate synthase 1, chloroplastic-like(LOC123128257)
U5MY58	0.863032	2.23e-05	UP	monodehydroascorbate reductase 4, cytosolic-like(LOC123158891)
W4ZPL7	1.13116	0.000726578	UP	PRA1 family protein A1-like(LOC123058700)
W5ADS2	1.28813	0.000660573	UP	ubiquitin-40S ribosomal protein S27a-like(LOC123145937)
W5ASP7	-0.585445	0.00140563	DOWN	ribulose bisphosphate carboxylase/oxygenase activase, chloroplastic-like(LOC123190689)
W5AY52	1.25457	7.28e-07	UP	chlorophyll a-b binding protein CP24 10B, chloroplastic-like(LOC123053510)
W5BS00	0.816421	4.23e-06	UP	glutamate dehydrogenase 2, mitochondrial(LOC123046199)
W5C505	1.66098	7.37e-05	UP	rhomboid-like protein 19(LOC123051791)
W5C8N6	0.785112	2.2e-05	UP	40S ribosomal protein S6(LOC123043386)
W5D1B3	-1.10315	4.23e-06	DOWN	uncharacterized LOC123071740(LOC123071740)
W5EH87	0.683612	0.00140361	UP	ADP-ribosylation factor-like protein 8a(LOC123084973)
W5EMA3	0.600478	0.0237824	UP	uncharacterized protein At5g64816(LOC123093427)
W5EWD3	0.606749	0.000186628	UP	60S ribosomal protein L34(LOC123103894)
W5F8Z5	1.61266	4.28e-07	UP	chlorophyll a-b binding protein, chloroplastic(LOC123104562)
W5FIZ2	1.08359	1.08e-06	UP	chlorophyll a-b binding protein 1B-20, chloroplastic-like(LOC123103904)
W5FVL1	0.999216	2.08e-05	UP	60S ribosomal protein L32-1-like(LOC123104263)
W5H631	0.628304	0.00307827	UP	60S ribosomal protein L27-3-like(LOC123149609)
W5HLM1	0.697068	0.000522594	UP	60S ribosomal protein L34-like(LOC123157216)
W5HZE9	0.677036	0.000265717	UP	26S proteasome regulatory subunit 8 homolog A(LOC123148137)
X2D2V6	-0.67813	2.4e-06	DOWN	linoleate 9S-lipoxygenase 1(LOC123090791)
