# Supplementary material for: Comparative Proteomic Analysis Reveals That TaCAD-A1 Enhances Resistance of Wheat to Powdery Mildew (Blumeria graminis f. sp. tritici)
Source: Life (Basel). 2026 May 22;16(6):872. doi: 10.3390/life16060872 (PMC13301625; doi:10.3390/life16060872)
Supplement: Supplementary file 1 [file life-16-00872-s001.zip › Table S4 Yannong37 differentially abundant proteins associated with the classical disease resistance pathway.xlsx]

## Sheet: Sheet1
	Table S4 Yannong37 differentially abundant proteins associated with the classical disease resistance pathway
GO_acc	Term	Accession ID	Fold.Change(log2)	P.Value	Threshold	Description
GO:0009697	salicylic acid biosynthetic/metabolic process	A0A3B6RNY5	-1.04836	0.00223317	DOWN
		A0A077RSC4	-1.08051	2.59e-05	DOWN
		A0A077S6B3	0.69409	0.00523399	UP
		A0A3B6AX99	-0.709357	3.4e-05	DOWN
		A0A3B6MU15	0.630211	0.00341275	UP
		A0A3B6DIA5	0.875855	0.00140727	UP	salicylic acid-binding protein 2-like(LOC123054516)
			0.981333	0.000481839	UP	phenylalanine ammonia-lyase(LOC542819)
GO:0009863	salicylic acid mediated signaling pathway	A0A3B6HQX9	1.31624	0.000218619	UP
		A0A3B6KHH1	-0.954848	2.79e-05	DOWN
		A0A077S6B3	0.69409	0.00523399	UP
		A0A3B6AX99	-0.709357	3.4e-05	DOWN
		A0A3B6MU15	0.630211	0.00341275	UP
		A0A3B6C7Z9	0.734785	0.00495084	UP
		A0A077RSC4	-1.08051	2.59e-05	DOWN
GO:0009751	response to salicylic acid	A0A3B6ECP1	0.696128	0.00383944	UP
		A0A3B6HQX9	1.31624	0.000218619	UP
		A0A3B6KHH1	-0.954848	2.79e-05	DOWN
		A0A077S6B3	0.69409	0.00523399	UP
		A0A3B5YU19	0.705016	3.99e-06	UP
		A0A3B6AX99	-0.709357	3.4e-05	DOWN
		A0A3B6MU15	0.630211	0.00341275	UP
		A0A3B6C7Z9	0.734785	0.00495084	UP
		A0A077RSC4	-1.08051	2.59e-05	DOWN
		A0A3B6C9V2	-0.633685	3.69e-06	DOWN
		A0A3B6T9E3	-0.708686	0.0164138	DOWN
GO:0000165	MAPK cascade	A0A3B6MX15	-0.709404	0.00453865	DOWN	mitogen-activated protein kinase kinase kinase kinase 2-like(LOC123122870)
		A0A3B6TRJ7	0.672716	0.00750447	UP
		A0A077S6B3	0.69409	0.00523399	UP
		A0A3B6SQG3	0.606921	0.000366848	UP
		A0A3B6AX99	-0.709357	3.4e-05	DOWN
		A0A3B6MU15	0.630211	0.00341275	UP
		A0A077RSC4	-1.08051	2.59e-05	DOWN
		A0A3B6KHH1	-0.954848	2.79e-05	DOWN
GO:0005509	calcium ion binding	A0A3B6RKI0	0.961614	7.86e-06	UP	Calmodulin(CaM13-7A)
		A0A077RS35	-0.664009	0.000397196	DOWN
		A0A3B6SAK1	-0.610957	0.0482903	DOWN
		A0A3B6SHP7	1.7301	5.12e-06	UP
		A0A3B6PJW8	0.590154	0.000262678	UP
		A0A3B6RKI0	0.961614	7.86e-06	UP
		A0A3B6SHP9	1.04427	2.49e-06	UP
		A0A3B6JIN6	1.01309	0.00181211	UP
		A0A3B6BZD8	0.950352	0.0016905	UP
		A0A3B6TRE9	-0.714963	0.00161629	DOWN
		A0A3B6C9V2	-0.633685	3.69e-06	DOWN
		A0A3B6JL78	0.838668	0.0199117	UP
		A0A3B6ECP1	0.696128	0.00383944	UP
GO:0006816	calcium ion transport	A0A3B6B5E1	-0.772485	0.00163046	DOWN
		W5AY52	1.25457	7.28e-07	UP
		A0A3B6HYI3	0.626153	0.0349394	UP
		A0A1D5URS1	0.741596	0.000504234	UP
		W5C505	1.66098	7.37e-05	UP
		Q45NB6	0.662147	7.72e-06	UP
GO:0012501	programmed cell death	A0A3B6C097	-0.684469	0.00345809	DOWN	heat shock 70 kDa protein BIP5-like(LOC123040635)
		A0A3B6GWQ4	0.777222	0.000120523	UP	heat shock cognate 70 kDa protein-like(LOC123079697)
		A0A077RS35	-0.664009	0.000397196	DOWN	respiratory burst oxidase homolog protein B-like
		A0A3B6PMT4	1.02778	0.00104956	UP
		A0A3B6LKD9	-0.708481	5.48e-06	DOWN
		A0A3B6KHH1	-0.954848	2.79e-05	DOWN
		A0A3B6FEW0	-0.844981	0.000662579	DOWN
		A0A3B6H405	0.637219	2.38e-06	UP
		A0A077S6B3	0.69409	0.00523399	UP
		A0A0H4TIG5	0.684087	0.00112844	UP
		A0A3B6NPP6	1.41943	5.28e-05	UP
		A0A3B6IMD4	-0.688143	0.0107176	DOWN
		A0A3B6AX99	-0.709357	3.4e-05	DOWN
		A0A3B6KDS8	-0.588958	0.000343952	DOWN
		A0A3B6DKK4	0.854279	9.34e-05	UP
		A0A3B6MU15	0.630211	0.00341275	UP
		A0A077RSC4	-1.08051	2.59e-05	DOWN
		A0A3B6PRZ8	-0.902341	0.000970317	DOWN
		A0A3B6LM09	-0.955133	2.1e-05	DOWN
		A0A3B6KID6	-0.71558	0.00302526	DOWN
GO:0009627	systemic acquired resistance	A0A0H4TIG5	0.684087	0.00112844	UP	basic endochitinase A-like(LOC123078920)
		A0A3B6DKK4	0.854279	9.34e-05	UP	disease resistance protein RPM1-like(LOC123054700)
		A0A3B6IWD4	0.702584	0.000111153	UP	chitin elicitor-binding protein-like(LOC123093632)
		A0A3B6GVJ4	0.664772	3.16e-05	UP	probable inactive receptor kinase At2g26730(LOC123080052)
		A0A3B6KHH1	-0.954848	2.79e-05	DOWN
		A0A077S6B3	0.69409	0.00523399	UP
		A0A3B6RGW4	1.11559	0.00565777	UP
		A0A3B6PHD6	1.28467	0.000399876	UP
		A0A3B6C7Z9	0.734785	0.00495084	UP
		A0A077RSC4	-1.08051	2.59e-05	DOWN
		A0A3B6PMT4	1.02778	0.00104956	UP
		A0A3B6JQ94	-1.01256	0.000232098	DOWN
		A0A3B6KDS8	-0.588958	0.000343952	DOWN
		A0A3B6AX99	-0.709357	3.4e-05	DOWN
		A0A3B6BZB2	0.752884	0.0374708	UP
		A0A3B6IVJ1	-0.847967	3.88e-05	DOWN
		A0A3B6N0J0	0.89396	0.000122588	UP
		A0A3B6HQX9	1.31624	0.000218619	UP
		A0A3B6TRJ7	0.672716	0.00750447	UP
		A0A1D5UWN7	0.649811	4.5e-05	UP
		A0A3B6SK72	-0.764136	0.0367851	DOWN
		A0A3B6MU15	0.630211	0.00341275	UP
		A0A3B6SQG3	0.606921	0.000366848	UP
		A0A3B6T9E3	-0.708686	0.0164138	DOWN
GO:0009626	plant-type hypersensitive response	A0A3B6KID6	-0.71558	0.00302526	DOWN	hypersensitive-induced response protein-like protein 1(LOC123103767)
		A0A3B6PMT4	1.02778	0.00104956	UP	14 kDa proline-rich protein DC2.15-like(LOC123134319)
		A0A3B6LKD9	-0.708481	5.48e-06	DOWN	probable cinnamyl alcohol dehydrogenase 8D(LOC123111914)
		A0A3B6KHH1	-0.954848	2.79e-05	DOWN	uncharacterized LOC123121654(LOC123121654)
		A0A077S6B3	0.69409	0.00523399	UP	fructokinase-1-like(LOC123071743)
		A0A0H4TIG5	0.684087	0.00112844	UP	basic endochitinase A-like(LOC123078920)
		A0A3B6NPP6	1.41943	5.28e-05	UP	probable cinnamyl alcohol dehydrogenase(LOC123127221)
		A0A3B6KDS8	-0.588958	0.000343952	DOWN	probable inactive purple acid phosphatase 1(LOC123102517)
		A0A3B6DKK4	0.854279	9.34e-05	UP	disease resistance protein RPM1-like(LOC123054700)
		A0A3B6MU15	0.630211	0.00341275	UP	mitochondrial phosphate carrier protein 3, mitochondrial-like(LOC123107146)
		A0A077RSC4	-1.08051	2.59e-05	DOWN	IQ domain-containing protein IQM1-like(LOC123069958)
		A0A3B6PRZ8	-0.902341	0.000970317	DOWN	senescence-specific cysteine protease SAG39-like(LOC123139551)
		A0A3B6LM09	-0.955133	2.1e-05	DOWN	probable cinnamyl alcohol dehydrogenase 8D(LOC123111911)
		A0A3B6KID6	-0.71558	0.00302526	DOWN	probable cinnamyl alcohol dehydrogenase 8C(LOC123103702)
GO:0002252	immune effector process	A0A3B5Z2G3	0.840489	8.31e-06	UP	NB-ARC domain-containing protein(CFC21_008126)
		A0A3B6SAK1	-0.610957	0.0482903	DOWN	NLR family CARD domain-containing protein 3-like(LOC123156748)
		A0A3B6H405	0.637219	2.38e-06	UP	LRR receptor kinase BAK1-like(LOC123075575)
		A0A077RS35	-0.664009	0.000397196	DOWN
		A0A3B6GQA1	0.977156	0.000428076	UP
		W5EH87	0.683612	0.00140361	UP
		A0A3B6EUK3	-0.647364	0.0226931	DOWN
		A0A077RSC4	-1.08051	2.59e-05	DOWN
		A0A3B6TMI3	-1.1544	0.000473473	DOWN
