# Supplementary material for: Comparative Proteomic Analysis Reveals That TaCAD-A1 Enhances Resistance of Wheat to Powdery Mildew (Blumeria graminis f. sp. tritici)
Source: Life (Basel). 2026 May 22;16(6):872. doi: 10.3390/life16060872 (PMC13301625; doi:10.3390/life16060872)
Supplement: Supplementary file 1 [file life-16-00872-s001.zip › Table S5 Gene-specific primers .xlsx]

## Sheet: Sheet1
TableS5 Gene-specific primers
Gene name	Primers (5'-3')
TaCAD-F1	ATGGGCAGCGTCGACGCC
TaCAD-R1	TCAGGCGGCGTCCTCGATGTT
TaARB-F1	ATGCGGAAGTGGAAGAAGAAGCT
TaARB-R1	TCAATGGCCGTACTGGCGGTA
BSMV-TaCAD-F	CCTTAATTAACTGGGCCTGGGCGGCGTG
BSMV-TaCAD-R	TTTTCCTTTTGCGGCCGCGGGGGACACGAAGCTGAG
BSMV-TaABR-F	CCTTAATTAACGCCGTGCATCGGTTCTT
BSMV-TaABR-R	TTTTCCTTTTGCGGCCGCTAGCTCGCACCGCACTTG
qPCR-TaSABP2-F	ATGTCGTCATCCTCCTCTGC
qPCR-TaSABP2-R	CGTGTAGTCCTCGAAGGTGG
qPCR-TaPAL-F	CACCACTGTTGACGGGAAGA
qPCR-TaPAL-R	AGAGAACAGCGAGGACGTTG
qPCR-TaMAPKKKK2-F	TCAAGGCGGAAGGCATCAAT
qPCR-TaMAPKKKK2-R	TGACAGCTACAAGCTCCTGC
qPCR-TaCML7-F	AGGCCTTCTCCCTCTTCGAC
qPCR-TaCML7-R	GCATGAGTTCGAGGAATCGC
qPCR-TaHSP70-BIP5-F	CAGTCCCGTGGAGATCACTG
qPCR-TaHSP70-BIP5-R	GACGGGATCCCTTACCAAGC
qPCR-TaHSP70-F	CGCTGGAGAACTACGCCTAC
qPCR-TaHSP70-R	TTGTCCTCCAACTCGTCCAC
qPCR-TaRBOHB-F	GTGATGAACGAGGTGGCTGA
qPCR-TaRBOHB-R	CGCGCTGATTCTCATGGTTG
qPCR-TaBEA-F	ACTGTTTCAACCAGGAGCGT
qPCR-TaBEA-R	GACTGTGGCGTCATCCAGAA
qPCR-TaDRPM1-F	CCCTGCAAATGCATGGATCG
qPCR-TaDRPM1-R	TCCTGCAACATGGTCCTTCC
qPCR-TaCEBP-F	CAAACACCTTCCAGTTCCAGC
qPCR-TaCEBP-R	CGACCTCGAAGATCCTGCTT
qPCR-TaPIRK-F	CACCTGTCCGGTGAGATACC
qPCR-TaPIRK-R	TAGCGAGAAGTTCGCGAGGG
qPCR-TaNB-ARC-F	GCTGAACTCAAGGGAAGGCAA
qPCR-TaNB-ARC-R	GGCACTCATGCAGGTCACT
qPCR-TaNLR-CARD-F	CGCGCTGAGCTTTGTCATTT
qPCR-TaNLR-CARD-R	ATTGACGGCCTGCCATGTTA
qPCR-TaLRR-BAK1-F	CGGGAGGTTCTCTCCCTTGT
qPCR-TaLRR-BAK1-R	AGTGCTGCTCAGCGTGTAG
qPCR-TaCDC-F	CAAATACGCCATCAGGGAGAACATC
qPCR-TaCDC-R	CGCTGCCGAAACCACGAGAC
